# Supplementary material for: Exercise – induced changes in cerebrospinal fluid miRNAs in Gulf War Illness, Chronic Fatigue Syndrome and sedentary control subjects
Source: Sci Rep. 2017 Nov 10;7:15338. doi: 10.1038/s41598-017-15383-9 (PMC5681566; doi:10.1038/s41598-017-15383-9)
Supplement: Supplementary file 1 — SOM Table 1 [file 41598_2017_15383_MOESM1_ESM.xlsx]

## Sheet: Raw Data
ID#	sc0_01	sc0_02	sc0_03	sc0_04	sc0_05	sc0_06	sc0_07	sc0_08	sc0_09	sc0_10	sc0_11	sc0_12	sc0_13	sc0_14	sc0_15	sc0_16	sc0_17	sc0_18	sc0_19	sc0_20	sc0_21	sc0_22	cfs0_01	cfs0_02	cfs0_03	cfs0_04	cfs0_05	cfs0_06	cfs0_07	cfs0_08	cfs0_09	cfs0_10	cfs0_11	cfs0_12	cfs0_13	cfs0_14	cfs0_15	cfs0_16	cfs0_17	cfs0_18	cfs0_19	cfs0_20	cfs0_21	cfs0_22	cfs0_23	cfs0_24	cfs0_25	cfs0_26	cfs0_27
Age	22	23	26	28	33	42	45	50	57	60	65	26	32	32	34	38	45	47	49	53	56	62	20	24	31	31	33	34	35	35	35	39	41	41	41	42	43	44	44	46	46	48	51	52	53	54	54	55	57
Gender	female	female	female	female	female	female	female	female	female	female	female	male	male	male	male	male	male	male	male	male	male	male	female	female	female	female	female	female	female	female	female	female	female	female	female	female	female	female	female	female	female	female	female	female	female	female	female	female	female
BMI	22.9	24.6	22.9	31.4	25.5	19.4	20.4	39	21.8	25.7	33.3	23.3	24.3	24.9	27.6	32.8	35.2	28.7	27.4	22.9	24.3	37.5	33.7	33.8	34.1	22.9	26.3	27.4	21	25.5	21.9	23.1	25	34.9	28.2	42.5	22	28	25.3	24.5	20.4	37.9	27.2	27	24	26.4	24.1	48	28.5
race	Caucasian	Caucasian	Caucasian	Caucasian	Caucasian	Caucasian	Caucasian	Caucasian	Caucasian	Caucasian	Caucasian	Caucasian	Caucasian	Caucasian	Caucasian	African American	Caucasian	Caucasian	Caucasian	Caucasian	Caucasian	Caucasian	Caucasian	prefer no answer	prefer no answer	Asian	African American	Caucasian	Caucasian	Caucasian	Caucasian	Caucasian	Caucasian	Caucasian	Caucasian	prefer no answer	Caucasian	Caucasian	Caucasian	Caucasian	Caucasian	Caucasian	Caucasian	African American	Caucasian	>1	Caucasian	Caucasian	Caucasian
Hispanic	non	non	non	non	non	Hispanic	Hispanic	non	non	non	non	non	non	non	non	non	prefer no answer	non	non	non	non	non	non	prefer no answer	prefer no answer	non	non	non	non	non	non	non	Hispanic	non	non	prefer no answer	non	non	non	Hispanic	non	Hispanic	non	non	non	non	non	non	non
START STOPP	nonexercise	nonexercise	nonexercise	nonexercise	nonexercise	nonexercise	nonexercise	nonexercise	nonexercise	nonexercise	nonexercise	nonexercise	nonexercise	nonexercise	nonexercise	nonexercise	nonexercise	nonexercise	nonexercise	nonexercise	nonexercise	nonexercise	nonexercise	nonexercise	nonexercise	nonexercise	nonexercise	nonexercise	nonexercise	nonexercise	nonexercise	nonexercise	nonexercise	nonexercise	nonexercise	nonexercise	nonexercise	nonexercise	nonexercise	nonexercise	nonexercise	nonexercise	nonexercise	nonexercise	nonexercise	nonexercise	nonexercise	nonexercise	nonexercise
FM_1990	0	0	0	0	0	1	0	0	0	0	0	0	0	0	0	0	0	0	0	0		0	0		1	0	1	1	0	0	1	0	0	1	0	1	0	0	1	1	0		1	0	0	1	1	1	0
Dolorimetry kg	2.06972	4.23333	2.93	5.59	2.08222	0.646667	2.285	3.58667	2.93	2.43167	1.72167	3.69667	8.83	9.17333	6.195	8.38	8.35667	3.64	7.28667	8.4	2.07	9.29	3.755	2.225	0.805	4.75	2.53	0.66	3.36333	5.45333	2.815	2.1	2.10444	1.19	4.88778	1.475	1.39444	1.97222	2.09	1.27167	5.50333		0.795	2.9		3.08611	3.23074	1.27333	1.4913
CFSQ:fatigue	0	0	2	2	1	2	3	0	4	2	1	0	1	0	0	1	0	2	0	1	4	1	4		3	3	4	4	4	4	4	3	4	4	4	4	4	3	3	4	4	3	4	4		4	4	3	3
CFSQ:memory	0	1	1	3	2	3	0	0	1	0	4	0	0	0	0	1	0	3	0	1	1	1	2		3	3	4	4	2	3	3	4	3	2	2	3	3	3	3	3	2	3	4	4		4	4	4	3
CFSQ:sore_throat	0	0	0	2	0	0	1	0	0	0	3	0	0	0	0	0	0	1	0	0	0	1	2		4	2	0	3	0	1	2	0	2	2	0	2	2	0	2	3	0	0	3	3		3	1	2	2
CFSQ:lymph nodes	0	0	0	0	0	2	0	0	0	0	0	0	0	0	0	0	0	1	0	0	0	0	1		3	2	0	3	0	3	2	1	2	2	1	4	3	0	1	3	1	0	3	1		0	2	0	1
CFSQ:muscle_pain	3	0	0	1	3	4	1	0	3	4	2	0	0	0	0	0	0	2	0	1	2	2	2		4	1	4	4	2	3	3	1	3	4	1	4	4	4	3	4	4	0	4	4		3	3	4	4
CFSQ:joint_pain	3	1	0	2	0	1	1	0	1	2	3	0	0	0	0	0	0	3	0	1	0	2	2		1	0	4	3	0	3	2	2	3	3	0	3	4	4	3	3	2	0	3	4		3	2	4	3
CFSQ:headaches	3	0	0	3	3	4	0	0	1	0	1	0	1	0	0	1	0	2	0	0	0	0	1		1	3	4	4	0	3	3	3	3	3	4	1	3	3	3	1	4	0	4	4		1	3	1	4
CFSQ:sleep	2	0	0	4	2	4	2	0	1	0	3	0	1	0	0	1	0	2	0	1	3	3	4		1	3	4	4	3	4	4	4	2	4	4	2	3	4	3	4	3	4	4	4		4	4	3	3
CFSQ:exertion	2	0	1	2	0	4	1	0	4	3	1	0	0	0	0	0	0	3	0	0	4	1	4		2	3	4	4	4	4	3	3	4	4	4	0	3	3	3	4	4	1	4	4		2	4	3	3
CFSQ:Sum8	13	2	2	17	10	22	6	0	11	9	17	0	2	0	0	3	0	17	0	4	10	10	18		19	17	24	29	11	24	22	18	22	24	16	19	25	21	21	25	20	8	29	28		20	23	21	23
ID#	sc0_01	sc0_02	sc0_03	sc0_04	sc0_05	sc0_06	sc0_07	sc0_08	sc0_09	sc0_10	sc0_11	sc0_12	sc0_13	sc0_14	sc0_15	sc0_16	sc0_17	sc0_18	sc0_19	sc0_20	sc0_21	sc0_22	cfs0_01	cfs0_02	cfs0_03	cfs0_04	cfs0_05	cfs0_06	cfs0_07	cfs0_08	cfs0_09	cfs0_10	cfs0_11	cfs0_12	cfs0_13	cfs0_14	cfs0_15	cfs0_16	cfs0_17	cfs0_18	cfs0_19	cfs0_20	cfs0_21	cfs0_22	cfs0_23	cfs0_24	cfs0_25	cfs0_26	cfs0_27
cel-miR-39-3p	Undetermined	Undetermined	35.2663	Undetermined	Undetermined	35.7357	Undetermined	Undetermined	Undetermined	34.6558	Undetermined	Undetermined	Undetermined	36.3154	34.2143	34.6558	Undetermined	Undetermined	37.4875	Undetermined	Undetermined	Undetermined	Undetermined	39.3769	35.6403	Undetermined	38.6216	Undetermined	Undetermined	Undetermined	Undetermined	Undetermined	33.5059	Undetermined	Undetermined	32.9444	Undetermined	Undetermined	Undetermined	Undetermined	Undetermined	Undetermined	Undetermined	Undetermined	34.9411	33.4268	Undetermined	Undetermined	Undetermined
cel-miR-39-3p	Undetermined	Undetermined	Undetermined	Undetermined	Undetermined	Undetermined	Undetermined	34.0326	Undetermined	Undetermined	Undetermined	Undetermined	Undetermined	Undetermined	Undetermined	Undetermined	35.4923	Undetermined	35.8618	Undetermined	35.5825	Undetermined	Undetermined	Undetermined	Undetermined	Undetermined	33.1927	Undetermined	Undetermined	33.1714	Undetermined	Undetermined	Undetermined	Undetermined	Undetermined	Undetermined	35.8024	39.1425	Undetermined	Undetermined	39.7472	Undetermined	Undetermined	Undetermined	33.3424	32.4777	Undetermined	Undetermined	Undetermined
let-7a-5p	31.4454	33.0686	29.7611	33.0532	30.4129	29.3847	Undetermined	Undetermined	Undetermined	31.5287	32.2713	Undetermined	Undetermined	33.2941	31.9665	31.5287	31.6358	Undetermined	32.197	31.0337	30.7636	Undetermined	Undetermined	29.6873	Undetermined	Undetermined	32.3341	31.5302	Undetermined	29.5725	32.4463	Undetermined	29.294	30.0623	29.6245	Undetermined	30.5123	30.0843	Undetermined	33.866	30.8711	28.7512	Undetermined	32.2304	31.6914	29.9206	27.0833	33.5871	32.7823
let-7b-5p	29.3623	29.9113	29.2829	31.0997	27.9568	27.0849	33.1238	32.5792	30.6888	29.9016	33.8669	32.3558	Undetermined	30.4653	31.5841	29.9016	29.5791	Undetermined	31.0476	28.4683	30.2686	35.9113	34.3155	28.0916	30.0406	Undetermined	30.5965	28.9737	31.3454	29.2844	30.5462	Undetermined	27.3964	28.9881	29.417	33.059	29.066	29.7238	Undetermined	30.4613	32.3203	26.6657	Undetermined	31.467	30.8683	28.4339	26.7451	30.0546	30.1392
let-7c	30.775	31.4262	30.4026	32.0253	28.1686	29.463	33.4352	Undetermined	Undetermined	Undetermined	33.2785	9.74902	Undetermined	29.7874	32.0792	Undetermined	31.3803	Undetermined	31.5327	29.8625	31.1981	Undetermined	Undetermined	28.1008	31.9644	32.7021	31.3204	30.1617	Undetermined	31.1532	Undetermined	Undetermined	28.2682	29.974	29.7564	Undetermined	30.413	29.3622	32.7186	30.6775	31.6079	29.4055	31.8882	32.6228	34.7631	30.3753	29.1711	31.4413	32.1307
let-7d-3p	32.4494	37.6106	36.5869	Undetermined	Undetermined	32.6166	Undetermined	34.4714	Undetermined	30.7334	Undetermined	Undetermined	Undetermined	Undetermined	Undetermined	30.7334	Undetermined	Undetermined	36.1628	37.663	Undetermined	Undetermined	Undetermined	35.6058	31.6054	23.9249	31.4188	Undetermined	Undetermined	30.8018	Undetermined	Undetermined	32.3113	32.5823	31.0971	37.8407	33.0268	Undetermined	31.8943	34.3543	36.2089	Undetermined	Undetermined	Undetermined	Undetermined	32.6534	31.4537	35.286	35.6686
let-7d-5p	32.7725	36.5997	33.3891	31.9907	34.3887	31.4697	Undetermined	Undetermined	Undetermined	Undetermined	Undetermined	Undetermined	Undetermined	33.4426	Undetermined	Undetermined	32.4824	Undetermined	Undetermined	32.5786	Undetermined	Undetermined	Undetermined	Undetermined	32.024	Undetermined	37.0501	32.2948	Undetermined	33.7344	37.7093	Undetermined	32.8636	33.8294	Undetermined	37.8542	37.2535	34.3561	29.2236	31.6395	32.3814	31.8023	32.5103	32.9186	35.3795	36.7774	29.1344	Undetermined	Undetermined
let-7e-5p	32.4936	36.0216	30.0751	37.895	28.5777	30.9061	37.6342	Undetermined	Undetermined	31.7868	32.27	37.3651	Undetermined	34.4287	33.5063	31.7868	33.7099	Undetermined	33.8269	32.2266	31.1289	35.5337	Undetermined	29.3924	32.5028	Undetermined	34.8511	31.4074	Undetermined	33.3248	35.8673	Undetermined	29.383	30.7186	32.353	Undetermined	32.3678	31.5038	Undetermined	34.0769	34.2523	30.8304	34.3063	34.6546	33.7049	33.057	28.4986	31.4319	33.8826
let-7f-5p	31.0172	34.6845	29.6996	Undetermined	30.7194	31.0644	Undetermined	Undetermined	Undetermined	Undetermined	Undetermined	Undetermined	Undetermined	Undetermined	34.3432	Undetermined	31.9841	Undetermined	33.6875	31.9462	32.5838	Undetermined	Undetermined	30.7234	Undetermined	31.4256	33.5847	36.7953	32.9303	31.0819	Undetermined	Undetermined	32.2687	31.5271	32.2832	35.7182	32.1162	32.7255	Undetermined	Undetermined	36.0933	31.6359	Undetermined	Undetermined	Undetermined	31.4253	27.5651	33.6456	33.399
let-7g-3p	32.8121	Undetermined	35.4032	37.2762	Undetermined	32.7208	Undetermined	Undetermined	Undetermined	37.9554	Undetermined	Undetermined	Undetermined	Undetermined	Undetermined	37.9554	38.1919	Undetermined	36.5754	36.0884	Undetermined	Undetermined	38.4191	Undetermined	Undetermined	Undetermined	Undetermined	Undetermined	Undetermined	32.461	37.4246	Undetermined	37.3096	35.9359	Undetermined	Undetermined	38.5619	Undetermined	Undetermined	Undetermined	36.9361	34.6121	Undetermined	33.9472	Undetermined	34.7511	32.5914	Undetermined	34.8842
let-7g-5p	Undetermined	33.1188	31.8218	Undetermined	32.0484	Undetermined	Undetermined	Undetermined	Undetermined	Undetermined	Undetermined	Undetermined	Undetermined	Undetermined	32.8439	Undetermined	Undetermined	Undetermined	Undetermined	32.3937	Undetermined	Undetermined	Undetermined	34.2443	Undetermined	Undetermined	32.2352	36.1769	Undetermined	Undetermined	Undetermined	Undetermined	31.0221	32.6233	31.9175	Undetermined	Undetermined	Undetermined	Undetermined	Undetermined	Undetermined	38.0724	Undetermined	Undetermined	Undetermined	Undetermined	27.9611	Undetermined	38.5007
let-7i-5p	30.7574	33.1335	29.2476	28.0595	31.0899	29.9282	32.1775	30.3783	29.5364	29.5895	30.4786	28.081	31.9538	29.3203	29.7405	29.5895	30.9719	31.7234	29.0187	31.4543	32.7257	32.6462	33.224	31.5013	27.8916	28.9374	29.3907	30.3966	28.4688	29.8887	30.4506	Undetermined	30.5568	29.4491	30.3834	30.6864	30.6113	32.1715	29.708	27.1959	30.641	29.2542	31.1504	30.8467	31.8844	31.1241	28.5927	30.4212	32.8548
miR-1	Undetermined	Undetermined	39.8897	Undetermined	Undetermined	Undetermined	Undetermined	Undetermined	Undetermined	Undetermined	Undetermined	Undetermined	Undetermined	Undetermined	Undetermined	Undetermined	Undetermined	Undetermined	Undetermined	Undetermined	Undetermined	Undetermined	Undetermined	Undetermined	Undetermined	Undetermined	Undetermined	Undetermined	Undetermined	Undetermined	Undetermined	Undetermined	Undetermined	33.1445	Undetermined	Undetermined	Undetermined	Undetermined	Undetermined	Undetermined	36.052	31.2282	Undetermined	35.3076	Undetermined	Undetermined	Undetermined	Undetermined	Undetermined
miR-100-5p	Undetermined	Undetermined	Undetermined	31.8341	31.78	29.1107	32.921	Undetermined	Undetermined	Undetermined	Undetermined	32.3416	Undetermined	Undetermined	Undetermined	Undetermined	26.2188	Undetermined	Undetermined	Undetermined	29.6684	Undetermined	Undetermined	34.0639	Undetermined	Undetermined	21.3991	Undetermined	34.2244	31.1024	Undetermined	Undetermined	29.8081	Undetermined	32.8006	37.3034	Undetermined	32.8087	Undetermined	Undetermined	33.3598	30.5129	Undetermined	29.2081	Undetermined	31.4886	32.2953	Undetermined	37.6211
miR-101-3p	Undetermined	Undetermined	Undetermined	Undetermined	Undetermined	32.9302	Undetermined	Undetermined	32.1372	Undetermined	Undetermined	Undetermined	Undetermined	Undetermined	Undetermined	Undetermined	Undetermined	Undetermined	Undetermined	33.1332	Undetermined	Undetermined	Undetermined	Undetermined	38.2221	38.9307	31.8416	Undetermined	31.5702	30.61	Undetermined	Undetermined	30.3512	Undetermined	Undetermined	31.4252	Undetermined	Undetermined	31.6455	30.2367	Undetermined	34.9968	Undetermined	32.7023	36.1961	32.5367	33.9344	38.0735	Undetermined
miR-101-5p	Undetermined	36.5823	32.9752	33.9974	33.7542	32.8822	36.2885	33.4374	36.6445	31.907	33.8384	35.3217	35.208	Undetermined	34.1599	31.907	31.1	31.4795	31.5775	34.4168	32.7382	37.4241	35.4627	34.4668	34.2595	32.2029	29.4669	Undetermined	31.4032	32.6172	31.3678	Undetermined	39.4451	31.4018	38.3611	32.2697	37.4846	33.6472	33.8398	30.1034	Undetermined	34.4468	32.411	32.0225	33.3671	31.3713	31.8518	Undetermined	30.7121
miR-103a-3p	Undetermined	33.3251	Undetermined	38.1667	Undetermined	Undetermined	Undetermined	Undetermined	Undetermined	38.3786	32.3445	38.8032	39.2476	36.7181	34.9035	38.3786	34.6845	35.2179	Undetermined	Undetermined	21.6764	Undetermined	Undetermined	Undetermined	Undetermined	Undetermined	Undetermined	Undetermined	Undetermined	34.6765	Undetermined	Undetermined	34.4163	39.3979	Undetermined	Undetermined	Undetermined	Undetermined	38.9566	32.3394	37.7954	Undetermined	Undetermined	31.9001	37.688	Undetermined	27.4814	Undetermined	38.4614
miR-105-5p	Undetermined	Undetermined	Undetermined	Undetermined	Undetermined	37.4405	Undetermined	Undetermined	Undetermined	Undetermined	12.0768	Undetermined	Undetermined	Undetermined	Undetermined	Undetermined	Undetermined	Undetermined	Undetermined	Undetermined	Undetermined	33.7569	31.612	Undetermined	38.8236	Undetermined	Undetermined	Undetermined	37.5672	31.758	Undetermined	Undetermined	Undetermined	Undetermined	Undetermined	Undetermined	Undetermined	Undetermined	Undetermined	Undetermined	32.8826	Undetermined	Undetermined	Undetermined	Undetermined	Undetermined	Undetermined	Undetermined	14.0486
miR-106a-3p	Undetermined	Undetermined	Undetermined	Undetermined	Undetermined	Undetermined	Undetermined	Undetermined	Undetermined	Undetermined	Undetermined	Undetermined	Undetermined	Undetermined	Undetermined	Undetermined	Undetermined	Undetermined	Undetermined	Undetermined	Undetermined	Undetermined	Undetermined	Undetermined	Undetermined	Undetermined	Undetermined	Undetermined	Undetermined	Undetermined	Undetermined	Undetermined	Undetermined	Undetermined	Undetermined	Undetermined	Undetermined	Undetermined	Undetermined	Undetermined	Undetermined	Undetermined	Undetermined	Undetermined	Undetermined	Undetermined	Undetermined	Undetermined	Undetermined
miR-106b-3p	Undetermined	32.7384	32.0564	Undetermined	Undetermined	36.3435	Undetermined	32.3424	Undetermined	Undetermined	31.9752	37.4633	38.6334	Undetermined	Undetermined	Undetermined	38.3392	36.7977	Undetermined	38.6315	33.9564	Undetermined	39.1192	35.758	31.4257	37.775	31.7741	Undetermined	Undetermined	33.6704	Undetermined	Undetermined	32.3175	Undetermined	Undetermined	Undetermined	Undetermined	Undetermined	31.9593	28.7555	33.846	34.2971	Undetermined	34.474	33.9587	38.8648	32.0657	Undetermined	37.511
miR-106b-5p	Undetermined	Undetermined	Undetermined	Undetermined	Undetermined	Undetermined	Undetermined	Undetermined	Undetermined	33.5864	Undetermined	Undetermined	Undetermined	Undetermined	Undetermined	33.5864	Undetermined	Undetermined	Undetermined	33.1745	Undetermined	Undetermined	Undetermined	38.7445	Undetermined	Undetermined	39.076	Undetermined	Undetermined	Undetermined	38.1682	Undetermined	32.0618	Undetermined	Undetermined	32.8053	Undetermined	Undetermined	Undetermined	Undetermined	Undetermined	32.8501	Undetermined	37.8409	39.5006	Undetermined	28.9148	Undetermined	Undetermined
miR-107	33.3284	Undetermined	Undetermined	Undetermined	Undetermined	Undetermined	Undetermined	Undetermined	Undetermined	Undetermined	Undetermined	Undetermined	Undetermined	Undetermined	Undetermined	Undetermined	Undetermined	Undetermined	Undetermined	Undetermined	Undetermined	Undetermined	Undetermined	Undetermined	Undetermined	Undetermined	Undetermined	Undetermined	Undetermined	Undetermined	Undetermined	Undetermined	Undetermined	Undetermined	Undetermined	Undetermined	Undetermined	Undetermined	Undetermined	Undetermined	Undetermined	29.3718	Undetermined	Undetermined	Undetermined	Undetermined	36.3437	Undetermined	Undetermined
miR-10a-3p	39.482	Undetermined	38.8186	32.7224	Undetermined	Undetermined	32.9767	Undetermined	Undetermined	Undetermined	Undetermined	37.5589	35.97	Undetermined	Undetermined	Undetermined	39.3665	Undetermined	Undetermined	Undetermined	Undetermined	Undetermined	Undetermined	Undetermined	Undetermined	Undetermined	30.554	Undetermined	34.1035	Undetermined	Undetermined	Undetermined	Undetermined	Undetermined	Undetermined	37.2456	Undetermined	Undetermined	Undetermined	32.763	Undetermined	39.2775	Undetermined	Undetermined	Undetermined	Undetermined	Undetermined	Undetermined	36.2931
miR-10a-5p	35.7788	Undetermined	Undetermined	Undetermined	37.5506	39.2672	Undetermined	33.517	Undetermined	Undetermined	Undetermined	Undetermined	Undetermined	Undetermined	Undetermined	Undetermined	Undetermined	Undetermined	Undetermined	Undetermined	Undetermined	Undetermined	Undetermined	Undetermined	29.4328	Undetermined	30.9552	Undetermined	32.6065	Undetermined	31.4348	Undetermined	32.4754	Undetermined	Undetermined	Undetermined	Undetermined	37.3917	31.3406	30.8608	Undetermined	35.3827	Undetermined	Undetermined	Undetermined	39.9644	Undetermined	Undetermined	Undetermined
miR-10b-3p	Undetermined	Undetermined	Undetermined	Undetermined	Undetermined	Undetermined	Undetermined	Undetermined	Undetermined	Undetermined	Undetermined	Undetermined	Undetermined	Undetermined	Undetermined	Undetermined	Undetermined	Undetermined	Undetermined	Undetermined	Undetermined	Undetermined	19.5901	Undetermined	Undetermined	Undetermined	Undetermined	Undetermined	33.1747	Undetermined	Undetermined	Undetermined	Undetermined	38.8037	Undetermined	Undetermined	Undetermined	10.3333	Undetermined	39.2427	Undetermined	22.5283	Undetermined	Undetermined	Undetermined	Undetermined	Undetermined	Undetermined	Undetermined
miR-10b-5p	31.0186	Undetermined	Undetermined	Undetermined	Undetermined	Undetermined	Undetermined	32.5436	Undetermined	Undetermined	Undetermined	32.2196	Undetermined	Undetermined	Undetermined	Undetermined	Undetermined	Undetermined	Undetermined	Undetermined	Undetermined	Undetermined	Undetermined	Undetermined	Undetermined	19.7382	Undetermined	31.6096	32.2462	22.1159	Undetermined	Undetermined	Undetermined	Undetermined	36.7526	Undetermined	Undetermined	Undetermined	Undetermined	Undetermined	Undetermined	Undetermined	Undetermined	Undetermined	Undetermined	39.6242	Undetermined	31.6531	Undetermined
miR-1180	29.5098	39.6992	33.8487	37.7359	34.3572	30.5513	Undetermined	35.3918	37.3132	32.8295	Undetermined	30.859	35.0935	39.1784	35.0382	32.8295	35.1531	36.8313	34.1899	34.5118	Undetermined	36.5924	34.6845	33.4392	Undetermined	35.3454	Undetermined	36.4716	32.5509	31.2823	36.1651	Undetermined	30.3329	35.799	32.8225	Undetermined	34.5802	34.5385	35.0357	36.2798	29.2474	32.5958	Undetermined	35.9418	33.2664	32.6027	34.1991	31.8395	34.0787
miR-1207-5p	Undetermined	37.3538	34.0482	34.0516	39.7435	34.2368	Undetermined	35.1401	Undetermined	Undetermined	33.5463	33.0431	Undetermined	34.2103	Undetermined	Undetermined	37.7112	Undetermined	39.2107	33.8549	39.1171	Undetermined	36.6022	Undetermined	Undetermined	Undetermined	31.6607	33.5497	Undetermined	33.3302	34.3188	Undetermined	32.4681	Undetermined	34.4571	Undetermined	Undetermined	21.9098	Undetermined	33.3578	33.452	Undetermined	Undetermined	32.9043	32.4919	34.2674	29.0707	32.4497	37.1264
miR-122-3p	Undetermined	Undetermined	Undetermined	Undetermined	Undetermined	Undetermined	Undetermined	Undetermined	Undetermined	Undetermined	Undetermined	Undetermined	Undetermined	Undetermined	Undetermined	Undetermined	Undetermined	23.0664	Undetermined	Undetermined	Undetermined	Undetermined	Undetermined	Undetermined	Undetermined	Undetermined	Undetermined	Undetermined	Undetermined	Undetermined	Undetermined	Undetermined	Undetermined	29.6686	Undetermined	Undetermined	Undetermined	Undetermined	Undetermined	Undetermined	39.2868	Undetermined	Undetermined	Undetermined	Undetermined	Undetermined	31.9418	Undetermined	Undetermined
miR-1224-3p	37.5126	38.411	34.4126	33.6374	Undetermined	33.8108	Undetermined	Undetermined	35.3422	Undetermined	Undetermined	Undetermined	36.3945	Undetermined	35.6101	Undetermined	Undetermined	Undetermined	35.7402	37.3015	39.1929	37.9247	Undetermined	36.4173	36.481	37.4778	Undetermined	Undetermined	Undetermined	35.5878	38.5103	Undetermined	33.41	Undetermined	35.6281	Undetermined	33.2958	Undetermined	Undetermined	35.3089	Undetermined	Undetermined	37.4144	36.1156	Undetermined	Undetermined	34.7736	33.0369	36.8162
miR-1224-5p	33.1151	33.2041	30.9439	Undetermined	36.1995	31.3822	35.4932	32.4061	35.2762	Undetermined	Undetermined	31.3181	Undetermined	35.7861	30.3899	Undetermined	38.1365	Undetermined	31.9243	32.5539	32.4784	38.1331	38.2544	36.3844	32.1793	Undetermined	30.7406	37.3279	38.2773	33.8856	35.3247	Undetermined	32.7003	30.4808	31.7491	Undetermined	32.0295	33.7399	Undetermined	29.8869	32.4458	Undetermined	32.5689	32.0433	32.2545	30.9971	28.7573	33.8154	33.283
miR-122-5p	Undetermined	32.7363	38.3601	Undetermined	31.5702	35.4527	Undetermined	Undetermined	Undetermined	34.1733	Undetermined	Undetermined	Undetermined	Undetermined	37.1249	34.1733	Undetermined	Undetermined	Undetermined	Undetermined	Undetermined	Undetermined	Undetermined	Undetermined	Undetermined	Undetermined	Undetermined	32.2814	Undetermined	33.5938	35.846	Undetermined	36.7605	31.543	Undetermined	Undetermined	30.5147	Undetermined	Undetermined	Undetermined	35.8038	33.4545	36.9056	Undetermined	Undetermined	Undetermined	Undetermined	Undetermined	32.7425
miR-124-3p	30.6302	32.6286	29.8235	34.8982	32.6341	27.2782	33.9253	31.4568	30.9661	29.5362	31.3638	30.7612	31.7229	32.1885	31.1031	29.5362	32.0689	33.1681	31.2317	31.6238	32.0205	32.0257	32.3224	30.8227	30.0458	31.8467	30.5678	32.1495	26.2097	30.8221	30.8028	31.4208	26.6909	30.3591	30.6705	30.9113	29.3635	30.9474	31.031	28.896	29.6709	31.3623	30.7246	28.7285	28.4659	28.9544	30.2312	29.7423	32.0271
miR-124-5p	Undetermined	35.0193	33.7708	Undetermined	Undetermined	34.6574	Undetermined	38.7308	34.1696	Undetermined	Undetermined	34.5988	33.6117	33.573	37.7641	Undetermined	36.5207	34.3577	38.5143	Undetermined	30.8755	36.544	Undetermined	Undetermined	36.4473	36.8214	32.7555	36.9551	32.2386	35.4322	Undetermined	35.3848	36.5188	36.7245	34.5423	35.3514	Undetermined	Undetermined	35.8742	34.9399	33.1936	34.5001	38.7839	38.9993	34.2359	35.8644	36.4862	34.0005	37.9736
miR-125a-3p	Undetermined	Undetermined	36.6493	35.8715	38.3535	32.502	Undetermined	38.9417	36.337	37.5726	Undetermined	32.8869	39.8155	35.9723	33.5733	37.5726	Undetermined	Undetermined	38.6059	37.4491	Undetermined	39.0779	Undetermined	36.4711	Undetermined	36.4148	37.8209	37.5385	34.1824	33.6407	34.7604	Undetermined	32.8037	31.8268	38.7799	Undetermined	36.3597	35.4717	Undetermined	37.0472	35.2815	33.9727	Undetermined	32.9722	36.8187	30.6465	32.1459	Undetermined	36.5213
miR-125a-5p	32.0719	34.2762	31.6752	Undetermined	30.1744	29.7569	Undetermined	31.5587	Undetermined	Undetermined	Undetermined	Undetermined	Undetermined	Undetermined	Undetermined	Undetermined	Undetermined	Undetermined	Undetermined	34.002	32.7486	Undetermined	Undetermined	29.1888	Undetermined	Undetermined	30.8754	Undetermined	Undetermined	31.5425	Undetermined	Undetermined	29.2029	32.8403	31.8833	Undetermined	Undetermined	Undetermined	Undetermined	30.9115	34.8608	31.1294	Undetermined	Undetermined	31.2636	Undetermined	28.8797	37.0724	Undetermined
miR-125b-5p	33.0938	32.6425	32.6692	Undetermined	29.9645	32.3573	Undetermined	Undetermined	38.0934	30.6646	Undetermined	33.5865	Undetermined	Undetermined	Undetermined	30.6646	Undetermined	Undetermined	Undetermined	31.5665	Undetermined	Undetermined	Undetermined	30.1066	Undetermined	37.297	34.3021	Undetermined	Undetermined	30.567	32.3809	Undetermined	27.4571	Undetermined	32.2169	32.4677	Undetermined	32.99	Undetermined	31.9356	32.3402	31.8091	Undetermined	32.1366	33.4422	30.6103	27.7656	Undetermined	Undetermined
miR-126-3p	Undetermined	Undetermined	Undetermined	Undetermined	Undetermined	Undetermined	38.08	32.7412	Undetermined	25.2577	Undetermined	Undetermined	Undetermined	Undetermined	32.0159	25.2577	32.9237	Undetermined	Undetermined	Undetermined	Undetermined	Undetermined	Undetermined	Undetermined	Undetermined	31.975	Undetermined	Undetermined	30.8538	32.9884	3.55411	Undetermined	Undetermined	Undetermined	Undetermined	Undetermined	32.8124	32.5615	33.3725	30.3688	Undetermined	Undetermined	Undetermined	Undetermined	Undetermined	32.2637	31.7707	Undetermined	Undetermined
miR-1265	32.5501	Undetermined	Undetermined	Undetermined	32.0975	Undetermined	Undetermined	Undetermined	Undetermined	Undetermined	Undetermined	Undetermined	Undetermined	Undetermined	Undetermined	Undetermined	Undetermined	Undetermined	Undetermined	Undetermined	27.7772	Undetermined	Undetermined	Undetermined	Undetermined	37.8651	31.482	Undetermined	Undetermined	Undetermined	35.8209	Undetermined	Undetermined	Undetermined	Undetermined	Undetermined	Undetermined	Undetermined	Undetermined	32.4215	28.8482	Undetermined	Undetermined	38.5856	Undetermined	Undetermined	38.1338	Undetermined	34.7114
miR-126-5p	30.5844	32.1489	30.7623	32.8156	29.6426	32.2537	31.5866	31.3599	31.7799	31.8316	34.0334	31.1164	31.9099	31.1399	33.3187	31.8316	32.1962	30.011	30.8897	32.3324	30.7512	32.9301	31.4769	31.3791	29.8094	32.3516	28.9976	31.0556	29.4278	29.8846	31.5269	36.4326	30.7677	30.0816	33.3162	31.8756	32.5085	30.4977	28.8821	27.9066	32.9369	30.81	29.2579	29.8591	32.2122	29.4518	30.8163	32.3386	30.2579
miR-127-3p	31.5653	30.1909	28.0772	29.2822	28.3164	29.8507	29.2359	29.4945	29.3818	29.79	30.5531	28.5027	27.5956	29.9204	29.1941	29.79	29.0059	26.6718	28.2725	31.0797	29.5083	28.7303	28.6068	29.8135	28.8845	28.8281	29.2691	29.7931	28.5587	29.8012	29.3351	29.2896	30.5148	29.1029	30.3784	27.725	29.6536	28.8317	28.3661	26.9451	29.7197	30.2511	29.9799	30.106	29.4451	28.6473	30.0287	29.9678	28.0374
miR-127-5p	25.7034	Undetermined	35.3536	31.8656	35.1337	32.5076	Undetermined	29.3975	Undetermined	Undetermined	Undetermined	Undetermined	Undetermined	Undetermined	38.4867	Undetermined	Undetermined	Undetermined	Undetermined	35.7884	20.8586	Undetermined	38.7206	Undetermined	Undetermined	33.929	31.2634	Undetermined	33.9391	36.835	Undetermined	Undetermined	33.7746	38.2036	Undetermined	35.9148	30.8815	39.9563	39.3975	31.18	37.7178	Undetermined	Undetermined	35.1439	35.4823	32.3873	34.8153	39.5426	36.5862
miR-128	Undetermined	Undetermined	Undetermined	Undetermined	Undetermined	Undetermined	Undetermined	Undetermined	Undetermined	33.9045	Undetermined	Undetermined	Undetermined	Undetermined	Undetermined	33.9045	Undetermined	39.6144	Undetermined	Undetermined	Undetermined	Undetermined	33.9449	Undetermined	Undetermined	Undetermined	Undetermined	Undetermined	Undetermined	Undetermined	Undetermined	Undetermined	33.7019	Undetermined	Undetermined	Undetermined	Undetermined	Undetermined	Undetermined	Undetermined	Undetermined	Undetermined	Undetermined	Undetermined	Undetermined	25.0598	Undetermined	Undetermined	Undetermined
miR-1284	Undetermined	Undetermined	39.0895	Undetermined	Undetermined	Undetermined	Undetermined	34.6827	Undetermined	Undetermined	Undetermined	Undetermined	Undetermined	32.0541	Undetermined	Undetermined	28.7476	Undetermined	37.6973	Undetermined	Undetermined	32.4668	Undetermined	Undetermined	Undetermined	Undetermined	Undetermined	Undetermined	Undetermined	Undetermined	Undetermined	Undetermined	Undetermined	Undetermined	Undetermined	Undetermined	Undetermined	Undetermined	Undetermined	Undetermined	31.4488	Undetermined	Undetermined	Undetermined	Undetermined	Undetermined	Undetermined	Undetermined	Undetermined
miR-1290	Undetermined	31.5107	Undetermined	27.7788	Undetermined	34.7564	Undetermined	Undetermined	33.45	31.7622	33.8833	Undetermined	Undetermined	33.5092	Undetermined	31.7622	Undetermined	38.3449	33.2187	Undetermined	32.6883	Undetermined	Undetermined	31.2596	Undetermined	33.6118	30.9234	Undetermined	30.6598	34.7532	33.7823	Undetermined	34.0293	33.8975	Undetermined	Undetermined	36.0283	Undetermined	Undetermined	29.5738	Undetermined	34.2911	Undetermined	35.0275	32.7904	32.2602	36.7912	31.8321	29.2893
miR-129-1-3p	Undetermined	Undetermined	Undetermined	Undetermined	Undetermined	Undetermined	33.9477	Undetermined	36.633	Undetermined	Undetermined	Undetermined	Undetermined	Undetermined	Undetermined	Undetermined	33.5909	Undetermined	Undetermined	Undetermined	Undetermined	Undetermined	Undetermined	Undetermined	Undetermined	Undetermined	Undetermined	Undetermined	Undetermined	Undetermined	Undetermined	Undetermined	38.9677	Undetermined	Undetermined	Undetermined	Undetermined	Undetermined	Undetermined	Undetermined	32.6121	Undetermined	37.877	Undetermined	Undetermined	Undetermined	Undetermined	Undetermined	Undetermined
miR-129-2-3p	Undetermined	Undetermined	Undetermined	33.3991	Undetermined	38.1778	31.8145	Undetermined	Undetermined	Undetermined	33.6894	34.3951	35.6847	Undetermined	33.5826	Undetermined	Undetermined	Undetermined	39.7038	Undetermined	Undetermined	37.1411	Undetermined	36.4598	Undetermined	36.3079	35.8808	Undetermined	35.3656	37.5551	Undetermined	33.8005	39.6724	Undetermined	Undetermined	34.5476	37.6039	35.8734	39.0301	Undetermined	34.7524	Undetermined	35.8014	Undetermined	33.7172	Undetermined	Undetermined	33.8357	Undetermined
miR-129-5p	32.6894	Undetermined	Undetermined	Undetermined	33.4531	35.2573	36.0148	37.3017	39.7209	33.7128	33.5444	26.9869	Undetermined	Undetermined	Undetermined	33.7128	36.6623	34.101	Undetermined	Undetermined	Undetermined	35.0675	38.193	37.2944	Undetermined	34.517	33.7739	Undetermined	31.8249	32.972	35.7126	Undetermined	34.8035	34.3782	Undetermined	24.2794	16.6158	33.4462	31.956	30.129	Undetermined	Undetermined	32.7271	35.0481	34.5755	32.565	33.0841	Undetermined	33.303
miR-130a-3p	32.871	Undetermined	Undetermined	Undetermined	Undetermined	35.0584	Undetermined	Undetermined	Undetermined	Undetermined	Undetermined	Undetermined	Undetermined	Undetermined	Undetermined	Undetermined	38.569	Undetermined	Undetermined	33.3021	Undetermined	Undetermined	Undetermined	2.77809	Undetermined	39.4213	Undetermined	Undetermined	Undetermined	32.505	Undetermined	Undetermined	37.0758	Undetermined	Undetermined	Undetermined	Undetermined	Undetermined	Undetermined	32.6027	38.6044	32.9544	Undetermined	Undetermined	Undetermined	32.1368	Undetermined	28.2918	Undetermined
miR-130b-3p	Undetermined	Undetermined	Undetermined	Undetermined	Undetermined	Undetermined	31.751	Undetermined	Undetermined	Undetermined	Undetermined	Undetermined	Undetermined	Undetermined	Undetermined	Undetermined	Undetermined	Undetermined	Undetermined	Undetermined	37.8307	Undetermined	36.1435	33.808	Undetermined	Undetermined	Undetermined	Undetermined	36.4203	33.2223	Undetermined	Undetermined	33.1905	38.0813	32.899	Undetermined	32.8891	39.0247	Undetermined	33.7338	Undetermined	Undetermined	Undetermined	Undetermined	Undetermined	Undetermined	Undetermined	Undetermined	Undetermined
miR-132-3p	33.1716	Undetermined	Undetermined	Undetermined	31.9197	Undetermined	Undetermined	Undetermined	Undetermined	Undetermined	Undetermined	Undetermined	38.9263	Undetermined	Undetermined	Undetermined	Undetermined	Undetermined	Undetermined	Undetermined	26.7319	Undetermined	Undetermined	34.885	Undetermined	Undetermined	Undetermined	Undetermined	Undetermined	36.5943	Undetermined	Undetermined	Undetermined	Undetermined	Undetermined	39.5638	Undetermined	Undetermined	Undetermined	Undetermined	Undetermined	Undetermined	Undetermined	36.4823	Undetermined	Undetermined	33.6868	Undetermined	Undetermined
miR-1324	Undetermined	Undetermined	Undetermined	31.5283	Undetermined	39.0036	34.2383	Undetermined	Undetermined	Undetermined	Undetermined	Undetermined	Undetermined	Undetermined	Undetermined	Undetermined	Undetermined	33.4651	Undetermined	Undetermined	Undetermined	Undetermined	Undetermined	Undetermined	Undetermined	Undetermined	Undetermined	Undetermined	Undetermined	Undetermined	Undetermined	Undetermined	Undetermined	Undetermined	Undetermined	Undetermined	Undetermined	Undetermined	Undetermined	Undetermined	Undetermined	Undetermined	Undetermined	Undetermined	Undetermined	39.6468	Undetermined	Undetermined	Undetermined
miR-132-5p	Undetermined	Undetermined	Undetermined	Undetermined	Undetermined	Undetermined	Undetermined	Undetermined	Undetermined	Undetermined	35.4839	Undetermined	Undetermined	Undetermined	Undetermined	Undetermined	Undetermined	Undetermined	Undetermined	Undetermined	Undetermined	Undetermined	Undetermined	Undetermined	32.5887	Undetermined	30.4442	Undetermined	31.7044	33.7428	Undetermined	Undetermined	31.1509	Undetermined	Undetermined	Undetermined	Undetermined	28.3402	Undetermined	32.8898	Undetermined	37.6476	Undetermined	Undetermined	33.2691	Undetermined	33.3492	Undetermined	Undetermined
miR-133a	Undetermined	33.8862	32.8476	33.6037	Undetermined	38.8124	Undetermined	31.5602	Undetermined	Undetermined	Undetermined	Undetermined	Undetermined	34.2688	33.2957	Undetermined	Undetermined	Undetermined	33.2758	Undetermined	33.7114	Undetermined	Undetermined	Undetermined	32.5647	Undetermined	31.8007	Undetermined	30.7338	32.8559	34.7192	Undetermined	36.5943	Undetermined	Undetermined	Undetermined	Undetermined	34.299	37.598	30.6124	32.7656	Undetermined	33.8832	33.5391	33.4752	32.4619	Undetermined	33.3481	33.6754
miR-133b	Undetermined	Undetermined	Undetermined	Undetermined	Undetermined	32.7438	Undetermined	32.1961	Undetermined	Undetermined	Undetermined	32.4741	Undetermined	Undetermined	37.39	Undetermined	Undetermined	Undetermined	Undetermined	Undetermined	Undetermined	Undetermined	Undetermined	Undetermined	Undetermined	32.2017	34.7989	Undetermined	Undetermined	Undetermined	Undetermined	Undetermined	37.2664	Undetermined	Undetermined	Undetermined	32.366	32.2727	Undetermined	33.5289	32.5485	Undetermined	Undetermined	38.1611	Undetermined	Undetermined	33.7945	Undetermined	Undetermined
miR-134	Undetermined	Undetermined	Undetermined	Undetermined	32.7428	35.2951	32.6785	Undetermined	Undetermined	Undetermined	Undetermined	Undetermined	Undetermined	Undetermined	33.6641	Undetermined	Undetermined	31.5623	Undetermined	34.4362	Undetermined	Undetermined	Undetermined	Undetermined	Undetermined	Undetermined	31.1235	37.3125	32.3609	32.2123	Undetermined	Undetermined	33.8061	Undetermined	32.0508	Undetermined	35.9191	33.0622	38.2206	36.4433	Undetermined	Undetermined	Undetermined	Undetermined	34.3662	Undetermined	31.8282	33.4434	Undetermined
miR-135a-5p	34.2285	Undetermined	Undetermined	34.9752	Undetermined	32.1677	Undetermined	33.1629	Undetermined	Undetermined	32.6388	Undetermined	Undetermined	Undetermined	Undetermined	Undetermined	Undetermined	Undetermined	Undetermined	34.367	35.2371	Undetermined	Undetermined	32.8004	Undetermined	Undetermined	38.3334	34.5885	Undetermined	33.5364	Undetermined	Undetermined	33.6206	Undetermined	33.2499	36.6926	32.7153	Undetermined	32.7032	32.3595	35.4614	Undetermined	Undetermined	33.2207	32.8873	34.8073	Undetermined	31.8909	39.8175
miR-135b-5p	Undetermined	Undetermined	Undetermined	Undetermined	Undetermined	36.5714	Undetermined	32.3607	32.8719	Undetermined	33.3753	Undetermined	Undetermined	Undetermined	Undetermined	Undetermined	Undetermined	Undetermined	Undetermined	Undetermined	Undetermined	Undetermined	Undetermined	33.8879	33.3456	Undetermined	33.268	Undetermined	Undetermined	20.6773	34.0607	Undetermined	32.5758	Undetermined	Undetermined	Undetermined	34.0621	30.5914	Undetermined	32.4574	33.0771	Undetermined	35.0262	34.2696	33.2588	32.1312	Undetermined	Undetermined	Undetermined
miR-136-5p	Undetermined	Undetermined	Undetermined	Undetermined	Undetermined	33.61	Undetermined	Undetermined	33.9371	31.7685	Undetermined	Undetermined	Undetermined	Undetermined	Undetermined	31.7685	Undetermined	Undetermined	Undetermined	Undetermined	Undetermined	Undetermined	Undetermined	Undetermined	36.4143	Undetermined	Undetermined	Undetermined	Undetermined	33.7687	Undetermined	Undetermined	Undetermined	Undetermined	31.8853	Undetermined	35.9899	Undetermined	Undetermined	31.6426	Undetermined	Undetermined	Undetermined	Undetermined	32.7017	Undetermined	39.6558	Undetermined	Undetermined
miR-137	36.0632	Undetermined	23.3478	Undetermined	Undetermined	34.1112	Undetermined	Undetermined	36.2585	34.9601	Undetermined	27.4105	26.7011	37.6503	37.0458	34.9601	Undetermined	38.3855	38.5337	Undetermined	28.9835	37.3078	39.9224	34.3424	Undetermined	37.0259	33.4651	34.0545	39.9709	Undetermined	Undetermined	39.8516	Undetermined	Undetermined	Undetermined	34.5382	Undetermined	34.0833	Undetermined	33.0358	Undetermined	36.9104	Undetermined	Undetermined	Undetermined	Undetermined	Undetermined	Undetermined	Undetermined
miR-138-5p	Undetermined	Undetermined	Undetermined	Undetermined	Undetermined	Undetermined	Undetermined	36.6202	Undetermined	Undetermined	Undetermined	Undetermined	Undetermined	Undetermined	16.5184	Undetermined	Undetermined	Undetermined	Undetermined	Undetermined	Undetermined	Undetermined	Undetermined	36.8351	Undetermined	Undetermined	Undetermined	Undetermined	Undetermined	33.4611	Undetermined	37.5011	Undetermined	Undetermined	Undetermined	Undetermined	Undetermined	Undetermined	Undetermined	Undetermined	Undetermined	Undetermined	37.548	Undetermined	Undetermined	Undetermined	Undetermined	Undetermined	Undetermined
miR-139-3p	Undetermined	Undetermined	Undetermined	33.8054	34.9492	34.9671	Undetermined	Undetermined	Undetermined	31.255	Undetermined	Undetermined	Undetermined	Undetermined	33.9634	31.255	36.543	Undetermined	36.7883	33.0948	38.2847	Undetermined	36.3906	32.4416	32.5966	Undetermined	31.0092	Undetermined	35.8976	29.6682	16.1324	Undetermined	35.3864	Undetermined	39.3582	38.7454	31.6632	Undetermined	32.0529	Undetermined	30.6584	33.2222	Undetermined	35.8974	Undetermined	34.8616	33.4428	Undetermined	33.0952
miR-139-5p	Undetermined	Undetermined	Undetermined	Undetermined	Undetermined	Undetermined	Undetermined	Undetermined	Undetermined	Undetermined	Undetermined	Undetermined	Undetermined	Undetermined	Undetermined	Undetermined	Undetermined	Undetermined	Undetermined	Undetermined	Undetermined	38.9366	Undetermined	Undetermined	Undetermined	Undetermined	Undetermined	Undetermined	Undetermined	33.1032	Undetermined	Undetermined	34.8989	Undetermined	Undetermined	Undetermined	Undetermined	30.168	Undetermined	Undetermined	Undetermined	Undetermined	Undetermined	38.5161	Undetermined	Undetermined	34.2842	Undetermined	30.8343
miR-140-3p	Undetermined	20.097	32.2947	Undetermined	Undetermined	Undetermined	Undetermined	Undetermined	Undetermined	36.5955	Undetermined	Undetermined	Undetermined	Undetermined	38.0814	36.5955	Undetermined	38.6392	35.4795	38.2587	Undetermined	39.6822	Undetermined	Undetermined	Undetermined	35.5511	Undetermined	Undetermined	Undetermined	Undetermined	33.9935	Undetermined	33.1337	33.7169	Undetermined	Undetermined	Undetermined	Undetermined	Undetermined	Undetermined	32.7866	22.708	Undetermined	31.363	Undetermined	Undetermined	29.4936	Undetermined	35.0064
miR-140-5p	34.9556	Undetermined	Undetermined	Undetermined	Undetermined	Undetermined	Undetermined	Undetermined	Undetermined	Undetermined	Undetermined	Undetermined	Undetermined	Undetermined	Undetermined	Undetermined	Undetermined	Undetermined	Undetermined	Undetermined	Undetermined	Undetermined	Undetermined	Undetermined	Undetermined	Undetermined	Undetermined	Undetermined	Undetermined	32.3341	Undetermined	Undetermined	31.4327	Undetermined	Undetermined	Undetermined	Undetermined	Undetermined	Undetermined	Undetermined	Undetermined	Undetermined	32.7772	34.5257	Undetermined	Undetermined	33.0362	Undetermined	34.6793
miR-141-3p	Undetermined	Undetermined	Undetermined	Undetermined	35.7053	Undetermined	Undetermined	Undetermined	Undetermined	Undetermined	Undetermined	Undetermined	Undetermined	Undetermined	Undetermined	Undetermined	Undetermined	Undetermined	Undetermined	Undetermined	Undetermined	Undetermined	Undetermined	Undetermined	Undetermined	Undetermined	Undetermined	Undetermined	Undetermined	35.2786	Undetermined	Undetermined	Undetermined	Undetermined	Undetermined	Undetermined	Undetermined	30.0265	Undetermined	29.7821	Undetermined	Undetermined	Undetermined	33.8613	Undetermined	Undetermined	Undetermined	Undetermined	Undetermined
miR-142-3p	Undetermined	Undetermined	31.9073	Undetermined	Undetermined	Undetermined	32.852	32.4195	32.0164	Undetermined	Undetermined	Undetermined	Undetermined	Undetermined	Undetermined	Undetermined	Undetermined	Undetermined	Undetermined	Undetermined	Undetermined	Undetermined	Undetermined	Undetermined	Undetermined	Undetermined	32.4931	Undetermined	37.6265	35.1788	Undetermined	Undetermined	31.9109	Undetermined	Undetermined	Undetermined	Undetermined	Undetermined	Undetermined	28.9631	32.0101	32.109	Undetermined	Undetermined	33.1271	34.2813	28.0886	Undetermined	Undetermined
miR-142-5p	Undetermined	Undetermined	Undetermined	37.1511	Undetermined	Undetermined	Undetermined	Undetermined	Undetermined	Undetermined	Undetermined	Undetermined	Undetermined	Undetermined	Undetermined	Undetermined	Undetermined	Undetermined	Undetermined	Undetermined	Undetermined	Undetermined	Undetermined	Undetermined	Undetermined	Undetermined	Undetermined	Undetermined	36.4799	Undetermined	Undetermined	Undetermined	Undetermined	Undetermined	Undetermined	Undetermined	Undetermined	Undetermined	Undetermined	Undetermined	Undetermined	Undetermined	Undetermined	Undetermined	Undetermined	Undetermined	31.2462	Undetermined	Undetermined
miR-143-3p	32.8268	32.4666	33.3565	31.6637	Undetermined	Undetermined	Undetermined	32.7141	Undetermined	Undetermined	Undetermined	31.7401	Undetermined	Undetermined	32.3619	Undetermined	Undetermined	Undetermined	32.3205	Undetermined	Undetermined	Undetermined	Undetermined	34.9034	Undetermined	Undetermined	32.0053	Undetermined	Undetermined	31.3597	Undetermined	Undetermined	30.1038	32.647	32.3575	31.0416	37.8998	Undetermined	Undetermined	31.3875	33.7294	33.2874	Undetermined	31.8251	Undetermined	Undetermined	32.8511	Undetermined	31.3115
miR-143-5p	Undetermined	Undetermined	Undetermined	Undetermined	31.4701	32.8246	Undetermined	31.8708	Undetermined	33.072	32.55	Undetermined	Undetermined	Undetermined	32.9263	33.072	30.9316	Undetermined	Undetermined	Undetermined	Undetermined	Undetermined	Undetermined	Undetermined	30.6814	31.7557	30.0449	31.3802	29.8841	34.1491	34.3758	38.9755	31.5677	36.7324	Undetermined	Undetermined	Undetermined	Undetermined	Undetermined	28.838	32.8986	Undetermined	32.6011	32.7273	Undetermined	31.9996	Undetermined	Undetermined	Undetermined
miR-144-3p	Undetermined	Undetermined	Undetermined	Undetermined	Undetermined	Undetermined	Undetermined	Undetermined	Undetermined	Undetermined	Undetermined	Undetermined	Undetermined	Undetermined	36.676	Undetermined	Undetermined	Undetermined	Undetermined	Undetermined	Undetermined	Undetermined	22.954	Undetermined	29.713	Undetermined	Undetermined	33.5205	Undetermined	33.7593	Undetermined	Undetermined	Undetermined	Undetermined	Undetermined	Undetermined	Undetermined	Undetermined	Undetermined	Undetermined	Undetermined	Undetermined	Undetermined	Undetermined	Undetermined	Undetermined	15.8374	Undetermined	37.0441
miR-144-5p	Undetermined	Undetermined	Undetermined	Undetermined	Undetermined	Undetermined	Undetermined	Undetermined	Undetermined	Undetermined	Undetermined	34.601	Undetermined	Undetermined	Undetermined	Undetermined	Undetermined	Undetermined	Undetermined	Undetermined	Undetermined	Undetermined	Undetermined	Undetermined	Undetermined	Undetermined	Undetermined	30.2543	Undetermined	Undetermined	Undetermined	Undetermined	Undetermined	Undetermined	Undetermined	Undetermined	35.9053	Undetermined	Undetermined	32.499	Undetermined	Undetermined	Undetermined	Undetermined	Undetermined	37.8177	32.6796	Undetermined	Undetermined
miR-145-3p	Undetermined	Undetermined	Undetermined	Undetermined	Undetermined	31.6797	32.7681	35.3687	Undetermined	Undetermined	Undetermined	Undetermined	Undetermined	Undetermined	Undetermined	Undetermined	Undetermined	27.7134	Undetermined	Undetermined	Undetermined	Undetermined	Undetermined	Undetermined	Undetermined	35.0937	30.857	Undetermined	35.3006	Undetermined	Undetermined	Undetermined	Undetermined	Undetermined	Undetermined	Undetermined	Undetermined	Undetermined	Undetermined	30.8188	Undetermined	Undetermined	Undetermined	Undetermined	Undetermined	32.7573	Undetermined	31.7084	33.6003
miR-145-5p	Undetermined	39.0631	Undetermined	Undetermined	Undetermined	36.3726	Undetermined	Undetermined	Undetermined	Undetermined	Undetermined	38.2963	Undetermined	39.0088	Undetermined	Undetermined	Undetermined	34.7419	Undetermined	32.8367	Undetermined	Undetermined	Undetermined	39.0026	Undetermined	38.4777	33.408	36.8121	34.1798	29.3377	34.5365	Undetermined	29.7462	34.9899	Undetermined	31.841	35.829	37.7088	38.2818	33.6833	31.959	Undetermined	Undetermined	32.5404	37.5335	31.5738	33.0933	32.2958	Undetermined
miR-146a-5p	17.8605	7.90882	38.1389	Undetermined	23.8053	Undetermined	Undetermined	Undetermined	Undetermined	Undetermined	33.7714	Undetermined	14.439	Undetermined	Undetermined	Undetermined	Undetermined	Undetermined	35.4816	Undetermined	Undetermined	Undetermined	Undetermined	33.8673	Undetermined	13.6548	13.5832	Undetermined	Undetermined	39.0922	Undetermined	Undetermined	33.2622	Undetermined	Undetermined	Undetermined	Undetermined	Undetermined	Undetermined	Undetermined	Undetermined	Undetermined	37.6528	Undetermined	Undetermined	33.1724	29.4052	Undetermined	Undetermined
miR-146b-5p	Undetermined	Undetermined	Undetermined	Undetermined	Undetermined	34.2714	Undetermined	33.5099	Undetermined	Undetermined	33.8644	32.2053	Undetermined	Undetermined	Undetermined	Undetermined	32.5136	Undetermined	Undetermined	36.705	Undetermined	Undetermined	Undetermined	Undetermined	Undetermined	Undetermined	Undetermined	Undetermined	34.2178	Undetermined	Undetermined	Undetermined	38.0131	Undetermined	Undetermined	Undetermined	Undetermined	Undetermined	32.145	Undetermined	Undetermined	Undetermined	Undetermined	Undetermined	Undetermined	Undetermined	30.8012	Undetermined	Undetermined
miR-147a	36.2067	33.897	Undetermined	Undetermined	Undetermined	Undetermined	Undetermined	Undetermined	32.617	Undetermined	Undetermined	Undetermined	Undetermined	Undetermined	Undetermined	Undetermined	36.5653	Undetermined	Undetermined	Undetermined	33.197	Undetermined	Undetermined	Undetermined	Undetermined	Undetermined	Undetermined	Undetermined	36.2792	Undetermined	Undetermined	Undetermined	Undetermined	33.8167	Undetermined	Undetermined	32.7503	Undetermined	Undetermined	32.6429	Undetermined	Undetermined	Undetermined	Undetermined	37.373	Undetermined	35.8748	36.6507	Undetermined
miR-148a-3p	Undetermined	34.2742	29.8364	Undetermined	Undetermined	31.4669	Undetermined	Undetermined	Undetermined	Undetermined	Undetermined	Undetermined	Undetermined	Undetermined	Undetermined	Undetermined	Undetermined	Undetermined	Undetermined	33.2934	16.8618	Undetermined	Undetermined	33.7688	Undetermined	Undetermined	33.6473	Undetermined	Undetermined	33.3852	Undetermined	Undetermined	30.3019	33.0264	Undetermined	Undetermined	36.2054	28.7962	Undetermined	Undetermined	Undetermined	32.9968	Undetermined	Undetermined	26.2648	32.2211	Undetermined	Undetermined	Undetermined
miR-148b-3p	Undetermined	Undetermined	31.9579	Undetermined	Undetermined	32.3488	Undetermined	Undetermined	Undetermined	Undetermined	Undetermined	Undetermined	Undetermined	Undetermined	Undetermined	Undetermined	Undetermined	Undetermined	Undetermined	Undetermined	Undetermined	Undetermined	Undetermined	Undetermined	Undetermined	Undetermined	Undetermined	Undetermined	Undetermined	Undetermined	Undetermined	Undetermined	33.9567	Undetermined	Undetermined	Undetermined	Undetermined	Undetermined	Undetermined	39.9026	Undetermined	Undetermined	Undetermined	Undetermined	Undetermined	34.6354	32.6598	Undetermined	Undetermined
miR-149-5p	Undetermined	Undetermined	Undetermined	Undetermined	Undetermined	38.8987	Undetermined	33.5329	Undetermined	35.6162	Undetermined	Undetermined	Undetermined	33.3592	Undetermined	35.6162	Undetermined	Undetermined	Undetermined	Undetermined	Undetermined	Undetermined	Undetermined	Undetermined	Undetermined	Undetermined	38.3577	Undetermined	Undetermined	Undetermined	32.9938	Undetermined	Undetermined	Undetermined	32.6052	Undetermined	Undetermined	Undetermined	Undetermined	Undetermined	Undetermined	Undetermined	Undetermined	Undetermined	Undetermined	Undetermined	Undetermined	Undetermined	33.4304
miR-150-5p	35.1562	Undetermined	Undetermined	16.6791	Undetermined	33.6032	22.0901	34.1879	Undetermined	33.5229	34.8785	Undetermined	Undetermined	Undetermined	Undetermined	33.5229	33.8072	Undetermined	29.3139	29.2991	Undetermined	Undetermined	Undetermined	34.5697	Undetermined	Undetermined	31.6092	Undetermined	36.8864	Undetermined	Undetermined	Undetermined	32.5408	12.6064	31.8973	33.6104	32.6634	Undetermined	Undetermined	Undetermined	38.4814	Undetermined	Undetermined	Undetermined	Undetermined	33.0266	24.2207	35.4573	Undetermined
miR-151a-3p	33.5765	Undetermined	33.5072	33.0622	Undetermined	Undetermined	Undetermined	Undetermined	35.3754	Undetermined	Undetermined	Undetermined	Undetermined	Undetermined	Undetermined	Undetermined	Undetermined	Undetermined	Undetermined	Undetermined	Undetermined	Undetermined	Undetermined	Undetermined	Undetermined	Undetermined	Undetermined	Undetermined	Undetermined	33.3657	Undetermined	Undetermined	33.2792	Undetermined	Undetermined	Undetermined	Undetermined	37.8385	Undetermined	33.7146	32.7902	Undetermined	Undetermined	Undetermined	Undetermined	Undetermined	31.2177	Undetermined	Undetermined
miR-151a-5p	Undetermined	Undetermined	Undetermined	Undetermined	Undetermined	Undetermined	Undetermined	Undetermined	Undetermined	33.2378	Undetermined	Undetermined	Undetermined	Undetermined	Undetermined	33.2378	Undetermined	Undetermined	Undetermined	34.4286	Undetermined	Undetermined	Undetermined	Undetermined	Undetermined	Undetermined	Undetermined	Undetermined	Undetermined	Undetermined	Undetermined	35.9924	32.7644	Undetermined	Undetermined	Undetermined	Undetermined	Undetermined	Undetermined	Undetermined	Undetermined	Undetermined	Undetermined	33.23	Undetermined	Undetermined	31.7086	Undetermined	Undetermined
miR-152	Undetermined	Undetermined	Undetermined	Undetermined	32.2238	32.8304	Undetermined	Undetermined	33.1878	31.5492	Undetermined	Undetermined	Undetermined	Undetermined	Undetermined	31.5492	Undetermined	Undetermined	Undetermined	Undetermined	Undetermined	Undetermined	Undetermined	31.0147	39.619	Undetermined	31.8707	Undetermined	Undetermined	30.873	Undetermined	Undetermined	32.3104	39.0452	32.8602	Undetermined	38.0446	Undetermined	34.4146	30.4434	31.1721	32.8014	31.6008	36.4068	34.4129	Undetermined	39.9364	38.2903	Undetermined
miR-153	Undetermined	Undetermined	Undetermined	Undetermined	Undetermined	Undetermined	Undetermined	Undetermined	Undetermined	Undetermined	Undetermined	Undetermined	38.4002	Undetermined	Undetermined	Undetermined	Undetermined	37.6698	Undetermined	32.4164	Undetermined	36.5707	Undetermined	Undetermined	Undetermined	Undetermined	Undetermined	Undetermined	Undetermined	37.3511	Undetermined	38.2999	34.7067	Undetermined	Undetermined	Undetermined	Undetermined	Undetermined	Undetermined	Undetermined	Undetermined	Undetermined	Undetermined	Undetermined	Undetermined	Undetermined	39.3094	Undetermined	Undetermined
miR-154-5p	Undetermined	Undetermined	Undetermined	Undetermined	Undetermined	Undetermined	Undetermined	Undetermined	Undetermined	Undetermined	Undetermined	Undetermined	Undetermined	Undetermined	Undetermined	Undetermined	Undetermined	Undetermined	Undetermined	Undetermined	Undetermined	Undetermined	Undetermined	Undetermined	Undetermined	Undetermined	Undetermined	Undetermined	Undetermined	24.615	16.5059	Undetermined	Undetermined	Undetermined	Undetermined	Undetermined	Undetermined	33.4862	Undetermined	Undetermined	Undetermined	Undetermined	11.9124	37.5665	Undetermined	36.049	35.8661	Undetermined	Undetermined
miR-155-3p	Undetermined	Undetermined	Undetermined	Undetermined	33.5647	Undetermined	Undetermined	Undetermined	Undetermined	Undetermined	Undetermined	6.90852	Undetermined	Undetermined	Undetermined	Undetermined	Undetermined	Undetermined	Undetermined	Undetermined	Undetermined	33.7106	Undetermined	Undetermined	Undetermined	35.8157	Undetermined	Undetermined	Undetermined	Undetermined	Undetermined	Undetermined	Undetermined	Undetermined	Undetermined	33.8758	Undetermined	Undetermined	Undetermined	Undetermined	Undetermined	Undetermined	Undetermined	Undetermined	Undetermined	Undetermined	Undetermined	Undetermined	Undetermined
miR-155-5p	Undetermined	Undetermined	25.7323	31.7668	Undetermined	Undetermined	Undetermined	Undetermined	Undetermined	33.6764	Undetermined	Undetermined	Undetermined	Undetermined	Undetermined	33.6764	Undetermined	Undetermined	Undetermined	35.3677	Undetermined	Undetermined	Undetermined	Undetermined	Undetermined	Undetermined	Undetermined	Undetermined	33.4582	Undetermined	Undetermined	Undetermined	33.1229	Undetermined	Undetermined	Undetermined	Undetermined	Undetermined	Undetermined	34.4724	Undetermined	Undetermined	Undetermined	34.8529	Undetermined	Undetermined	32.8947	33.6463	35.0355
miR-15a-5p	Undetermined	Undetermined	33.3989	Undetermined	Undetermined	Undetermined	Undetermined	Undetermined	Undetermined	Undetermined	Undetermined	Undetermined	Undetermined	Undetermined	37.6495	Undetermined	Undetermined	Undetermined	Undetermined	Undetermined	Undetermined	Undetermined	Undetermined	Undetermined	31.142	Undetermined	Undetermined	Undetermined	Undetermined	Undetermined	Undetermined	Undetermined	Undetermined	Undetermined	Undetermined	35.0219	Undetermined	Undetermined	Undetermined	30.2891	Undetermined	Undetermined	Undetermined	Undetermined	Undetermined	Undetermined	30.1021	Undetermined	Undetermined
miR-15b-3p	Undetermined	Undetermined	39.5926	Undetermined	Undetermined	Undetermined	Undetermined	Undetermined	Undetermined	Undetermined	Undetermined	38.623	35.772	Undetermined	Undetermined	Undetermined	Undetermined	Undetermined	Undetermined	33.8787	Undetermined	Undetermined	Undetermined	34.9951	32.9711	Undetermined	39.7535	34.8281	Undetermined	Undetermined	Undetermined	Undetermined	Undetermined	Undetermined	Undetermined	Undetermined	Undetermined	33.0311	Undetermined	31.6894	Undetermined	Undetermined	Undetermined	37.1403	Undetermined	33.3875	Undetermined	Undetermined	31.8577
miR-15b-5p	Undetermined	Undetermined	Undetermined	Undetermined	Undetermined	Undetermined	Undetermined	Undetermined	Undetermined	33.7482	Undetermined	Undetermined	Undetermined	Undetermined	Undetermined	33.7482	Undetermined	Undetermined	Undetermined	32.9348	Undetermined	Undetermined	Undetermined	Undetermined	Undetermined	Undetermined	Undetermined	Undetermined	Undetermined	38.1574	Undetermined	Undetermined	Undetermined	Undetermined	Undetermined	Undetermined	Undetermined	Undetermined	Undetermined	Undetermined	32.2235	32.6206	Undetermined	Undetermined	Undetermined	32.6619	30.0674	Undetermined	Undetermined
miR-16-5p	32.5804	32.6813	33.6345	Undetermined	Undetermined	30.6982	39.2242	32.617	32.1254	31.5813	Undetermined	Undetermined	Undetermined	Undetermined	Undetermined	31.5813	36.7475	37.8888	39.4448	33.1963	38.7657	Undetermined	Undetermined	32.1489	33.6888	36.5639	31.0089	Undetermined	30.9214	33.0181	Undetermined	38.9933	32.4555	32.759	Undetermined	31.7222	31.8181	31.8664	36.7345	28.0702	34.5466	30.5684	32.5313	33.9708	33.1106	33.0938	26.9128	34.2558	35.1239
miR-17-5p	Undetermined	Undetermined	Undetermined	Undetermined	Undetermined	Undetermined	Undetermined	Undetermined	Undetermined	33.746	Undetermined	Undetermined	Undetermined	Undetermined	Undetermined	33.746	Undetermined	Undetermined	Undetermined	32.6802	Undetermined	Undetermined	Undetermined	Undetermined	31.2893	Undetermined	Undetermined	Undetermined	Undetermined	Undetermined	Undetermined	Undetermined	Undetermined	34.7395	Undetermined	Undetermined	Undetermined	38.2269	Undetermined	34.4853	Undetermined	31.9191	35.0582	33.9171	Undetermined	Undetermined	29.4549	Undetermined	Undetermined
miR-181a-3p	Undetermined	Undetermined	Undetermined	Undetermined	Undetermined	Undetermined	Undetermined	Undetermined	Undetermined	Undetermined	Undetermined	Undetermined	Undetermined	Undetermined	Undetermined	Undetermined	Undetermined	Undetermined	Undetermined	38.4418	Undetermined	Undetermined	Undetermined	Undetermined	Undetermined	Undetermined	Undetermined	Undetermined	Undetermined	Undetermined	Undetermined	Undetermined	Undetermined	Undetermined	Undetermined	Undetermined	Undetermined	Undetermined	Undetermined	Undetermined	Undetermined	Undetermined	Undetermined	Undetermined	Undetermined	Undetermined	Undetermined	Undetermined	39.0288
miR-181a-5p	Undetermined	Undetermined	Undetermined	Undetermined	34.7875	Undetermined	Undetermined	Undetermined	Undetermined	33.7954	Undetermined	Undetermined	Undetermined	Undetermined	Undetermined	33.7954	Undetermined	Undetermined	Undetermined	Undetermined	Undetermined	35.9666	35.1233	34.7707	Undetermined	Undetermined	Undetermined	39.8287	37.2891	35.057	37.3506	Undetermined	Undetermined	34.9121	34.4556	34.8354	Undetermined	Undetermined	Undetermined	Undetermined	33.0437	32.0099	Undetermined	36.7583	Undetermined	39.7839	30.9439	34.7097	39.482
miR-181b-5p	32.684	Undetermined	32.37	35.7002	32.8596	32.7901	34.4287	Undetermined	36.5151	34.9477	36.8821	36.5764	Undetermined	Undetermined	Undetermined	34.9477	33.045	Undetermined	Undetermined	Undetermined	Undetermined	Undetermined	35.922	Undetermined	Undetermined	31.3427	29.969	Undetermined	Undetermined	33.0816	Undetermined	38.944	33.6898	33.1487	Undetermined	32.9835	Undetermined	36.7378	Undetermined	31.2746	34.157	Undetermined	32.5667	34.6219	39.2189	32.7332	29.6335	31.9825	Undetermined
miR-181c-3p	33.2102	32.0505	38.0205	31.7585	31.0074	31.6134	30.9741	32.0444	32.6323	32.1446	31.3231	32.2844	30.1511	31.2586	34.2404	32.1446	31.7548	26.6362	30.8543	31.772	32.5355	30.7243	29.9883	32.4235	31.7259	31.5484	31.2623	31.9484	31.1627	30.3221	31.7199	29.709	31.747	31.5565	33.3302	31.3238	31.7253	32.7834	31.31	30.6331	30.3772	Undetermined	32.5383	32.6733	30.0694	31.2472	31.8098	30.7713	34.2862
miR-181c-5p	Undetermined	Undetermined	Undetermined	Undetermined	Undetermined	34.3956	Undetermined	26.8894	Undetermined	Undetermined	Undetermined	Undetermined	Undetermined	Undetermined	Undetermined	Undetermined	Undetermined	Undetermined	Undetermined	Undetermined	Undetermined	Undetermined	Undetermined	Undetermined	Undetermined	Undetermined	Undetermined	Undetermined	Undetermined	Undetermined	Undetermined	37.9753	32.1244	Undetermined	Undetermined	Undetermined	Undetermined	Undetermined	Undetermined	Undetermined	Undetermined	Undetermined	Undetermined	Undetermined	Undetermined	37.1	30.6438	Undetermined	Undetermined
miR-181d	37.1176	Undetermined	34.2327	Undetermined	Undetermined	31.4364	Undetermined	Undetermined	Undetermined	37.1499	Undetermined	Undetermined	Undetermined	Undetermined	35.9736	37.1499	Undetermined	Undetermined	Undetermined	34.9467	31.7378	Undetermined	35.6161	Undetermined	33.0618	Undetermined	36.3257	Undetermined	31.1875	33.5778	33.4754	Undetermined	31.8325	33.9268	33.3852	38.4002	32.3469	34.8082	Undetermined	31.3779	Undetermined	Undetermined	32.2569	37.4212	33.0239	33.9398	39.0012	Undetermined	38.0019
miR-182-3p	Undetermined	Undetermined	Undetermined	Undetermined	Undetermined	Undetermined	Undetermined	Undetermined	Undetermined	Undetermined	Undetermined	Undetermined	Undetermined	Undetermined	Undetermined	Undetermined	33.3832	Undetermined	Undetermined	Undetermined	Undetermined	Undetermined	Undetermined	Undetermined	Undetermined	Undetermined	Undetermined	Undetermined	Undetermined	Undetermined	Undetermined	Undetermined	Undetermined	32.7119	34.5795	Undetermined	Undetermined	Undetermined	Undetermined	33.5619	38.0293	Undetermined	Undetermined	Undetermined	33.3774	32.9162	Undetermined	Undetermined	Undetermined
miR-182-5p	Undetermined	Undetermined	Undetermined	Undetermined	Undetermined	32.9923	Undetermined	Undetermined	Undetermined	Undetermined	Undetermined	39.4628	Undetermined	Undetermined	Undetermined	Undetermined	Undetermined	Undetermined	Undetermined	Undetermined	Undetermined	Undetermined	Undetermined	33.5539	Undetermined	Undetermined	31.4492	Undetermined	Undetermined	Undetermined	Undetermined	Undetermined	Undetermined	Undetermined	Undetermined	Undetermined	32.7531	Undetermined	Undetermined	Undetermined	Undetermined	Undetermined	Undetermined	Undetermined	Undetermined	Undetermined	36.3159	Undetermined	Undetermined
miR-183-3p	32.0966	32.1623	31.1636	32.4009	30.7132	31.83	31.7333	31.4942	32.0018	32.0353	31.8812	31.0724	30.5581	30.4366	31.6901	32.0353	31.9175	32.5985	30.6315	32.228	31.6524	29.338	32.1355	31.7727	30.9961	31.6621	32.1447	31.5236	31.3002	32.1341	30.8773	31.7539	32.4175	33.1191	30.0811	32.2396	32.172	32.4636	31.4261	30.9641	31.7641	32.8154	33.1149	32.8632	32.0093	30.81	31.1872	32.7975	33.8718
miR-183-5p	Undetermined	Undetermined	Undetermined	Undetermined	Undetermined	Undetermined	Undetermined	Undetermined	Undetermined	Undetermined	Undetermined	Undetermined	Undetermined	Undetermined	Undetermined	Undetermined	36.7441	Undetermined	Undetermined	Undetermined	Undetermined	Undetermined	Undetermined	Undetermined	Undetermined	Undetermined	Undetermined	Undetermined	Undetermined	Undetermined	Undetermined	Undetermined	Undetermined	Undetermined	Undetermined	Undetermined	Undetermined	Undetermined	Undetermined	32.8456	Undetermined	Undetermined	Undetermined	Undetermined	37.1641	Undetermined	Undetermined	Undetermined	Undetermined
miR-184	33.5744	Undetermined	Undetermined	36.016	Undetermined	Undetermined	Undetermined	Undetermined	33.4972	32.7991	Undetermined	32.7973	Undetermined	Undetermined	Undetermined	32.7991	32.9422	Undetermined	32.2476	Undetermined	36.6737	Undetermined	Undetermined	Undetermined	Undetermined	Undetermined	33.1118	Undetermined	Undetermined	Undetermined	33.3284	30.7369	33.5643	Undetermined	Undetermined	Undetermined	Undetermined	Undetermined	Undetermined	Undetermined	Undetermined	Undetermined	33.266	36.4136	32.9884	Undetermined	Undetermined	Undetermined	Undetermined
miR-185-5p	Undetermined	34.2091	34.0496	Undetermined	38.4603	33.0802	35.6879	Undetermined	35.6232	Undetermined	35.7514	34.3802	23.3921	Undetermined	Undetermined	Undetermined	Undetermined	36.2825	34.9599	34.5896	35.5358	36.8671	Undetermined	Undetermined	36.1243	Undetermined	32.9912	Undetermined	Undetermined	Undetermined	Undetermined	Undetermined	35.1382	36.3159	39.8265	Undetermined	35.5665	39.7778	39.9941	37.5492	Undetermined	Undetermined	34.2457	34.121	38.6851	38.2315	30.314	34.2963	36.9093
miR-186-3p	Undetermined	31.2295	38.732	33.9314	31.9228	30.4659	Undetermined	Undetermined	Undetermined	32.3944	31.8445	32.6758	Undetermined	Undetermined	Undetermined	32.3944	35.3518	Undetermined	Undetermined	Undetermined	Undetermined	Undetermined	Undetermined	Undetermined	32.1625	30.8555	30.3376	Undetermined	32.6052	31.6355	33.2479	32.0344	30.5765	31.9524	31.0257	Undetermined	32.443	35.3079	31.4998	30.6257	35.0358	Undetermined	31.703	33.633	30.1192	32.4018	35.6212	30.8392	32.6177
miR-186-5p	32.4905	Undetermined	Undetermined	Undetermined	Undetermined	Undetermined	Undetermined	31.4441	Undetermined	Undetermined	Undetermined	Undetermined	Undetermined	32.8578	Undetermined	Undetermined	Undetermined	Undetermined	Undetermined	Undetermined	Undetermined	Undetermined	Undetermined	32.6958	Undetermined	Undetermined	30.7032	Undetermined	31.9716	36.3167	Undetermined	Undetermined	32.5414	Undetermined	Undetermined	Undetermined	Undetermined	33.8405	34.1719	Undetermined	35.578	Undetermined	Undetermined	Undetermined	Undetermined	32.8038	30.038	36.7706	Undetermined
miR-187-3p	Undetermined	Undetermined	35.0487	Undetermined	Undetermined	32.7578	Undetermined	33.296	39.2499	34.798	Undetermined	38.1018	Undetermined	Undetermined	Undetermined	34.798	Undetermined	Undetermined	Undetermined	Undetermined	31.7311	Undetermined	Undetermined	33.7923	Undetermined	Undetermined	Undetermined	37.177	36.2388	32.7357	Undetermined	Undetermined	Undetermined	34.7319	38.1822	Undetermined	32.0513	Undetermined	Undetermined	37.8423	35.4752	Undetermined	Undetermined	38.5681	Undetermined	33.6674	35.4746	Undetermined	33.6602
miR-187-5p	33.1565	30.2587	31.6182	32.5566	31.6653	31.451	31.4243	31.0154	32.0407	32.5682	31.579	31.4497	30.9094	31.5302	33.1435	32.5682	31.9962	29.6856	30.1344	33.8543	31.7362	30.861	32.2361	30.9339	31.1839	32.1151	30.1611	31.6611	31.5529	32.3947	33.3182	32.6444	32.2183	31.8715	31.3839	30.7998	30.7869	32.1455	30.6491	28.5976	32.6774	29.4118	31.1919	33.1655	30.5347	30.9216	30.817	32.7888	31.0156
miR-18a-3p	Undetermined	Undetermined	Undetermined	Undetermined	Undetermined	Undetermined	Undetermined	Undetermined	Undetermined	Undetermined	Undetermined	Undetermined	Undetermined	36.6523	34.0491	Undetermined	Undetermined	Undetermined	Undetermined	Undetermined	Undetermined	Undetermined	Undetermined	Undetermined	Undetermined	32.1751	Undetermined	Undetermined	32.2889	Undetermined	Undetermined	Undetermined	Undetermined	Undetermined	Undetermined	Undetermined	Undetermined	Undetermined	Undetermined	Undetermined	Undetermined	Undetermined	Undetermined	Undetermined	Undetermined	Undetermined	33.7028	Undetermined	Undetermined
miR-18a-5p	Undetermined	36.499	36.5209	Undetermined	32.973	32.2373	Undetermined	Undetermined	Undetermined	Undetermined	Undetermined	38.3155	Undetermined	Undetermined	Undetermined	Undetermined	32.7554	Undetermined	37.6957	33.2032	Undetermined	Undetermined	38.8692	39.7276	Undetermined	Undetermined	Undetermined	Undetermined	36.6899	33.4156	27.2923	Undetermined	32.856	32.9293	Undetermined	Undetermined	Undetermined	Undetermined	Undetermined	Undetermined	33.3434	Undetermined	Undetermined	32.7822	Undetermined	Undetermined	Undetermined	36.1156	34.6218
miR-18b-3p	Undetermined	38.6978	Undetermined	Undetermined	Undetermined	34.6965	Undetermined	Undetermined	Undetermined	Undetermined	Undetermined	Undetermined	Undetermined	Undetermined	Undetermined	Undetermined	Undetermined	Undetermined	Undetermined	Undetermined	Undetermined	Undetermined	38.0634	Undetermined	Undetermined	Undetermined	Undetermined	Undetermined	31.5252	33.327	38.398	Undetermined	Undetermined	Undetermined	Undetermined	Undetermined	Undetermined	Undetermined	Undetermined	31.8317	30.7809	Undetermined	Undetermined	Undetermined	Undetermined	Undetermined	Undetermined	Undetermined	Undetermined
miR-18b-5p	Undetermined	Undetermined	38.1708	39.4554	Undetermined	Undetermined	Undetermined	33.6314	Undetermined	Undetermined	Undetermined	Undetermined	Undetermined	Undetermined	Undetermined	Undetermined	Undetermined	Undetermined	38.2912	Undetermined	Undetermined	Undetermined	Undetermined	Undetermined	33.3769	Undetermined	Undetermined	Undetermined	38.2878	38.7594	Undetermined	Undetermined	32.8935	Undetermined	Undetermined	37.0615	Undetermined	Undetermined	Undetermined	Undetermined	38.9023	32.3602	35.6198	33.956	Undetermined	Undetermined	34.1429	35.5445	39.3973
miR-1908	Undetermined	Undetermined	34.7749	32.6231	35.8022	Undetermined	31.1273	34.3817	Undetermined	Undetermined	35.5507	Undetermined	Undetermined	Undetermined	36.8333	Undetermined	Undetermined	34.4502	Undetermined	Undetermined	Undetermined	Undetermined	Undetermined	Undetermined	37.2361	Undetermined	Undetermined	34.4354	33.898	35.1191	Undetermined	Undetermined	37.2316	Undetermined	Undetermined	Undetermined	Undetermined	Undetermined	Undetermined	33.0592	37.3574	31.2656	Undetermined	Undetermined	Undetermined	Undetermined	33.3406	Undetermined	Undetermined
miR-190a	Undetermined	Undetermined	Undetermined	Undetermined	34.9544	Undetermined	Undetermined	Undetermined	Undetermined	Undetermined	32.824	38.5586	Undetermined	Undetermined	Undetermined	Undetermined	Undetermined	Undetermined	Undetermined	Undetermined	Undetermined	Undetermined	Undetermined	Undetermined	Undetermined	Undetermined	Undetermined	Undetermined	Undetermined	Undetermined	Undetermined	Undetermined	33.8865	Undetermined	Undetermined	Undetermined	Undetermined	Undetermined	Undetermined	32.8153	Undetermined	Undetermined	Undetermined	Undetermined	Undetermined	Undetermined	Undetermined	Undetermined	Undetermined
miR-191-3p	31.7564	38.681	33.3912	30.7767	31.7666	34.4307	Undetermined	34.3534	32.2502	31.3984	32.6895	34.6114	Undetermined	Undetermined	Undetermined	31.3984	Undetermined	33.6232	37.3296	34.6512	30.4671	Undetermined	32.5316	31.8457	35.4253	Undetermined	30.6512	31.1823	31.4608	31.9285	32.3125	Undetermined	31.8657	34.4849	Undetermined	32.8383	33.3846	31.441	34.559	29.6987	31.9419	35.5916	31.1181	31.4847	35.679	30.3688	33.106	34.5085	30.5203
miR-1914-3p	32.8155	Undetermined	36.3312	Undetermined	Undetermined	Undetermined	Undetermined	Undetermined	Undetermined	Undetermined	Undetermined	Undetermined	Undetermined	Undetermined	Undetermined	Undetermined	Undetermined	Undetermined	Undetermined	Undetermined	Undetermined	Undetermined	36.8162	38.1691	Undetermined	Undetermined	Undetermined	Undetermined	35.9632	Undetermined	Undetermined	Undetermined	33.3448	Undetermined	Undetermined	Undetermined	Undetermined	39.9934	Undetermined	32.6086	33.846	Undetermined	Undetermined	36.5133	39.2329	37.4744	31.484	Undetermined	Undetermined
miR-191-5p	Undetermined	Undetermined	32.6685	Undetermined	32.7116	Undetermined	Undetermined	Undetermined	Undetermined	Undetermined	Undetermined	Undetermined	Undetermined	Undetermined	Undetermined	Undetermined	Undetermined	Undetermined	Undetermined	35.6053	33.5536	Undetermined	Undetermined	Undetermined	Undetermined	Undetermined	Undetermined	Undetermined	Undetermined	Undetermined	Undetermined	Undetermined	32.9919	Undetermined	Undetermined	32.4579	32.5678	Undetermined	Undetermined	Undetermined	Undetermined	Undetermined	Undetermined	Undetermined	Undetermined	32.6483	28.8931	28.2794	Undetermined
miR-192-3p	Undetermined	35.4993	Undetermined	Undetermined	Undetermined	Undetermined	Undetermined	Undetermined	Undetermined	Undetermined	Undetermined	Undetermined	Undetermined	Undetermined	Undetermined	Undetermined	Undetermined	Undetermined	Undetermined	Undetermined	Undetermined	Undetermined	Undetermined	Undetermined	Undetermined	Undetermined	33.4927	Undetermined	Undetermined	Undetermined	Undetermined	Undetermined	37.0944	38.2608	31.724	35.5183	Undetermined	Undetermined	31.9406	30.4258	37.6028	Undetermined	Undetermined	37.922	Undetermined	Undetermined	Undetermined	Undetermined	38.4825
miR-192-5p	Undetermined	Undetermined	38.4182	39.0554	Undetermined	32.1392	31.6759	Undetermined	Undetermined	Undetermined	32.9343	Undetermined	35.8868	Undetermined	Undetermined	Undetermined	Undetermined	Undetermined	Undetermined	39.5482	Undetermined	Undetermined	39.9917	36.2076	Undetermined	Undetermined	Undetermined	Undetermined	33.3056	Undetermined	35.9349	Undetermined	37.2557	33.7667	Undetermined	Undetermined	Undetermined	31.9865	Undetermined	Undetermined	Undetermined	Undetermined	Undetermined	36.7678	Undetermined	34.261	Undetermined	Undetermined	Undetermined
miR-193a-3p	Undetermined	37.7467	Undetermined	Undetermined	Undetermined	Undetermined	Undetermined	Undetermined	Undetermined	Undetermined	Undetermined	Undetermined	Undetermined	Undetermined	Undetermined	Undetermined	Undetermined	Undetermined	Undetermined	Undetermined	Undetermined	Undetermined	Undetermined	Undetermined	Undetermined	Undetermined	30.7447	Undetermined	Undetermined	Undetermined	Undetermined	Undetermined	34.8376	Undetermined	Undetermined	Undetermined	Undetermined	Undetermined	Undetermined	Undetermined	34.763	Undetermined	Undetermined	Undetermined	Undetermined	34.6305	Undetermined	Undetermined	Undetermined
miR-193a-5p	38.5954	Undetermined	Undetermined	34.2459	Undetermined	37.9639	Undetermined	Undetermined	Undetermined	Undetermined	Undetermined	Undetermined	Undetermined	Undetermined	34.0442	Undetermined	35.3726	Undetermined	Undetermined	35.3411	Undetermined	Undetermined	32.6686	32.9922	Undetermined	Undetermined	33.1035	Undetermined	35.678	Undetermined	38.2289	Undetermined	36.1832	Undetermined	Undetermined	33.9611	Undetermined	Undetermined	33.3667	33.6155	Undetermined	33.6882	32.9513	33.4347	34.5551	31.1336	33.6388	Undetermined	Undetermined
miR-193b-3p	37.3107	36.2748	32.4584	Undetermined	32.8443	32.1833	Undetermined	Undetermined	36.8941	33.6638	34.2446	33.343	Undetermined	Undetermined	34.6098	33.6638	Undetermined	Undetermined	33.657	33.1964	Undetermined	Undetermined	Undetermined	32.9262	31.6521	Undetermined	37.6749	33.5617	31.3754	34.3727	33.0228	Undetermined	30.9258	32.3746	32.77	35.4055	39.0403	Undetermined	Undetermined	32.3793	36.5761	36.5528	Undetermined	31.7294	33.0335	31.9311	31.1204	32.9447	32.4556
miR-193b-5p	32.8151	Undetermined	28.9863	35.55	35.6567	33.3279	Undetermined	33.5647	32.7396	32.2513	32.7818	32.4083	Undetermined	Undetermined	31.1087	32.2513	Undetermined	38.2638	34.4382	33.7808	33.4636	Undetermined	34.8738	Undetermined	Undetermined	Undetermined	35.1436	36.2584	37.039	32.4074	33.1035	Undetermined	35.0995	32.426	31.9297	33.7882	34.2688	38.0977	Undetermined	38.8326	36.0849	33.4248	34.636	32.8923	31.946	32.1556	31.8206	37.3351	35.9875
miR-194-5p	Undetermined	34.7269	Undetermined	Undetermined	33.5933	37.6609	36.8706	Undetermined	Undetermined	Undetermined	Undetermined	Undetermined	Undetermined	Undetermined	34.6388	Undetermined	Undetermined	Undetermined	Undetermined	Undetermined	33.1248	Undetermined	Undetermined	Undetermined	33.9103	Undetermined	33.3392	Undetermined	Undetermined	31.3161	Undetermined	Undetermined	Undetermined	Undetermined	36.7403	Undetermined	Undetermined	Undetermined	Undetermined	32.8751	Undetermined	31.1229	Undetermined	Undetermined	Undetermined	34.2227	36.5727	Undetermined	35.1272
miR-195-3p	37.2343	33.4	31.4855	35.1017	34.2879	33.0259	37.8238	Undetermined	Undetermined	34.5642	Undetermined	34.216	Undetermined	Undetermined	36.2743	34.5642	Undetermined	Undetermined	34.3445	32.6003	Undetermined	Undetermined	35.6985	37.155	32.4854	Undetermined	Undetermined	38.0855	34.7441	31.1696	34.8397	39.1917	34.18	34.5353	32.7894	36.6397	32.5483	33.8205	32.7281	33.6881	31.848	36.4857	32.6197	30.4548	32.639	33.4062	32.5311	34.4399	33.8378
miR-195-5p	Undetermined	Undetermined	30.3541	32.4116	33.7822	30.1007	Undetermined	Undetermined	Undetermined	Undetermined	Undetermined	31.5482	Undetermined	34.4513	Undetermined	Undetermined	Undetermined	Undetermined	Undetermined	32.4713	Undetermined	Undetermined	Undetermined	32.6215	Undetermined	31.8992	Undetermined	Undetermined	Undetermined	32.6219	33.5903	Undetermined	30.9924	32.294	32.8701	Undetermined	Undetermined	Undetermined	33.2159	32.9041	Undetermined	31.6475	Undetermined	Undetermined	38.6871	31.4541	27.4605	Undetermined	34.4377
miR-196a-3p	Undetermined	Undetermined	35.9073	Undetermined	Undetermined	36.3458	Undetermined	Undetermined	32.3801	Undetermined	Undetermined	Undetermined	Undetermined	Undetermined	Undetermined	Undetermined	Undetermined	Undetermined	Undetermined	Undetermined	Undetermined	Undetermined	Undetermined	Undetermined	33.8105	32.1797	33.6697	Undetermined	Undetermined	38.3503	Undetermined	Undetermined	Undetermined	Undetermined	Undetermined	Undetermined	Undetermined	Undetermined	Undetermined	Undetermined	37.2989	Undetermined	31.7376	32.8799	Undetermined	Undetermined	34.8734	Undetermined	Undetermined
miR-196a-5p	32.2654	Undetermined	31.458	Undetermined	32.0907	30.8276	Undetermined	32.3452	33.4391	Undetermined	30.5776	34.9688	Undetermined	30.8559	Undetermined	Undetermined	36.976	Undetermined	Undetermined	31.9517	35.3268	Undetermined	Undetermined	31.8732	33.7905	Undetermined	30.1952	Undetermined	32.3362	34.2893	32.5462	Undetermined	32.413	30.8601	31.8161	36.9045	32.156	36.4347	32.8983	31.3025	Undetermined	31.9167	Undetermined	30.4631	30.1548	31.4887	Undetermined	31.2846	32.487
miR-196b-5p	31.9562	34.2332	33.5306	Undetermined	Undetermined	35.9643	Undetermined	30.7678	32.4145	Undetermined	32.8267	31.524	34.7538	31.7559	31.8489	Undetermined	36.1797	Undetermined	Undetermined	32.8113	Undetermined	32.1275	35.0886	37.3081	29.7437	32.4562	30.1686	36.9209	31.0194	33.4639	Undetermined	35.9295	34.0945	35.1456	35.4415	Undetermined	32.8718	Undetermined	31.5727	28.4902	32.4586	38.2634	Undetermined	32.6616	30.7632	32.6055	39.6499	30.245	31.2007
miR-197-3p	33.311	32.6129	Undetermined	Undetermined	36.7014	32.7808	34.7943	33.6013	Undetermined	32.7031	31.7268	Undetermined	Undetermined	Undetermined	33.6123	32.7031	32.9218	Undetermined	Undetermined	32.7991	Undetermined	Undetermined	39.7381	32.9504	Undetermined	Undetermined	32.3452	39.9995	32.693	34.3774	32.8308	Undetermined	31.1275	Undetermined	32.1635	39.5617	31.3872	32.8248	Undetermined	31.3956	35.5286	38.3723	Undetermined	32.7656	34.0235	32.852	28.5501	32.9614	Undetermined
miR-199a-3p	33.5051	35.515	Undetermined	Undetermined	Undetermined	31.4454	Undetermined	Undetermined	Undetermined	Undetermined	33.8814	Undetermined	Undetermined	Undetermined	38.2772	Undetermined	21.9202	Undetermined	Undetermined	34.4126	30.9621	Undetermined	Undetermined	31.1685	32.3118	Undetermined	Undetermined	Undetermined	Undetermined	33.9051	Undetermined	Undetermined	33.2115	32.098	Undetermined	35.3835	Undetermined	34.5127	Undetermined	Undetermined	33.4753	30.6447	Undetermined	33.057	Undetermined	16.9473	36.4659	Undetermined	33.9845
miR-199a-5p	Undetermined	Undetermined	Undetermined	Undetermined	Undetermined	Undetermined	Undetermined	Undetermined	Undetermined	Undetermined	Undetermined	Undetermined	Undetermined	Undetermined	Undetermined	Undetermined	Undetermined	17.8996	Undetermined	Undetermined	Undetermined	Undetermined	Undetermined	Undetermined	Undetermined	Undetermined	Undetermined	Undetermined	Undetermined	Undetermined	Undetermined	Undetermined	Undetermined	33.53	Undetermined	Undetermined	Undetermined	Undetermined	Undetermined	Undetermined	Undetermined	Undetermined	Undetermined	Undetermined	35.1574	Undetermined	37.9989	Undetermined	Undetermined
miR-199b-5p	Undetermined	Undetermined	Undetermined	Undetermined	Undetermined	32.8511	32.5887	Undetermined	Undetermined	Undetermined	Undetermined	Undetermined	Undetermined	Undetermined	Undetermined	Undetermined	Undetermined	Undetermined	Undetermined	Undetermined	Undetermined	Undetermined	Undetermined	Undetermined	Undetermined	Undetermined	35.9991	Undetermined	34.0877	Undetermined	10.424	Undetermined	Undetermined	Undetermined	Undetermined	Undetermined	Undetermined	Undetermined	Undetermined	Undetermined	Undetermined	32.6409	Undetermined	Undetermined	Undetermined	Undetermined	Undetermined	Undetermined	Undetermined
miR-19a-3p	Undetermined	38.9003	Undetermined	Undetermined	Undetermined	Undetermined	Undetermined	Undetermined	Undetermined	Undetermined	Undetermined	Undetermined	Undetermined	Undetermined	Undetermined	Undetermined	Undetermined	Undetermined	Undetermined	33.0626	Undetermined	Undetermined	Undetermined	Undetermined	Undetermined	Undetermined	Undetermined	Undetermined	Undetermined	Undetermined	Undetermined	Undetermined	34.0209	Undetermined	Undetermined	Undetermined	Undetermined	Undetermined	Undetermined	Undetermined	Undetermined	Undetermined	Undetermined	Undetermined	33.3069	Undetermined	Undetermined	Undetermined	Undetermined
miR-19a-5p	Undetermined	Undetermined	32.8898	Undetermined	Undetermined	Undetermined	Undetermined	Undetermined	Undetermined	Undetermined	Undetermined	Undetermined	Undetermined	Undetermined	Undetermined	Undetermined	Undetermined	Undetermined	Undetermined	Undetermined	Undetermined	Undetermined	Undetermined	Undetermined	Undetermined	Undetermined	Undetermined	Undetermined	Undetermined	Undetermined	Undetermined	Undetermined	Undetermined	Undetermined	Undetermined	Undetermined	Undetermined	Undetermined	Undetermined	Undetermined	Undetermined	Undetermined	Undetermined	34.2605	Undetermined	Undetermined	Undetermined	Undetermined	Undetermined
miR-19b-3p	32.6217	33.811	32.7587	33.3275	31.5946	Undetermined	33.6497	33.5314	31.3914	39.5423	31.9593	33.4567	Undetermined	38.304	39.16	39.5423	33.3695	35.5832	Undetermined	35.9483	33.393	35.7432	32.7526	31.6787	37.6316	37.0543	30.4101	37.7429	30.4816	30.4346	33.029	36.4603	32.7991	33.9135	Undetermined	31.7051	Undetermined	34.2014	23.9692	28.2113	31.7085	33.0151	32.8994	31.5112	Undetermined	31.8229	29.3517	34.0403	34.2971
miR-200a-3p	Undetermined	Undetermined	Undetermined	Undetermined	Undetermined	Undetermined	Undetermined	Undetermined	Undetermined	Undetermined	Undetermined	Undetermined	Undetermined	Undetermined	Undetermined	Undetermined	Undetermined	Undetermined	Undetermined	Undetermined	Undetermined	Undetermined	Undetermined	Undetermined	Undetermined	Undetermined	Undetermined	Undetermined	32.5924	Undetermined	Undetermined	Undetermined	33.7787	Undetermined	Undetermined	Undetermined	Undetermined	Undetermined	Undetermined	Undetermined	Undetermined	Undetermined	Undetermined	Undetermined	Undetermined	Undetermined	Undetermined	Undetermined	33.0255
miR-200a-5p	34.1332	31.0187	28.1088	27.8832	38.0143	31.6334	29.7315	29.8159	31.9387	30.5835	31.0458	32.6324	Undetermined	31.0608	31.6724	30.5835	31.4236	31.1553	30.7069	33.2659	30.0888	33.5453	32.9431	30.4531	31.0157	31.6055	28.4273	32.1781	29.3851	32.926	36.3247	Undetermined	31.2162	31.4706	31.9974	Undetermined	31.2171	29.2462	31.0529	26.6281	30.9394	33.8074	31.262	32.687	33.546	Undetermined	33.2936	31.0539	30.734
miR-200b-3p	Undetermined	Undetermined	35.895	Undetermined	Undetermined	Undetermined	Undetermined	Undetermined	Undetermined	35.8923	Undetermined	Undetermined	Undetermined	Undetermined	32.6828	35.8923	Undetermined	Undetermined	Undetermined	36.8566	Undetermined	Undetermined	Undetermined	Undetermined	Undetermined	Undetermined	Undetermined	25.6624	32.7128	Undetermined	Undetermined	Undetermined	Undetermined	Undetermined	Undetermined	Undetermined	Undetermined	Undetermined	Undetermined	31.8273	Undetermined	Undetermined	Undetermined	Undetermined	17.5389	31.987	33.9378	Undetermined	37.426
miR-200c-3p	32.4907	Undetermined	Undetermined	Undetermined	Undetermined	34.5158	33.127	Undetermined	Undetermined	Undetermined	Undetermined	Undetermined	Undetermined	Undetermined	Undetermined	Undetermined	Undetermined	Undetermined	Undetermined	37.8968	Undetermined	Undetermined	Undetermined	Undetermined	Undetermined	34.679	31.6545	Undetermined	32.8583	Undetermined	Undetermined	Undetermined	Undetermined	33.462	Undetermined	Undetermined	Undetermined	Undetermined	Undetermined	30.8964	Undetermined	Undetermined	Undetermined	39.5632	31.6174	Undetermined	34.3848	Undetermined	Undetermined
miR-200c-5p	Undetermined	Undetermined	32.7168	Undetermined	34.8789	37.6423	32.7085	Undetermined	Undetermined	Undetermined	Undetermined	32.4249	Undetermined	Undetermined	Undetermined	Undetermined	37.9219	Undetermined	33.4056	Undetermined	Undetermined	Undetermined	Undetermined	Undetermined	Undetermined	Undetermined	Undetermined	Undetermined	31.9581	33.7291	Undetermined	Undetermined	37.0216	31.0863	Undetermined	39.8913	Undetermined	Undetermined	Undetermined	29.9875	31.8244	Undetermined	38.8675	31.6562	34.3104	32.2793	37.8435	34.2705	35.3658
miR-202-3p	35.8302	36.5203	33.6592	33.8892	38.8924	33.5325	34.4349	32.3236	33.1227	35.5754	35.5399	36.8245	37.5357	36.2633	36.027	35.5754	31.801	33.8384	32.9963	Undetermined	35.2957	34.4331	37.521	31.6711	31.4623	32.5137	31.4344	35.8179	30.8555	34.7858	34.636	37.585	33.331	33.6971	32.9764	34.2522	32.8379	30.4337	37.6111	29.6629	32.8751	33.6568	32.1744	32.1243	33.2676	30.8413	31.4881	32.1065	31.7867
miR-203a	Undetermined	Undetermined	Undetermined	Undetermined	Undetermined	Undetermined	Undetermined	Undetermined	Undetermined	Undetermined	Undetermined	Undetermined	Undetermined	Undetermined	Undetermined	Undetermined	Undetermined	Undetermined	Undetermined	Undetermined	Undetermined	Undetermined	Undetermined	Undetermined	Undetermined	Undetermined	Undetermined	Undetermined	Undetermined	33.1979	39.3528	Undetermined	Undetermined	33.4579	Undetermined	Undetermined	Undetermined	Undetermined	Undetermined	Undetermined	Undetermined	Undetermined	Undetermined	Undetermined	Undetermined	Undetermined	Undetermined	33.5058	Undetermined
miR-204-5p	30.9499	30.4508	Undetermined	31.905	28.8119	28.0721	33.8307	Undetermined	34.5608	31.5005	35.4879	32.4555	37.0382	36.4265	32.7518	31.5005	31.6779	33.5137	Undetermined	30.4376	34.1951	39.2612	31.2823	29.1082	34.532	35.8748	33.7175	31.4865	34.0247	28.0542	Undetermined	36.323	26.6873	29.8529	31.7963	29.8563	31.1547	30.1721	Undetermined	32.6124	28.7269	Undetermined	35.5614	34.1345	32.8209	29.0369	31.7654	30.3572	32.3792
miR-205-3p	34.6987	33.7256	32.9665	35.1092	31.738	32.176	34.4689	31.5956	33.0678	33.1192	32.5608	32.263	32.0475	32.0589	32.3251	33.1192	31.7376	31.2369	32.0444	33.8631	32.8701	31.0995	32.9732	32.9619	32.3259	31.7992	34.227	31.6346	32.3496	33.078	32.911	31.79	33.8425	33.5823	31.8925	32.8272	33.9392	33.666	31.722	31.717	32.4902	32.2123	33.6642	33.8884	32.1046	33.3421	34.6123	34.8723	32.5932
miR-205-5p	30.9304	32.7192	Undetermined	Undetermined	31.4398	31.5618	33.5123	Undetermined	Undetermined	32.0316	38.7913	Undetermined	36.0141	37.0432	38.5673	32.0316	36.4261	34.2413	Undetermined	36.5348	36.2595	36.6153	30.5853	27.5612	37.0449	Undetermined	33.619	31.5768	Undetermined	30.4156	37.3085	38.4898	29.2554	39.0505	33.6046	31.7358	31.6234	32.3725	Undetermined	36.5483	30.5377	Undetermined	Undetermined	33.8073	38.7802	33.0293	29.8824	Undetermined	39.601
miR-206	32.3841	Undetermined	Undetermined	33.2712	Undetermined	Undetermined	34.0745	Undetermined	Undetermined	Undetermined	33.6177	33.4461	Undetermined	Undetermined	38.92	Undetermined	Undetermined	Undetermined	Undetermined	Undetermined	Undetermined	Undetermined	Undetermined	Undetermined	Undetermined	Undetermined	Undetermined	Undetermined	Undetermined	Undetermined	Undetermined	Undetermined	31.3319	31.793	Undetermined	Undetermined	31.9713	Undetermined	Undetermined	32.5099	Undetermined	32.8251	Undetermined	33.2464	Undetermined	31.6954	39.2985	Undetermined	Undetermined
miR-208a	Undetermined	Undetermined	Undetermined	Undetermined	Undetermined	Undetermined	Undetermined	Undetermined	Undetermined	Undetermined	Undetermined	Undetermined	Undetermined	Undetermined	Undetermined	Undetermined	Undetermined	Undetermined	Undetermined	Undetermined	Undetermined	Undetermined	Undetermined	Undetermined	Undetermined	Undetermined	Undetermined	Undetermined	34.7509	Undetermined	Undetermined	Undetermined	Undetermined	Undetermined	Undetermined	Undetermined	Undetermined	Undetermined	Undetermined	Undetermined	Undetermined	Undetermined	Undetermined	Undetermined	37.7017	Undetermined	36.369	Undetermined	Undetermined
miR-208b	34.4222	Undetermined	Undetermined	Undetermined	Undetermined	33.4979	Undetermined	33.7064	34.3184	Undetermined	38.2449	Undetermined	Undetermined	Undetermined	Undetermined	Undetermined	Undetermined	Undetermined	Undetermined	Undetermined	Undetermined	Undetermined	36.977	32.301	34.4626	34.6955	Undetermined	Undetermined	35.2165	34.9485	Undetermined	Undetermined	34.0533	33.7781	Undetermined	Undetermined	34.2134	Undetermined	32.2408	32.6824	Undetermined	Undetermined	35.5674	33.512	31.6423	32.5519	Undetermined	34.3416	Undetermined
miR-20a-3p	34.2694	Undetermined	Undetermined	Undetermined	Undetermined	Undetermined	Undetermined	Undetermined	Undetermined	Undetermined	Undetermined	Undetermined	Undetermined	Undetermined	Undetermined	Undetermined	Undetermined	Undetermined	Undetermined	Undetermined	32.6661	Undetermined	Undetermined	Undetermined	Undetermined	Undetermined	32.4624	Undetermined	Undetermined	Undetermined	Undetermined	Undetermined	Undetermined	Undetermined	Undetermined	Undetermined	Undetermined	Undetermined	Undetermined	Undetermined	Undetermined	Undetermined	Undetermined	Undetermined	Undetermined	Undetermined	Undetermined	Undetermined	Undetermined
miR-20a-5p	31.5398	Undetermined	31.128	Undetermined	Undetermined	34.0891	34.2407	32.3037	Undetermined	32.5403	31.8168	35.5154	Undetermined	33.4246	32.986	32.5403	Undetermined	31.2789	Undetermined	32.5481	32.8187	34.9866	Undetermined	33.3892	31.6342	Undetermined	30.2542	Undetermined	32.8954	32.4498	36.6285	Undetermined	32.7868	Undetermined	Undetermined	33.4784	32.0281	34.391	32.0955	30.4227	38.283	32.405	Undetermined	Undetermined	32.3482	32.6758	28.4719	31.999	Undetermined
miR-20b-3p	Undetermined	Undetermined	Undetermined	Undetermined	Undetermined	Undetermined	33.7321	32.213	33.5093	39.7188	Undetermined	Undetermined	Undetermined	Undetermined	Undetermined	39.7188	32.6793	Undetermined	Undetermined	Undetermined	Undetermined	Undetermined	Undetermined	Undetermined	Undetermined	Undetermined	Undetermined	Undetermined	32.8164	34.2803	Undetermined	Undetermined	Undetermined	36.4194	Undetermined	Undetermined	Undetermined	Undetermined	Undetermined	Undetermined	36.0392	Undetermined	Undetermined	Undetermined	Undetermined	Undetermined	39.8541	Undetermined	34.5951
miR-20b-5p	36.8009	Undetermined	34.0546	Undetermined	Undetermined	32.6211	Undetermined	Undetermined	Undetermined	Undetermined	35.9061	Undetermined	Undetermined	Undetermined	Undetermined	Undetermined	Undetermined	Undetermined	Undetermined	34.5457	Undetermined	Undetermined	Undetermined	34.8421	Undetermined	Undetermined	Undetermined	Undetermined	32.7704	32.4868	Undetermined	Undetermined	37.7009	Undetermined	Undetermined	Undetermined	33.0781	Undetermined	Undetermined	32.4399	31.31	32.3435	Undetermined	38.121	Undetermined	Undetermined	30.3934	32.5602	Undetermined
miR-210	34.428	32.5258	30.4735	33.4823	28.4388	37.167	33.8748	5.83899	33.7322	Undetermined	32.9514	32.9699	Undetermined	33.3882	33.4107	Undetermined	33.5053	32.0236	30.8352	35.0991	35.3152	32.5142	33.6207	36.4183	33.2988	34.9724	31.5832	34.7024	Undetermined	32.7853	37.1937	34.8885	32.2967	Undetermined	37.435	31.2727	32.0019	33.4469	34.0594	30.8841	33.9514	36.9952	4.27115	32.3777	33.5126	32.241	32.9437	32.1199	34.1562
miR-211-5p	Undetermined	38.9272	38.1044	33.3848	34.4072	32.8797	34.2232	Undetermined	Undetermined	34.2198	35.787	Undetermined	Undetermined	Undetermined	32.9215	34.2198	Undetermined	32.9324	32.3969	35.1592	Undetermined	Undetermined	36.7894	34.5571	39.4496	Undetermined	30.4425	35.9253	33.2554	33.4938	Undetermined	Undetermined	32.8852	34.6439	36.5443	Undetermined	33.311	33.4335	Undetermined	32.8772	37.8315	34.4228	34.4914	Undetermined	Undetermined	33.5337	35.1963	Undetermined	33.8823
miR-212-3p	Undetermined	Undetermined	32.7254	Undetermined	32.9451	33.8347	33.8279	37.5864	Undetermined	Undetermined	Undetermined	Undetermined	35.0425	Undetermined	38.2517	Undetermined	38.6838	Undetermined	Undetermined	39.1434	Undetermined	Undetermined	Undetermined	Undetermined	Undetermined	32.325	Undetermined	36.3706	Undetermined	32.6481	34.7779	33.8359	32.8796	33.8365	Undetermined	34.0592	Undetermined	34.5153	36.9216	Undetermined	36.409	Undetermined	34.2215	34.0917	Undetermined	33.9498	38.7677	37.8643	34.2838
miR-21-3p	Undetermined	Undetermined	Undetermined	Undetermined	37.5253	38.7939	Undetermined	Undetermined	Undetermined	Undetermined	Undetermined	36.0136	Undetermined	Undetermined	Undetermined	Undetermined	Undetermined	Undetermined	Undetermined	Undetermined	Undetermined	Undetermined	Undetermined	Undetermined	Undetermined	Undetermined	Undetermined	Undetermined	Undetermined	Undetermined	Undetermined	34.7925	Undetermined	Undetermined	Undetermined	36.7605	Undetermined	Undetermined	Undetermined	Undetermined	Undetermined	Undetermined	Undetermined	Undetermined	Undetermined	Undetermined	32.2785	Undetermined	27.0782
miR-214-3p	Undetermined	33.2633	35.7448	27.3361	Undetermined	Undetermined	Undetermined	Undetermined	Undetermined	Undetermined	Undetermined	Undetermined	Undetermined	Undetermined	Undetermined	Undetermined	Undetermined	Undetermined	Undetermined	Undetermined	33.2159	Undetermined	35.3749	39.0357	Undetermined	Undetermined	32.1805	Undetermined	Undetermined	32.1425	Undetermined	38.2551	33.7413	35.7545	Undetermined	38.3581	Undetermined	Undetermined	38.0993	31.3062	36.4419	Undetermined	Undetermined	35.7324	Undetermined	Undetermined	36.7389	Undetermined	34.7703
miR-215	Undetermined	Undetermined	Undetermined	Undetermined	Undetermined	Undetermined	Undetermined	Undetermined	Undetermined	37.277	Undetermined	Undetermined	Undetermined	Undetermined	Undetermined	37.277	Undetermined	Undetermined	Undetermined	Undetermined	Undetermined	Undetermined	Undetermined	Undetermined	Undetermined	Undetermined	Undetermined	Undetermined	Undetermined	Undetermined	Undetermined	Undetermined	Undetermined	Undetermined	Undetermined	Undetermined	Undetermined	Undetermined	Undetermined	Undetermined	Undetermined	Undetermined	29.8012	Undetermined	Undetermined	35.8339	Undetermined	Undetermined	36.7768
miR-21-5p	32.5237	32.3889	27.65	Undetermined	31.0463	29.9604	Undetermined	Undetermined	Undetermined	31.088	Undetermined	32.8759	34.7102	Undetermined	31.271	31.088	31.4528	Undetermined	30.6878	30.8891	31.8832	Undetermined	Undetermined	31.1326	Undetermined	Undetermined	Undetermined	31.6273	Undetermined	29.3605	Undetermined	Undetermined	29.0913	30.9334	31.098	31.9523	33.6355	33.6929	Undetermined	32.548	31.4563	30.5835	31.2306	33.9141	33.1071	29.8121	26.8522	32.027	33.3098
miR-216a-5p	Undetermined	Undetermined	Undetermined	Undetermined	33.8453	Undetermined	Undetermined	Undetermined	33.4578	37.4881	Undetermined	Undetermined	Undetermined	Undetermined	Undetermined	37.4881	Undetermined	Undetermined	Undetermined	Undetermined	Undetermined	Undetermined	Undetermined	Undetermined	34.3051	Undetermined	31.7196	Undetermined	31.7607	37.2412	Undetermined	Undetermined	39.7954	Undetermined	Undetermined	38.1484	Undetermined	Undetermined	35.6361	33.1295	Undetermined	Undetermined	Undetermined	Undetermined	Undetermined	36.7778	33.7665	Undetermined	35.6669
miR-217	Undetermined	Undetermined	Undetermined	Undetermined	Undetermined	Undetermined	Undetermined	Undetermined	Undetermined	Undetermined	Undetermined	Undetermined	34.6422	Undetermined	Undetermined	Undetermined	Undetermined	Undetermined	Undetermined	Undetermined	Undetermined	Undetermined	Undetermined	Undetermined	Undetermined	Undetermined	Undetermined	Undetermined	Undetermined	Undetermined	Undetermined	Undetermined	Undetermined	Undetermined	Undetermined	Undetermined	Undetermined	Undetermined	Undetermined	32.5329	Undetermined	33.8737	Undetermined	Undetermined	Undetermined	34.7344	Undetermined	Undetermined	Undetermined
miR-218-1-3p	Undetermined	31.0618	32.7222	32.2182	31.6927	34.4188	31.4437	33.7548	Undetermined	Undetermined	32.2834	Undetermined	Undetermined	Undetermined	32.3238	Undetermined	31.9099	39.3008	30.9649	35.0048	Undetermined	Undetermined	38.4605	Undetermined	39.1675	32.317	30.4908	Undetermined	31.3929	31.9557	33.1281	33.1726	31.9442	33.8824	37.5333	35.7676	Undetermined	Undetermined	31.2842	28.0104	31.8322	31.9185	32.0408	32.3627	33.2517	32.164	34.7169	Undetermined	32.2605
miR-218-5p	Undetermined	Undetermined	Undetermined	Undetermined	34.6163	Undetermined	Undetermined	Undetermined	Undetermined	Undetermined	Undetermined	Undetermined	Undetermined	Undetermined	Undetermined	Undetermined	Undetermined	Undetermined	Undetermined	Undetermined	Undetermined	Undetermined	37.6308	Undetermined	Undetermined	Undetermined	Undetermined	34.1977	36.0534	Undetermined	Undetermined	Undetermined	35.634	Undetermined	Undetermined	35.8146	Undetermined	Undetermined	Undetermined	33.6681	34.9663	Undetermined	Undetermined	Undetermined	Undetermined	34.678	34.7345	Undetermined	37.9013
miR-219-5p	Undetermined	Undetermined	Undetermined	Undetermined	Undetermined	39.6259	Undetermined	Undetermined	Undetermined	Undetermined	Undetermined	Undetermined	Undetermined	Undetermined	Undetermined	Undetermined	Undetermined	Undetermined	Undetermined	Undetermined	Undetermined	Undetermined	Undetermined	Undetermined	Undetermined	Undetermined	Undetermined	Undetermined	Undetermined	Undetermined	Undetermined	Undetermined	Undetermined	Undetermined	Undetermined	Undetermined	Undetermined	Undetermined	Undetermined	Undetermined	Undetermined	Undetermined	Undetermined	Undetermined	Undetermined	Undetermined	Undetermined	Undetermined	Undetermined
miR-221-3p	32.0846	33.4646	39.0947	Undetermined	Undetermined	33.8292	Undetermined	33.588	Undetermined	33.7963	Undetermined	Undetermined	Undetermined	33.3261	Undetermined	33.7963	Undetermined	Undetermined	34.1023	37.244	Undetermined	Undetermined	34.6639	8.05077	Undetermined	32.6503	Undetermined	Undetermined	Undetermined	30.7205	37.1376	Undetermined	31.2467	33.0695	Undetermined	33.7533	33.9285	Undetermined	Undetermined	33.7458	35.1497	Undetermined	Undetermined	35.2809	Undetermined	32.5103	30.356	Undetermined	33.6257
miR-221-5p	Undetermined	Undetermined	Undetermined	Undetermined	Undetermined	Undetermined	Undetermined	Undetermined	Undetermined	Undetermined	Undetermined	Undetermined	35.9726	Undetermined	Undetermined	Undetermined	Undetermined	4.90034	Undetermined	Undetermined	Undetermined	31.1062	Undetermined	Undetermined	Undetermined	Undetermined	Undetermined	Undetermined	Undetermined	Undetermined	Undetermined	Undetermined	Undetermined	Undetermined	Undetermined	Undetermined	Undetermined	Undetermined	Undetermined	Undetermined	Undetermined	Undetermined	Undetermined	Undetermined	Undetermined	Undetermined	Undetermined	Undetermined	Undetermined
miR-222-3p	Undetermined	38.3101	Undetermined	36.7952	Undetermined	Undetermined	Undetermined	Undetermined	Undetermined	Undetermined	32.5339	Undetermined	Undetermined	Undetermined	Undetermined	Undetermined	Undetermined	Undetermined	Undetermined	35.2936	Undetermined	Undetermined	Undetermined	33.2196	Undetermined	Undetermined	Undetermined	Undetermined	Undetermined	35.6428	Undetermined	Undetermined	33.5901	Undetermined	34.1753	Undetermined	Undetermined	35.8236	Undetermined	32.8258	Undetermined	Undetermined	Undetermined	Undetermined	Undetermined	39.857	29.4611	Undetermined	Undetermined
miR-222-5p	39.2163	Undetermined	38.0501	Undetermined	38.2784	36.4035	Undetermined	34.7409	38.2735	37.8955	34.2089	35.6511	35.1551	37.9391	34.3369	37.8955	35.6976	35.1035	Undetermined	39.1705	39.5209	34.8221	35.3262	Undetermined	37.5766	38.4774	35.4063	34.5806	34.3315	39.0618	37.4796	38.5794	33.1564	33.6961	34.1868	35.5882	38.1242	34.8137	37.0876	32.8838	Undetermined	34.3706	Undetermined	Undetermined	37.2932	34.5453	Undetermined	Undetermined	38.9701
miR-223-3p	Undetermined	Undetermined	Undetermined	Undetermined	Undetermined	32.9054	Undetermined	Undetermined	Undetermined	Undetermined	Undetermined	Undetermined	Undetermined	Undetermined	Undetermined	Undetermined	34.9308	Undetermined	32.5006	32.0849	Undetermined	Undetermined	Undetermined	34.2463	Undetermined	Undetermined	Undetermined	Undetermined	Undetermined	33.774	Undetermined	Undetermined	33.9067	35.0559	32.5562	Undetermined	Undetermined	33.1868	Undetermined	Undetermined	38.6614	Undetermined	36.5927	Undetermined	Undetermined	33.7662	36.3173	Undetermined	Undetermined
miR-223-5p	Undetermined	Undetermined	Undetermined	Undetermined	Undetermined	Undetermined	Undetermined	Undetermined	Undetermined	Undetermined	Undetermined	Undetermined	Undetermined	Undetermined	Undetermined	Undetermined	Undetermined	Undetermined	Undetermined	Undetermined	Undetermined	Undetermined	Undetermined	Undetermined	Undetermined	Undetermined	33.4809	Undetermined	Undetermined	Undetermined	32.7165	Undetermined	Undetermined	Undetermined	Undetermined	Undetermined	35.778	Undetermined	Undetermined	Undetermined	Undetermined	Undetermined	Undetermined	Undetermined	36.5147	Undetermined	32.754	Undetermined	Undetermined
miR-22-3p	23.0719	38.7074	32.6694	32.9601	33.4509	31.8496	18.721	39.4191	Undetermined	Undetermined	39.1493	33.0702	Undetermined	Undetermined	30.0446	Undetermined	31.5464	32.5135	21.5186	Undetermined	18.7973	37.1746	Undetermined	29.4785	18.5721	Undetermined	33.2297	34.2054	29.2181	23.44	27.8636	28.9289	29.4998	39.1991	36.9714	33.5331	35.4656	24.2961	21.1452	32.7692	26.5345	32.0719	25.2233	39.4839	36.7874	29.0341	29.7687	29.6631	29.1182
miR-224-3p	32.3892	33.2252	Undetermined	Undetermined	33.2256	34.2384	33.6862	32.9831	Undetermined	32.9209	32.3535	Undetermined	Undetermined	Undetermined	32.8066	32.9209	Undetermined	Undetermined	35.4401	33.3197	Undetermined	Undetermined	Undetermined	31.2552	33.5072	31.0307	32.6802	Undetermined	31.9615	39.58	38.584	Undetermined	32.5471	33.1336	Undetermined	Undetermined	34.315	33.4772	32.401	31.8412	Undetermined	34.8829	Undetermined	Undetermined	32.4586	Undetermined	Undetermined	33.6004	32.7344
miR-224-5p	Undetermined	Undetermined	Undetermined	Undetermined	Undetermined	Undetermined	Undetermined	Undetermined	Undetermined	Undetermined	Undetermined	Undetermined	Undetermined	Undetermined	Undetermined	Undetermined	Undetermined	Undetermined	Undetermined	Undetermined	Undetermined	Undetermined	Undetermined	Undetermined	Undetermined	Undetermined	Undetermined	Undetermined	Undetermined	37.304	Undetermined	Undetermined	Undetermined	Undetermined	38.5644	Undetermined	Undetermined	Undetermined	36.3948	Undetermined	Undetermined	Undetermined	Undetermined	Undetermined	Undetermined	Undetermined	35.6624	36.9552	Undetermined
miR-22-5p	Undetermined	Undetermined	Undetermined	Undetermined	Undetermined	Undetermined	Undetermined	Undetermined	Undetermined	Undetermined	Undetermined	Undetermined	Undetermined	Undetermined	Undetermined	Undetermined	37.3129	Undetermined	Undetermined	Undetermined	Undetermined	Undetermined	Undetermined	Undetermined	Undetermined	Undetermined	Undetermined	Undetermined	Undetermined	Undetermined	Undetermined	Undetermined	37.3537	Undetermined	Undetermined	Undetermined	Undetermined	Undetermined	Undetermined	Undetermined	Undetermined	Undetermined	Undetermined	33.1844	Undetermined	34.2827	Undetermined	Undetermined	Undetermined
miR-23a-3p	32.7203	34.2384	Undetermined	Undetermined	33.318	33.3833	Undetermined	Undetermined	Undetermined	31.6772	Undetermined	Undetermined	Undetermined	Undetermined	Undetermined	31.6772	32.8026	Undetermined	Undetermined	33.5128	Undetermined	Undetermined	31.5044	30.874	Undetermined	Undetermined	Undetermined	Undetermined	Undetermined	32.4023	Undetermined	Undetermined	29.7247	33.3093	34.5887	31.6566	33.5683	32.3624	Undetermined	Undetermined	32.5973	30.5781	Undetermined	32.8336	Undetermined	31.1393	27.8731	Undetermined	32.8907
miR-23a-5p	Undetermined	Undetermined	Undetermined	Undetermined	Undetermined	Undetermined	Undetermined	Undetermined	Undetermined	Undetermined	Undetermined	Undetermined	Undetermined	Undetermined	Undetermined	Undetermined	Undetermined	Undetermined	Undetermined	Undetermined	Undetermined	Undetermined	Undetermined	Undetermined	34.6536	Undetermined	Undetermined	Undetermined	Undetermined	Undetermined	Undetermined	Undetermined	Undetermined	38.424	Undetermined	Undetermined	Undetermined	Undetermined	Undetermined	Undetermined	Undetermined	Undetermined	Undetermined	39.0717	Undetermined	Undetermined	Undetermined	Undetermined	Undetermined
miR-23b-3p	33.3186	36.9811	32.6016	Undetermined	Undetermined	30.6428	Undetermined	Undetermined	Undetermined	33.355	Undetermined	Undetermined	Undetermined	Undetermined	36.4984	33.355	Undetermined	Undetermined	Undetermined	34.1022	Undetermined	Undetermined	32.0137	Undetermined	Undetermined	Undetermined	Undetermined	Undetermined	Undetermined	Undetermined	Undetermined	Undetermined	31.4887	Undetermined	35.7582	33.0457	Undetermined	Undetermined	Undetermined	Undetermined	33.9798	Undetermined	Undetermined	Undetermined	Undetermined	32.0371	31.6176	Undetermined	33.6484
miR-23b-5p	Undetermined	Undetermined	Undetermined	Undetermined	Undetermined	Undetermined	Undetermined	36.0244	Undetermined	Undetermined	Undetermined	Undetermined	Undetermined	39.5651	Undetermined	Undetermined	Undetermined	Undetermined	Undetermined	Undetermined	34.7656	Undetermined	Undetermined	Undetermined	39.01	Undetermined	33.747	Undetermined	34.2152	Undetermined	Undetermined	Undetermined	Undetermined	Undetermined	Undetermined	Undetermined	Undetermined	Undetermined	Undetermined	38.9463	Undetermined	Undetermined	Undetermined	Undetermined	33.1752	Undetermined	34.6561	Undetermined	Undetermined
miR-24-3p	Undetermined	Undetermined	39.7868	37.0453	Undetermined	33.3864	33.9099	Undetermined	Undetermined	Undetermined	36.3484	34.6566	Undetermined	Undetermined	34.2474	Undetermined	Undetermined	33.3015	Undetermined	34.3948	Undetermined	38.2043	Undetermined	Undetermined	38.3521	Undetermined	Undetermined	38.3925	Undetermined	37.1321	Undetermined	35.985	32.2606	Undetermined	Undetermined	32.1575	Undetermined	Undetermined	Undetermined	33.288	38.6495	38.3456	Undetermined	Undetermined	Undetermined	33.2503	27.5355	Undetermined	33.7607
miR-25-3p	Undetermined	34.5471	35.167	34.8406	Undetermined	34.9242	Undetermined	Undetermined	Undetermined	Undetermined	Undetermined	Undetermined	Undetermined	Undetermined	36.0796	Undetermined	38.2805	36.2571	Undetermined	32.0011	Undetermined	Undetermined	32.0143	Undetermined	Undetermined	Undetermined	Undetermined	31.7278	34.3786	34.1683	Undetermined	36.2659	32.462	Undetermined	Undetermined	Undetermined	Undetermined	34.7437	Undetermined	33.5065	33.7164	37.0931	Undetermined	35.4291	Undetermined	36.8287	30.6905	39.8889	Undetermined
miR-25-5p	31.4111	35.4249	32.7958	32.9055	34.5925	35.8227	32.0828	34.416	34.4112	32.9419	33.8709	33.2083	33.2124	34.3747	34.6916	32.9419	33.6113	30.2157	32.3813	34.5657	32.2588	32.6439	32.4464	36.1436	31.1602	33.7627	30.5703	32.9492	31.8049	33.8518	34.5249	32.5697	35.6532	34.2365	Undetermined	32.8384	33.8219	34.7039	33.0505	28.7029	37.7814	32.6321	31.7577	36.2423	33.5738	34.4241	34.4195	34.1401	31.2921
miR-26a-5p	Undetermined	Undetermined	Undetermined	35.8423	33.5466	34.3239	37.6271	34.8007	Undetermined	Undetermined	Undetermined	38.1363	Undetermined	39.3006	Undetermined	Undetermined	38.4165	Undetermined	33.4969	Undetermined	Undetermined	32.1739	Undetermined	32.2123	36.5919	Undetermined	32.8635	Undetermined	Undetermined	31.8785	Undetermined	Undetermined	31.3442	Undetermined	Undetermined	33.2044	Undetermined	36.9028	39.5891	31.5195	Undetermined	33.5636	Undetermined	Undetermined	Undetermined	33.403	27.4442	Undetermined	7.76367
miR-26b-5p	38.7722	33.9825	32.8471	33.2219	33.5653	32.912	Undetermined	Undetermined	Undetermined	Undetermined	Undetermined	Undetermined	Undetermined	Undetermined	Undetermined	Undetermined	33.965	Undetermined	35.6648	34.7563	34.796	Undetermined	Undetermined	36.6357	Undetermined	Undetermined	Undetermined	34.0865	Undetermined	32.4484	Undetermined	Undetermined	33.2441	33.441	Undetermined	34.2984	38.348	34.4231	Undetermined	33.7754	Undetermined	36.2922	Undetermined	35.3007	34.7497	33.2025	29.317	35.3503	35.4573
miR-27a-3p	Undetermined	Undetermined	Undetermined	Undetermined	Undetermined	Undetermined	Undetermined	Undetermined	Undetermined	Undetermined	Undetermined	Undetermined	Undetermined	Undetermined	Undetermined	Undetermined	Undetermined	Undetermined	Undetermined	33.4443	Undetermined	Undetermined	Undetermined	Undetermined	Undetermined	Undetermined	34.2549	Undetermined	Undetermined	Undetermined	33.7892	Undetermined	33.3318	Undetermined	33.4045	32.8327	Undetermined	Undetermined	Undetermined	Undetermined	Undetermined	33.1739	Undetermined	32.6476	Undetermined	31.6674	29.3355	Undetermined	Undetermined
miR-27a-5p	Undetermined	Undetermined	Undetermined	Undetermined	32.5741	Undetermined	Undetermined	Undetermined	Undetermined	Undetermined	Undetermined	Undetermined	Undetermined	Undetermined	36.9815	Undetermined	Undetermined	Undetermined	36.2877	Undetermined	Undetermined	Undetermined	Undetermined	Undetermined	Undetermined	Undetermined	Undetermined	Undetermined	Undetermined	Undetermined	Undetermined	Undetermined	Undetermined	Undetermined	Undetermined	Undetermined	Undetermined	Undetermined	Undetermined	Undetermined	Undetermined	Undetermined	Undetermined	34.6388	Undetermined	Undetermined	Undetermined	Undetermined	35.7323
miR-27b-3p	Undetermined	33.7831	33.345	Undetermined	Undetermined	Undetermined	Undetermined	Undetermined	Undetermined	Undetermined	Undetermined	Undetermined	Undetermined	Undetermined	Undetermined	Undetermined	Undetermined	Undetermined	Undetermined	Undetermined	35.6813	Undetermined	Undetermined	35.1917	Undetermined	Undetermined	Undetermined	Undetermined	Undetermined	33.2421	Undetermined	Undetermined	33.7547	Undetermined	Undetermined	Undetermined	Undetermined	34.5825	Undetermined	33.4735	37.3913	Undetermined	Undetermined	36.019	Undetermined	35.4891	33.8419	Undetermined	32.4088
miR-27b-5p	Undetermined	Undetermined	Undetermined	Undetermined	Undetermined	37.7796	Undetermined	Undetermined	29.0041	Undetermined	Undetermined	Undetermined	Undetermined	Undetermined	Undetermined	Undetermined	Undetermined	Undetermined	Undetermined	Undetermined	Undetermined	Undetermined	Undetermined	Undetermined	Undetermined	Undetermined	37.3527	Undetermined	34.8141	32.3374	Undetermined	36.5033	Undetermined	Undetermined	Undetermined	Undetermined	Undetermined	Undetermined	Undetermined	Undetermined	Undetermined	Undetermined	Undetermined	Undetermined	Undetermined	Undetermined	35.0014	Undetermined	Undetermined
miR-28-3p	Undetermined	Undetermined	Undetermined	37.3839	Undetermined	37.0297	31.8298	32.2571	38.6974	34.4746	32.3734	35.5521	Undetermined	Undetermined	35.4475	34.4746	Undetermined	38.4145	31.7841	34.2338	31.745	Undetermined	31.071	Undetermined	32.8241	Undetermined	34.3957	34.0578	31.4256	Undetermined	32.7761	Undetermined	34.7247	34.6945	35.2676	32.746	Undetermined	33.2431	35.8134	29.7884	33.5452	Undetermined	32.8716	38.0892	Undetermined	33.8244	32.1865	31.9688	32.1162
miR-28-5p	38.3513	Undetermined	33.586	Undetermined	Undetermined	Undetermined	Undetermined	33.5072	Undetermined	Undetermined	Undetermined	Undetermined	Undetermined	Undetermined	Undetermined	Undetermined	Undetermined	Undetermined	Undetermined	Undetermined	Undetermined	Undetermined	36.4399	Undetermined	Undetermined	Undetermined	32.3509	Undetermined	Undetermined	Undetermined	Undetermined	Undetermined	Undetermined	Undetermined	Undetermined	Undetermined	Undetermined	Undetermined	36.7438	32.0102	Undetermined	Undetermined	Undetermined	Undetermined	Undetermined	38.3127	31.3189	Undetermined	Undetermined
miR-296-3p	Undetermined	33.5749	36.6364	Undetermined	36.6466	32.3014	Undetermined	Undetermined	Undetermined	34.0873	Undetermined	Undetermined	Undetermined	Undetermined	39.9351	34.0873	Undetermined	26.0416	38.5371	33.7882	39.4003	Undetermined	Undetermined	Undetermined	Undetermined	Undetermined	Undetermined	Undetermined	36.1959	30.9368	Undetermined	Undetermined	35.5425	38.9003	Undetermined	Undetermined	29.772	Undetermined	Undetermined	Undetermined	31.7657	Undetermined	Undetermined	33.3152	Undetermined	Undetermined	34.2706	35.4326	Undetermined
miR-298	Undetermined	Undetermined	Undetermined	37.9775	Undetermined	35.4981	36.4116	37.5462	Undetermined	35.8869	Undetermined	35.0891	39.6276	35.318	Undetermined	35.8869	Undetermined	32.6068	35.7624	Undetermined	39.4326	Undetermined	Undetermined	38.642	35.7315	35.5164	36.8581	39.0147	38.5976	Undetermined	39.2973	36.6042	36.7983	39.0579	Undetermined	36.1161	38.0613	Undetermined	31.8037	34.5568	37.9192	Undetermined	35.2846	39.0757	38.1664	Undetermined	36.2247	35.76	Undetermined
miR-299-5p	Undetermined	Undetermined	Undetermined	Undetermined	Undetermined	Undetermined	Undetermined	Undetermined	Undetermined	Undetermined	Undetermined	Undetermined	Undetermined	Undetermined	Undetermined	Undetermined	Undetermined	Undetermined	Undetermined	Undetermined	Undetermined	Undetermined	Undetermined	Undetermined	33.7136	Undetermined	Undetermined	Undetermined	Undetermined	Undetermined	Undetermined	Undetermined	Undetermined	Undetermined	Undetermined	Undetermined	Undetermined	Undetermined	Undetermined	34.0103	35.6125	Undetermined	Undetermined	Undetermined	Undetermined	Undetermined	Undetermined	Undetermined	Undetermined
miR-29a-3p	29.8016	31.7302	31.3088	33.1533	31.6599	30.2331	32.3651	31.1582	31.3142	30.4923	31.7122	31.0394	31.9908	30.8701	31.7369	30.4923	32.4935	33.2311	30.4656	32.2763	31.7397	31.1362	35.4146	33.7832	30.012	30.8822	30.223	32.2965	30.7724	31.5474	31.3431	31.0128	29.6581	30.2211	29.4601	31.8756	29.3435	31.0889	30.7258	29.425	32.0152	31.5217	30.3061	30.5462	29.8181	29.1097	28.6313	31.5985	31.7963
miR-29a-5p	Undetermined	Undetermined	Undetermined	33.1486	Undetermined	35.6341	Undetermined	Undetermined	Undetermined	Undetermined	Undetermined	Undetermined	Undetermined	Undetermined	Undetermined	Undetermined	Undetermined	31.7122	37.7011	Undetermined	Undetermined	Undetermined	Undetermined	Undetermined	Undetermined	Undetermined	33.5564	Undetermined	Undetermined	Undetermined	Undetermined	Undetermined	Undetermined	Undetermined	Undetermined	Undetermined	Undetermined	Undetermined	Undetermined	Undetermined	Undetermined	Undetermined	Undetermined	24.8175	Undetermined	Undetermined	32.2279	Undetermined	Undetermined
miR-29b-2-5p	33.1216	33.5014	Undetermined	Undetermined	Undetermined	Undetermined	Undetermined	33.6919	Undetermined	33.1264	Undetermined	Undetermined	Undetermined	Undetermined	Undetermined	33.1264	Undetermined	Undetermined	Undetermined	Undetermined	Undetermined	Undetermined	Undetermined	Undetermined	Undetermined	Undetermined	32.5511	Undetermined	Undetermined	Undetermined	Undetermined	Undetermined	33.9471	Undetermined	Undetermined	Undetermined	37.5543	Undetermined	Undetermined	33.7604	39.4589	Undetermined	Undetermined	Undetermined	37.3532	Undetermined	Undetermined	39.8185	Undetermined
miR-29b-3p	Undetermined	31.7438	Undetermined	Undetermined	Undetermined	Undetermined	Undetermined	Undetermined	32.4291	Undetermined	Undetermined	32.8567	Undetermined	Undetermined	Undetermined	Undetermined	Undetermined	Undetermined	Undetermined	Undetermined	32.7642	Undetermined	Undetermined	Undetermined	31.7515	38.9934	Undetermined	Undetermined	Undetermined	33.1629	32.748	Undetermined	33.8357	36.0749	Undetermined	Undetermined	36.7928	34.7404	Undetermined	Undetermined	Undetermined	Undetermined	Undetermined	38.0295	Undetermined	35.3839	28.7037	Undetermined	Undetermined
miR-29c-3p	Undetermined	Undetermined	32.0298	Undetermined	Undetermined	Undetermined	Undetermined	38.5022	36.5428	Undetermined	Undetermined	Undetermined	35.483	37.5488	Undetermined	Undetermined	39.7825	12.3163	Undetermined	33.9395	Undetermined	Undetermined	Undetermined	33.1135	Undetermined	Undetermined	Undetermined	Undetermined	31.9045	34.5253	36.7735	Undetermined	30.9821	39.0314	Undetermined	Undetermined	34.683	Undetermined	Undetermined	Undetermined	33.5106	33.2967	Undetermined	Undetermined	Undetermined	37.5786	28.7694	Undetermined	Undetermined
miR-300	32.8129	Undetermined	Undetermined	Undetermined	Undetermined	33.0352	32.8917	Undetermined	Undetermined	Undetermined	Undetermined	Undetermined	Undetermined	Undetermined	32.9601	Undetermined	Undetermined	Undetermined	Undetermined	Undetermined	Undetermined	Undetermined	Undetermined	Undetermined	32.425	Undetermined	31.5643	Undetermined	Undetermined	Undetermined	Undetermined	Undetermined	Undetermined	Undetermined	Undetermined	Undetermined	32.9161	Undetermined	Undetermined	30.3622	33.3289	35.4579	32.8861	Undetermined	Undetermined	32.8315	Undetermined	Undetermined	Undetermined
miR-301a-3p	Undetermined	Undetermined	Undetermined	Undetermined	Undetermined	38.1615	31.8754	Undetermined	Undetermined	Undetermined	Undetermined	Undetermined	Undetermined	31.396	Undetermined	Undetermined	Undetermined	Undetermined	Undetermined	35.0883	Undetermined	Undetermined	Undetermined	Undetermined	Undetermined	Undetermined	Undetermined	Undetermined	Undetermined	Undetermined	Undetermined	Undetermined	Undetermined	38.6836	Undetermined	Undetermined	32.7871	Undetermined	Undetermined	Undetermined	Undetermined	Undetermined	Undetermined	33.7888	Undetermined	35.2873	35.9702	Undetermined	Undetermined
miR-302a-3p	Undetermined	Undetermined	Undetermined	38.1524	35.4226	32.5309	Undetermined	Undetermined	34.2996	39.596	Undetermined	33.5795	Undetermined	Undetermined	Undetermined	39.596	Undetermined	Undetermined	Undetermined	Undetermined	Undetermined	33.0599	Undetermined	Undetermined	38.6136	32.8084	31.4057	Undetermined	31.8113	35.2037	36.6588	Undetermined	35.2763	31.5946	34.4163	36.7485	Undetermined	Undetermined	32.5393	32.4279	31.8739	Undetermined	33.4784	33.4969	32.0782	Undetermined	Undetermined	Undetermined	36.1529
miR-302a-5p	30.388	33.8928	Undetermined	Undetermined	Undetermined	Undetermined	Undetermined	32.266	Undetermined	Undetermined	Undetermined	Undetermined	Undetermined	31.1903	Undetermined	Undetermined	32.2772	Undetermined	Undetermined	Undetermined	34.1059	33.6879	Undetermined	Undetermined	Undetermined	31.5414	Undetermined	Undetermined	Undetermined	Undetermined	31.9206	Undetermined	Undetermined	Undetermined	Undetermined	Undetermined	Undetermined	Undetermined	Undetermined	31.2314	Undetermined	Undetermined	Undetermined	Undetermined	33.8466	32.7685	38.1691	32.6463	Undetermined
miR-302b-3p	Undetermined	Undetermined	Undetermined	Undetermined	Undetermined	Undetermined	Undetermined	Undetermined	Undetermined	Undetermined	Undetermined	Undetermined	Undetermined	Undetermined	33.6347	Undetermined	Undetermined	Undetermined	Undetermined	Undetermined	Undetermined	34.7798	Undetermined	Undetermined	33.7084	Undetermined	Undetermined	Undetermined	Undetermined	Undetermined	Undetermined	Undetermined	Undetermined	Undetermined	Undetermined	Undetermined	37.5904	Undetermined	Undetermined	36.9917	Undetermined	Undetermined	Undetermined	Undetermined	Undetermined	Undetermined	Undetermined	32.1349	Undetermined
miR-302b-5p	Undetermined	Undetermined	Undetermined	Undetermined	Undetermined	Undetermined	Undetermined	Undetermined	Undetermined	Undetermined	Undetermined	Undetermined	26.7425	Undetermined	Undetermined	Undetermined	Undetermined	Undetermined	Undetermined	Undetermined	Undetermined	Undetermined	Undetermined	Undetermined	Undetermined	Undetermined	Undetermined	Undetermined	Undetermined	Undetermined	Undetermined	Undetermined	Undetermined	Undetermined	Undetermined	Undetermined	Undetermined	Undetermined	Undetermined	Undetermined	Undetermined	36.5035	Undetermined	Undetermined	34.9062	Undetermined	Undetermined	Undetermined	Undetermined
miR-302c-3p	Undetermined	Undetermined	Undetermined	Undetermined	Undetermined	Undetermined	Undetermined	Undetermined	Undetermined	Undetermined	Undetermined	Undetermined	Undetermined	Undetermined	Undetermined	Undetermined	Undetermined	Undetermined	Undetermined	Undetermined	Undetermined	Undetermined	Undetermined	Undetermined	10.994	Undetermined	Undetermined	Undetermined	32.3157	Undetermined	Undetermined	Undetermined	Undetermined	Undetermined	Undetermined	Undetermined	Undetermined	34.8079	28.692	Undetermined	Undetermined	Undetermined	Undetermined	Undetermined	Undetermined	Undetermined	Undetermined	Undetermined	Undetermined
miR-30a-5p	36.4897	32.8635	33.2873	32.7571	32.989	32.7159	35.5097	33.56	33.9783	34.7415	Undetermined	36.5781	34.6129	37.9971	37.6395	34.7415	34.7506	33.6879	36.3858	32.9958	Undetermined	33.5362	37.8831	33.1636	36.9252	35.7716	34.4774	36.0371	35.3741	32.736	36.3954	33.5168	31.8049	35.1758	Undetermined	33.2859	34.7494	35.7016	Undetermined	34.4679	33.6768	37.2037	36.1849	33.6953	36.3221	36.8785	29.1433	32.8728	33.5507
miR-30b-5p	Undetermined	Undetermined	36.5996	32.3576	Undetermined	Undetermined	38.156	Undetermined	Undetermined	39.1217	Undetermined	Undetermined	Undetermined	Undetermined	Undetermined	39.1217	Undetermined	Undetermined	Undetermined	34.7414	Undetermined	Undetermined	Undetermined	Undetermined	36.6388	Undetermined	Undetermined	Undetermined	33.3745	33.6256	Undetermined	Undetermined	33.4435	Undetermined	38.0008	Undetermined	Undetermined	Undetermined	35.1895	33.5486	33.7515	Undetermined	Undetermined	32.4858	Undetermined	Undetermined	29.7238	Undetermined	Undetermined
miR-30c-1-3p	Undetermined	Undetermined	Undetermined	Undetermined	Undetermined	Undetermined	Undetermined	Undetermined	Undetermined	Undetermined	Undetermined	Undetermined	Undetermined	Undetermined	Undetermined	Undetermined	Undetermined	Undetermined	Undetermined	Undetermined	Undetermined	Undetermined	Undetermined	Undetermined	32.9315	Undetermined	32.8099	37.9097	Undetermined	Undetermined	32.5842	Undetermined	Undetermined	Undetermined	Undetermined	Undetermined	35.8003	Undetermined	Undetermined	Undetermined	Undetermined	Undetermined	32.4411	Undetermined	Undetermined	Undetermined	Undetermined	Undetermined	Undetermined
miR-30c-5p	Undetermined	33.1629	37.32	32.2054	31.7773	32.6888	37.8312	Undetermined	36.8602	39.1384	Undetermined	Undetermined	34.9618	37.4798	35.7542	39.1384	36.0799	33.9145	36.6529	Undetermined	Undetermined	36.2901	33.2489	39.0659	35.8878	33.0713	34.4118	37.8513	35.8758	33.4653	31.4843	39.3927	31.7801	33.5428	36.1637	34.2975	36.4591	36.441	36.8119	33.7477	35.9213	33.3513	36.9293	37.4173	28.6628	31.806	29.0156	37.5647	37.513
miR-30d-3p	Undetermined	Undetermined	Undetermined	Undetermined	Undetermined	Undetermined	Undetermined	Undetermined	Undetermined	Undetermined	Undetermined	Undetermined	33.3133	Undetermined	Undetermined	Undetermined	Undetermined	Undetermined	Undetermined	38.7622	Undetermined	Undetermined	Undetermined	Undetermined	Undetermined	Undetermined	33.4952	Undetermined	Undetermined	37.5432	Undetermined	Undetermined	Undetermined	Undetermined	Undetermined	Undetermined	33.5325	39.3901	Undetermined	Undetermined	Undetermined	Undetermined	Undetermined	Undetermined	28.309	Undetermined	33.846	Undetermined	Undetermined
miR-30d-5p	Undetermined	35.509	33.8117	31.5996	33.8525	30.9126	33.4901	34.7281	33.9346	35.0654	36.022	34.4066	34.4404	34.4443	33.378	35.0654	35.3488	33.2764	33.3328	35.6865	36.3845	32.9524	31.4775	Undetermined	34.7711	36.3376	34.1184	35.691	30.995	30.8514	34.3131	32.9194	31.4706	38.8608	Undetermined	30.8336	Undetermined	34.4521	34.3885	33.3372	29.5063	33.14	34.426	33.9383	36.1319	32.4652	30.0377	31.7674	35.4219
miR-30e-3p	Undetermined	Undetermined	Undetermined	33.8464	Undetermined	34.9314	Undetermined	Undetermined	Undetermined	35.0193	Undetermined	Undetermined	Undetermined	Undetermined	Undetermined	35.0193	34.3231	Undetermined	Undetermined	33.3501	38.4341	Undetermined	Undetermined	36.8624	Undetermined	Undetermined	Undetermined	Undetermined	Undetermined	Undetermined	Undetermined	Undetermined	33.0298	Undetermined	32.5444	Undetermined	Undetermined	Undetermined	Undetermined	Undetermined	Undetermined	Undetermined	Undetermined	Undetermined	Undetermined	Undetermined	31.0247	Undetermined	Undetermined
miR-30e-5p	32.4213	32.7501	34.0177	33.5898	33.0912	32.5336	36.1117	37.2304	34.3509	35.932	34.2675	39.8111	34.2954	36.1825	35.7628	35.932	35.986	34.352	33.2475	35.5237	35.0782	32.0893	37.7021	33.0202	34.978	35.479	32.5103	Undetermined	35.799	33.5254	Undetermined	33.7228	30.5969	38.0454	34.3958	34.0792	33.2585	35.784	33.9297	31.1952	35.0232	35.682	36.7551	33.7483	34.647	32.6285	29.2709	34.6937	35.9839
miR-31-3p	Undetermined	Undetermined	Undetermined	Undetermined	Undetermined	Undetermined	36.9781	Undetermined	Undetermined	Undetermined	Undetermined	Undetermined	Undetermined	Undetermined	Undetermined	Undetermined	Undetermined	Undetermined	Undetermined	Undetermined	Undetermined	Undetermined	Undetermined	Undetermined	36.6637	Undetermined	38.0793	Undetermined	Undetermined	Undetermined	Undetermined	Undetermined	Undetermined	Undetermined	Undetermined	Undetermined	Undetermined	Undetermined	Undetermined	Undetermined	Undetermined	Undetermined	Undetermined	Undetermined	24.8389	Undetermined	34.9142	Undetermined	Undetermined
miR-31-5p	32.3313	34.179	33.841	32.27	36.2493	35.9031	34.2747	34.2496	34.3615	34.8308	31.9341	33.3601	35.0188	37.9894	34.8082	34.8308	35.9315	34.0009	34.7008	39.0617	33.828	31.5736	33.9792	34.1725	33.2745	34.5151	35.3297	34.8892	34.4224	34.3515	36.6528	36.8784	34.3575	Undetermined	37.6118	35.5932	32.6189	Undetermined	34.2716	34.0805	34.553	Undetermined	35.682	33.0669	35.576	34.5902	37.1628	35.4334	35.4969
miR-320a	31.1639	32.1915	30.8171	35.4037	31.5799	30.6505	34.0907	32.3709	33.1761	33.466	31.6072	31.7888	35.9121	33.229	31.8433	33.466	34.2496	35.7047	32.7684	32.5991	32.0326	Undetermined	37.4337	32.8757	33.7126	34.751	33.7545	31.825	31.9432	31.9806	33.0154	Undetermined	30.472	30.7367	29.8569	35.1133	31.777	32.2493	32.1307	29.859	35.7646	33.8219	32.3861	32.1809	31.5347	31.2145	27.7009	32.9033	31.477
miR-320b	31.4655	30.8889	31.2262	31.5461	34.778	29.4836	31.6909	31.4571	31.6002	31.3469	31.2423	32.3298	32.8849	32.9109	31.4152	31.3469	31.9298	33.8385	33.8811	33.6307	32.5599	33.6001	35.4357	30.8546	31.3799	31.2125	30.8072	35.9584	30.4172	30.2057	32.6091	36.4763	30.6534	29.8474	30.5558	33.6604	31.056	31.4165	32.4113	29.4613	30.4201	32.5517	31.1364	31.5033	31.1806	30.2182	31.2252	31.5383	31.6543
miR-323b-5p	29.3946	30.7457	31.2358	32.8728	30.61	29.5814	31.6893	30.8715	31.5761	30.6825	31.8301	31.5161	31.9089	30.3793	31.5637	30.6825	29.8765	32.677	30.7877	33.4885	29.144	31.2801	33.4303	31.2025	29.037	30.0783	29.1633	31.6736	29.826	29.8501	30.9553	32.463	28.7889	30.1572	30.1647	34.6395	28.753	30.1606	30.3068	28.3966	31.7221	31.3766	29.5202	31.2316	29.4126	27.889	30.9118	31.1904	32.0001
miR-32-3p	Undetermined	39.0928	Undetermined	Undetermined	Undetermined	Undetermined	Undetermined	Undetermined	Undetermined	Undetermined	33.8512	Undetermined	Undetermined	Undetermined	Undetermined	Undetermined	23.8006	Undetermined	Undetermined	Undetermined	Undetermined	Undetermined	Undetermined	Undetermined	38.0625	Undetermined	37.6474	Undetermined	Undetermined	Undetermined	Undetermined	Undetermined	Undetermined	Undetermined	Undetermined	Undetermined	Undetermined	Undetermined	Undetermined	Undetermined	38.7306	Undetermined	Undetermined	Undetermined	25.8614	Undetermined	Undetermined	Undetermined	Undetermined
miR-324-3p	31.726	32.112	34.7421	32.7975	33.9643	25.8952	33.5518	Undetermined	32.0355	32.1676	38.2201	29.1717	Undetermined	32.6365	30.0568	32.1676	32.5778	35.4549	28.9311	29.7964	32.0211	35.0684	32.5678	33.1341	Undetermined	36.3083	31.3842	30.6052	26.521	26.3147	31.4604	35.082	27.4779	29.4421	31.1333	31.6468	32.272	34.7917	38.0566	30.0896	26.2194	34.4074	34.9272	29.4348	32.0623	31.8951	30.7819	29.0166	33.1368
miR-324-5p	33.6553	Undetermined	33.2176	Undetermined	38.9754	36.1489	Undetermined	32.5615	Undetermined	35.405	38.5703	32.0749	Undetermined	33.2517	32.8691	35.405	Undetermined	Undetermined	34.2284	Undetermined	35.0174	Undetermined	Undetermined	Undetermined	31.7025	38.2503	37.9006	Undetermined	31.7989	32.3221	33.5307	Undetermined	32.21	35.4394	32.2462	34.795	33.8986	33.5684	34.3189	32.0371	Undetermined	34.6242	Undetermined	32.636	32.3337	32.6012	34.8751	32.0378	33.3845
miR-325	Undetermined	Undetermined	36.6245	Undetermined	35.6851	36.5395	Undetermined	Undetermined	Undetermined	39.8373	36.4256	37.779	Undetermined	Undetermined	38.6828	39.8373	38.8854	39.964	Undetermined	Undetermined	39.1465	36.8957	39.5751	Undetermined	Undetermined	Undetermined	13.5723	Undetermined	36.1265	Undetermined	Undetermined	37.6582	33.9352	35.3011	34.7349	Undetermined	Undetermined	34.3559	39.8949	Undetermined	38.291	Undetermined	Undetermined	Undetermined	35.5143	34.3087	35.6186	Undetermined	36.7769
miR-32-5p	Undetermined	Undetermined	Undetermined	Undetermined	Undetermined	Undetermined	Undetermined	38.4524	Undetermined	Undetermined	Undetermined	Undetermined	36.4349	Undetermined	Undetermined	Undetermined	Undetermined	Undetermined	Undetermined	Undetermined	32.6737	Undetermined	Undetermined	Undetermined	Undetermined	Undetermined	Undetermined	Undetermined	33.1734	Undetermined	Undetermined	Undetermined	Undetermined	Undetermined	Undetermined	Undetermined	Undetermined	Undetermined	Undetermined	Undetermined	Undetermined	Undetermined	Undetermined	Undetermined	33.1606	33.1982	Undetermined	Undetermined	Undetermined
miR-326	31.7388	34.9371	32.7301	21.9	Undetermined	32.5112	37.795	Undetermined	34.5516	32.6106	Undetermined	34.3573	Undetermined	38.1796	38.5564	32.6106	36.211	Undetermined	36.8446	32.6955	Undetermined	Undetermined	31.9532	Undetermined	38.2493	Undetermined	36.9129	38.3039	Undetermined	33.9334	31.9447	Undetermined	33.2133	33.6057	38.6895	34.1186	32.3864	34.8502	34.0067	Undetermined	34.5456	34.6152	33.9536	30.6068	Undetermined	37.2296	31.4127	Undetermined	32.4422
miR-328	22.921	23.7809	21.7962	22.2874	22.4454	22.3526	22.4293	22.3862	23.1724	22.6922	22.0434	21.8164	21.823	21.9142	22.6261	22.6922	22.9674	26.1638	21.0051	25.3082	22.7527	26.5384	23.7191	23.2986	20.8201	20.7882	19.4427	25.7254	20.6618	22.6766	22.6704	30.6748	23.8707	22.9266	22.0708	23.8636	22.4501	23.0201	21.8625	18.2458	22.6126	23.5106	22.6108	23.1203	23.1583	20.7754	25.4259	22.1333	23.8029
miR-330-3p	Undetermined	Undetermined	Undetermined	Undetermined	34.3945	35.3528	Undetermined	Undetermined	Undetermined	Undetermined	Undetermined	Undetermined	Undetermined	39.0852	Undetermined	Undetermined	Undetermined	Undetermined	Undetermined	Undetermined	Undetermined	Undetermined	Undetermined	Undetermined	Undetermined	Undetermined	Undetermined	Undetermined	38.4926	33.5052	Undetermined	Undetermined	32.5331	Undetermined	Undetermined	Undetermined	Undetermined	Undetermined	Undetermined	Undetermined	32.0819	36.9083	Undetermined	34.6012	Undetermined	34.0356	32.17	33.0016	Undetermined
miR-331-5p	33.3802	35.3749	30.0194	31.6497	30.6637	31.8941	31.8158	32.1249	34.4745	34.8312	36.2573	31.3367	30.9937	32.762	36.382	34.8312	9.25275	36.994	28.6242	35.398	34.4538	28.1597	Undetermined	38.019	35.4802	8.4864	32.3301	30.2293	30.6519	29.215	33.3344	35.6972	36.3084	30.9171	32.481	30.7675	35.8194	39.457	26.8462	26.1761	37.2412	30.5795	37.3457	32.7099	33.626	35.3813	33.0262	32.6373	37.2722
miR-335-3p	35.467	Undetermined	Undetermined	Undetermined	35.5908	38.8943	Undetermined	Undetermined	Undetermined	Undetermined	Undetermined	Undetermined	Undetermined	Undetermined	Undetermined	Undetermined	37.5539	Undetermined	Undetermined	38.4814	Undetermined	Undetermined	Undetermined	Undetermined	Undetermined	Undetermined	37.8676	Undetermined	Undetermined	31.5802	Undetermined	38.6797	33.3978	35.3502	Undetermined	Undetermined	Undetermined	Undetermined	Undetermined	31.0783	37.0022	Undetermined	Undetermined	38.0584	38.1272	35.9092	36.771	Undetermined	32.9508
miR-335-5p	Undetermined	36.7463	39.2011	Undetermined	Undetermined	36.5296	34.5438	33.8831	39.2892	36.8207	35.8272	37.6089	34.2323	36.5617	Undetermined	36.8207	Undetermined	32.4256	34.4115	37.3198	Undetermined	34.0971	34.829	36.5442	Undetermined	Undetermined	34.0121	36.6001	34.3401	34.8144	38.589	Undetermined	36.1213	34.852	Undetermined	33.7424	Undetermined	33.324	37.3591	31.3559	Undetermined	Undetermined	Undetermined	Undetermined	33.5235	34.3795	35.6076	34.7152	33.9766
miR-337-5p	Undetermined	Undetermined	Undetermined	Undetermined	Undetermined	Undetermined	Undetermined	Undetermined	Undetermined	Undetermined	Undetermined	Undetermined	Undetermined	Undetermined	Undetermined	Undetermined	Undetermined	Undetermined	Undetermined	Undetermined	Undetermined	Undetermined	Undetermined	37.785	Undetermined	Undetermined	Undetermined	Undetermined	Undetermined	Undetermined	Undetermined	Undetermined	Undetermined	Undetermined	Undetermined	Undetermined	Undetermined	Undetermined	Undetermined	Undetermined	Undetermined	Undetermined	Undetermined	16.844	Undetermined	Undetermined	36.8478	Undetermined	Undetermined
miR-338-3p	Undetermined	Undetermined	Undetermined	Undetermined	Undetermined	Undetermined	Undetermined	Undetermined	Undetermined	Undetermined	Undetermined	Undetermined	Undetermined	Undetermined	Undetermined	Undetermined	Undetermined	Undetermined	Undetermined	Undetermined	Undetermined	Undetermined	Undetermined	Undetermined	Undetermined	Undetermined	Undetermined	Undetermined	Undetermined	Undetermined	Undetermined	Undetermined	Undetermined	Undetermined	Undetermined	Undetermined	Undetermined	Undetermined	Undetermined	Undetermined	Undetermined	Undetermined	Undetermined	Undetermined	Undetermined	Undetermined	Undetermined	Undetermined	Undetermined
miR-338-5p	Undetermined	Undetermined	Undetermined	Undetermined	32.2244	38.2859	35.6818	Undetermined	Undetermined	33.5496	Undetermined	Undetermined	Undetermined	Undetermined	Undetermined	33.5496	38.107	Undetermined	Undetermined	38.0979	Undetermined	Undetermined	39.5608	Undetermined	Undetermined	Undetermined	33.5903	Undetermined	33.6925	32.3054	Undetermined	Undetermined	31.9567	Undetermined	Undetermined	37.9476	33.7636	33.0924	Undetermined	31.7614	32.4613	Undetermined	32.7714	32.1713	Undetermined	31.5193	33.8924	Undetermined	32.2911
miR-339-3p	Undetermined	Undetermined	33.1524	35.9396	33.7527	32.8379	Undetermined	Undetermined	34.3835	33.3372	Undetermined	38.1155	Undetermined	32.4407	34.5909	33.3372	38.1576	38.978	33.8863	36.1711	31.8403	Undetermined	34.1481	33.0638	32.2348	Undetermined	32.1424	36.6107	32.5194	34.9346	Undetermined	33.8913	33.8901	33.5369	34.9178	34.2163	39.1494	Undetermined	33.6665	31.8465	38.1009	36.4842	33.6102	32.3997	Undetermined	36.8954	35.4062	32.2997	34.8434
miR-33a-3p	Undetermined	Undetermined	38.4961	Undetermined	Undetermined	Undetermined	Undetermined	Undetermined	Undetermined	16.5877	Undetermined	Undetermined	Undetermined	Undetermined	Undetermined	26.5877	Undetermined	Undetermined	Undetermined	Undetermined	Undetermined	Undetermined	Undetermined	Undetermined	Undetermined	Undetermined	Undetermined	Undetermined	Undetermined	Undetermined	Undetermined	Undetermined	Undetermined	Undetermined	Undetermined	Undetermined	Undetermined	Undetermined	Undetermined	Undetermined	39.9949	Undetermined	Undetermined	Undetermined	Undetermined	Undetermined	Undetermined	Undetermined	Undetermined
miR-33a-5p	Undetermined	Undetermined	Undetermined	Undetermined	38.2405	Undetermined	Undetermined	Undetermined	37.4215	Undetermined	Undetermined	Undetermined	Undetermined	Undetermined	Undetermined	Undetermined	Undetermined	Undetermined	Undetermined	Undetermined	32.5272	Undetermined	Undetermined	Undetermined	Undetermined	Undetermined	32.2664	Undetermined	Undetermined	Undetermined	Undetermined	Undetermined	Undetermined	Undetermined	Undetermined	Undetermined	Undetermined	Undetermined	Undetermined	Undetermined	Undetermined	Undetermined	Undetermined	32.147	Undetermined	Undetermined	Undetermined	Undetermined	Undetermined
miR-33b-5p	34.4547	34.3762	33.5437	34.9814	34.4647	35.1972	35.1819	31.9571	33.2032	35.758	33.884	32.6692	32.7414	35.753	35.3588	35.758	32.8664	31.811	33.2219	38.1143	35.2215	33.502	33.7905	34.4057	33.5954	34.606	35.7876	35.3396	34.4354	38.2282	34.9298	35.4733	35.8711	34.0105	33.8514	34.4513	34.9525	34.1568	35.4768	33.0964	34.1009	35.5114	34.696	35.7236	34.0565	34.8657	35.3781	35.684	34.4941
miR-340-3p	Undetermined	Undetermined	Undetermined	Undetermined	Undetermined	Undetermined	Undetermined	Undetermined	Undetermined	Undetermined	Undetermined	Undetermined	Undetermined	Undetermined	Undetermined	Undetermined	Undetermined	Undetermined	Undetermined	Undetermined	Undetermined	Undetermined	Undetermined	Undetermined	Undetermined	Undetermined	Undetermined	Undetermined	Undetermined	Undetermined	Undetermined	Undetermined	Undetermined	Undetermined	Undetermined	Undetermined	Undetermined	Undetermined	Undetermined	Undetermined	Undetermined	Undetermined	Undetermined	Undetermined	Undetermined	Undetermined	Undetermined	Undetermined	Undetermined
miR-340-5p	Undetermined	Undetermined	Undetermined	Undetermined	Undetermined	Undetermined	Undetermined	Undetermined	Undetermined	Undetermined	Undetermined	Undetermined	Undetermined	Undetermined	Undetermined	Undetermined	37.3515	Undetermined	Undetermined	Undetermined	Undetermined	Undetermined	Undetermined	Undetermined	Undetermined	Undetermined	Undetermined	Undetermined	Undetermined	Undetermined	Undetermined	Undetermined	Undetermined	Undetermined	Undetermined	Undetermined	Undetermined	Undetermined	Undetermined	Undetermined	Undetermined	Undetermined	Undetermined	35.639	Undetermined	Undetermined	Undetermined	Undetermined	Undetermined
miR-342-3p	31.2481	32.1148	31.1836	33.7379	30.9029	31.542	31.9771	31.8417	32.335	31.2034	31.9489	30.5727	31.1853	31.5929	31.4371	31.2034	31.5173	29.2757	32.2952	32.3956	31.01	31.3649	31.5054	31.2218	30.3906	31.6458	30.3689	31.9578	29.4488	30.0865	32.3108	32.2677	Undetermined	31.6164	32.4679	31.5165	32.257	31.755	30.6129	29.4822	31.4436	31.587	31.2993	30.9222	31.8634	29.4551	27.7784	31.3372	30.4935
miR-342-5p	Undetermined	Undetermined	Undetermined	33.0241	Undetermined	Undetermined	35.0148	Undetermined	Undetermined	32.3612	Undetermined	Undetermined	Undetermined	Undetermined	Undetermined	32.3612	Undetermined	Undetermined	Undetermined	34.1271	Undetermined	Undetermined	Undetermined	Undetermined	39.221	Undetermined	Undetermined	Undetermined	Undetermined	Undetermined	Undetermined	39.2587	Undetermined	Undetermined	Undetermined	Undetermined	Undetermined	Undetermined	Undetermined	Undetermined	Undetermined	Undetermined	33.3521	Undetermined	Undetermined	Undetermined	33.609	Undetermined	Undetermined
miR-345-5p	32.566	36.451	Undetermined	39.1393	Undetermined	Undetermined	Undetermined	37.6936	Undetermined	38.0595	31.9036	Undetermined	Undetermined	Undetermined	Undetermined	38.0595	Undetermined	36.4578	Undetermined	36.2349	Undetermined	Undetermined	36.4823	34.7041	Undetermined	37.3451	33.6392	Undetermined	36.1858	32.8845	Undetermined	Undetermined	33.2897	34.734	Undetermined	35.6374	Undetermined	2.61817	Undetermined	33.8931	36.7257	Undetermined	Undetermined	36.2999	38.3813	31.9984	33.7356	Undetermined	Undetermined
miR-346	35.3612	33.6962	33.4597	Undetermined	32.6147	31.6543	32.6077	Undetermined	Undetermined	33.4012	Undetermined	36.5832	Undetermined	Undetermined	Undetermined	33.4012	Undetermined	Undetermined	35.1295	34.0954	Undetermined	Undetermined	Undetermined	Undetermined	32.2976	Undetermined	36.7492	Undetermined	Undetermined	31.9727	38.8487	Undetermined	32.6977	32.7945	33.6461	36.4487	34.623	32.6109	Undetermined	Undetermined	34.6265	35.304	Undetermined	35.3865	32.5223	31.6171	30.6615	32.5234	37.2196
miR-34a-3p	Undetermined	Undetermined	Undetermined	Undetermined	Undetermined	33.8538	Undetermined	33.6278	Undetermined	Undetermined	Undetermined	Undetermined	Undetermined	Undetermined	Undetermined	Undetermined	Undetermined	Undetermined	Undetermined	Undetermined	Undetermined	Undetermined	Undetermined	Undetermined	Undetermined	Undetermined	Undetermined	Undetermined	9.2224	37.6624	Undetermined	Undetermined	35.1	39.4108	Undetermined	Undetermined	32.2645	Undetermined	Undetermined	Undetermined	33.5021	Undetermined	Undetermined	Undetermined	Undetermined	32.634	Undetermined	Undetermined	Undetermined
miR-34a-5p	33.21	Undetermined	Undetermined	32.9093	36.1104	31.8304	34.5763	33.1314	Undetermined	33.5708	37.9745	32.1664	Undetermined	Undetermined	32.8593	33.5708	39.8696	35.2612	34.6404	34.4204	33.9501	Undetermined	38.0801	37.1903	33.1454	39.3541	31.3761	35.0467	33.3845	32.5046	32.2205	Undetermined	31.5574	39.3894	34.1021	Undetermined	32.529	Undetermined	33.2534	32.3079	30.8732	36.4001	36.1772	35.7299	32.37	33.8046	30.998	34.0397	34.7995
miR-34b-3p	Undetermined	Undetermined	Undetermined	Undetermined	36.9524	32.3164	Undetermined	Undetermined	Undetermined	Undetermined	35.689	39.9822	Undetermined	Undetermined	Undetermined	Undetermined	Undetermined	Undetermined	Undetermined	Undetermined	Undetermined	Undetermined	39.3812	37.6214	Undetermined	Undetermined	Undetermined	Undetermined	Undetermined	33.7303	Undetermined	Undetermined	32.9425	Undetermined	Undetermined	Undetermined	Undetermined	38.3821	Undetermined	32.7592	35.6308	Undetermined	Undetermined	Undetermined	Undetermined	Undetermined	35.0182	Undetermined	Undetermined
miR-34b-5p	Undetermined	Undetermined	Undetermined	37.9641	Undetermined	Undetermined	Undetermined	32.1919	Undetermined	Undetermined	32.0477	38.4985	Undetermined	Undetermined	Undetermined	Undetermined	33.7171	Undetermined	Undetermined	Undetermined	33.3972	Undetermined	32.6177	Undetermined	31.3424	Undetermined	31.7281	Undetermined	32.0883	Undetermined	33.8004	Undetermined	Undetermined	33.2641	Undetermined	Undetermined	Undetermined	31.9125	33.5391	30.4635	Undetermined	32.9218	Undetermined	33.1349	34.9879	32.9446	Undetermined	33.2662	Undetermined
miR-34c-3p	32.998	32.1368	31.6426	33.1541	31.6419	31.2793	32.3782	31.3611	31.6653	32.0832	32.2629	30.348	30.6419	32.6053	32.134	32.0832	31.5023	31.7158	31.8386	33.3478	33.4806	30.4748	32.3235	31.4923	31.1824	31.334	34.8262	32.8354	30.8873	32.7175	33.7123	39.0425	31.4085	32.9441	30.9297	32.4591	32.5503	32.4826	31.9448	30.5973	35.1952	32.0315	33.9213	30.7971	34.9827	31.8005	31.2915	33.1444	32.2965
miR-34c-5p	Undetermined	Undetermined	Undetermined	Undetermined	Undetermined	Undetermined	Undetermined	Undetermined	Undetermined	Undetermined	32.6596	Undetermined	Undetermined	Undetermined	Undetermined	Undetermined	Undetermined	Undetermined	Undetermined	Undetermined	Undetermined	Undetermined	Undetermined	38.2713	31.8137	Undetermined	31.5437	Undetermined	31.4467	33.5712	33.5662	Undetermined	31.5668	Undetermined	31.9561	Undetermined	Undetermined	Undetermined	Undetermined	30.8252	34.9921	Undetermined	Undetermined	33.2606	Undetermined	Undetermined	32.7486	Undetermined	Undetermined
miR-361-5p	Undetermined	Undetermined	35.957	Undetermined	37.8419	33.8932	Undetermined	Undetermined	Undetermined	36.3682	Undetermined	Undetermined	Undetermined	Undetermined	Undetermined	36.3682	Undetermined	Undetermined	35.8243	Undetermined	Undetermined	Undetermined	Undetermined	Undetermined	Undetermined	Undetermined	39.6348	32.9835	33.5207	Undetermined	36.9294	Undetermined	33.5768	38.0314	Undetermined	Undetermined	Undetermined	Undetermined	Undetermined	Undetermined	Undetermined	39.7622	Undetermined	Undetermined	Undetermined	Undetermined	35.8741	Undetermined	Undetermined
miR-363-3p	Undetermined	Undetermined	Undetermined	Undetermined	Undetermined	34.043	Undetermined	Undetermined	Undetermined	Undetermined	Undetermined	34.553	Undetermined	Undetermined	Undetermined	Undetermined	Undetermined	Undetermined	33.0681	Undetermined	Undetermined	Undetermined	24.9979	27.7557	Undetermined	Undetermined	39.3065	38.1075	Undetermined	32.5892	Undetermined	Undetermined	Undetermined	Undetermined	Undetermined	Undetermined	Undetermined	33.6468	Undetermined	Undetermined	Undetermined	Undetermined	32.5448	Undetermined	Undetermined	33.7213	Undetermined	Undetermined	Undetermined
miR-363-5p	Undetermined	Undetermined	Undetermined	Undetermined	Undetermined	Undetermined	Undetermined	Undetermined	Undetermined	Undetermined	Undetermined	Undetermined	Undetermined	Undetermined	Undetermined	Undetermined	Undetermined	Undetermined	Undetermined	Undetermined	Undetermined	Undetermined	Undetermined	Undetermined	Undetermined	Undetermined	Undetermined	Undetermined	Undetermined	Undetermined	Undetermined	Undetermined	Undetermined	Undetermined	Undetermined	Undetermined	Undetermined	Undetermined	Undetermined	Undetermined	Undetermined	Undetermined	Undetermined	Undetermined	Undetermined	Undetermined	Undetermined	Undetermined	Undetermined
miR-365a-3p	Undetermined	Undetermined	Undetermined	Undetermined	33.1417	33.526	Undetermined	Undetermined	Undetermined	Undetermined	Undetermined	Undetermined	Undetermined	Undetermined	Undetermined	Undetermined	Undetermined	Undetermined	Undetermined	Undetermined	Undetermined	Undetermined	Undetermined	33.1067	Undetermined	Undetermined	Undetermined	Undetermined	Undetermined	Undetermined	Undetermined	Undetermined	33.394	32.3558	Undetermined	37.3935	Undetermined	Undetermined	Undetermined	Undetermined	Undetermined	32.7523	Undetermined	Undetermined	Undetermined	Undetermined	33.9026	Undetermined	Undetermined
miR-370	32.7691	32.4033	30.5867	31.091	30.4814	32.3146	31.4915	31.1726	31.6912	31.7019	31.9694	30.8298	30.258	32.6975	30.6882	31.7019	31.5535	28.653	30.1933	32.3928	32.3599	30.2564	30.6985	31.1691	30.8457	31.1716	30.3958	31.5473	31.7863	30.7222	10.9582	31.3084	31.7043	31.492	32.5379	30.435	30.874	31.3271	30.7503	29.3246	32.7891	31.4292	32.6816	32.8053	32.1643	31.9143	28.1535	32.1482	30.4233
miR-372	Undetermined	Undetermined	Undetermined	Undetermined	Undetermined	Undetermined	Undetermined	Undetermined	Undetermined	Undetermined	Undetermined	Undetermined	Undetermined	Undetermined	33.7528	Undetermined	Undetermined	Undetermined	Undetermined	Undetermined	Undetermined	Undetermined	Undetermined	Undetermined	Undetermined	Undetermined	Undetermined	Undetermined	Undetermined	Undetermined	Undetermined	Undetermined	32.337	Undetermined	Undetermined	Undetermined	Undetermined	Undetermined	Undetermined	Undetermined	Undetermined	Undetermined	Undetermined	Undetermined	Undetermined	Undetermined	Undetermined	Undetermined	37.4056
miR-373-3p	32.9893	34.387	Undetermined	Undetermined	Undetermined	Undetermined	Undetermined	Undetermined	33.1058	Undetermined	Undetermined	33.4427	Undetermined	32.19	Undetermined	Undetermined	34.0295	Undetermined	Undetermined	34.8819	Undetermined	Undetermined	Undetermined	Undetermined	33.8857	Undetermined	31.9448	Undetermined	Undetermined	Undetermined	Undetermined	Undetermined	Undetermined	33.7992	Undetermined	Undetermined	Undetermined	33.7036	32.5248	29.7036	Undetermined	Undetermined	Undetermined	Undetermined	Undetermined	Undetermined	Undetermined	Undetermined	32.0277
miR-373-5p	34.4562	34.614	Undetermined	34.2333	32.8718	33.4469	Undetermined	38.6881	Undetermined	34.9108	Undetermined	33.8142	Undetermined	Undetermined	Undetermined	34.9108	Undetermined	Undetermined	33.1246	31.1757	Undetermined	Undetermined	37.5274	33.5312	35.4077	Undetermined	33.9507	Undetermined	33.0076	35.133	33.989	Undetermined	32.3123	35.2756	34.0465	32.6906	33.7765	37.6937	Undetermined	36.1469	39.2938	34.0768	Undetermined	36.704	Undetermined	33.6085	26.6209	Undetermined	35.4325
miR-374a-5p	Undetermined	Undetermined	Undetermined	Undetermined	Undetermined	Undetermined	Undetermined	Undetermined	Undetermined	34.7113	Undetermined	Undetermined	Undetermined	Undetermined	Undetermined	34.7113	35.8652	Undetermined	Undetermined	Undetermined	Undetermined	Undetermined	Undetermined	35.7008	Undetermined	Undetermined	34.4127	Undetermined	Undetermined	34.146	Undetermined	38.6941	Undetermined	Undetermined	Undetermined	Undetermined	Undetermined	Undetermined	Undetermined	33.4247	Undetermined	Undetermined	Undetermined	Undetermined	Undetermined	Undetermined	34.2478	Undetermined	Undetermined
miR-374b-5p	33.5321	Undetermined	39.9574	Undetermined	Undetermined	Undetermined	Undetermined	Undetermined	Undetermined	Undetermined	Undetermined	Undetermined	Undetermined	Undetermined	Undetermined	Undetermined	Undetermined	Undetermined	Undetermined	Undetermined	Undetermined	Undetermined	Undetermined	Undetermined	Undetermined	Undetermined	Undetermined	Undetermined	Undetermined	34.6665	Undetermined	Undetermined	Undetermined	Undetermined	Undetermined	Undetermined	Undetermined	Undetermined	Undetermined	Undetermined	Undetermined	Undetermined	38.5219	Undetermined	Undetermined	Undetermined	32.9016	Undetermined	Undetermined
miR-375	32.9454	30.8221	30.2025	31.4405	29.1373	31.7986	30.4644	30.536	31.5985	31.0156	31.5025	32.8391	28.1784	32.0785	31.1756	31.0156	30.1432	28.2336	31.3081	32.2814	30.889	29.3815	30.4691	32.3041	30.1787	31.5211	29.5811	29.6874	27.5174	30.1504	32.3652	30.6725	31.5827	29.8492	34.5061	30.0983	31.5124	30.4714	29.8799	26.1082	28.7778	31.9385	29.3937	31.6189	31.0778	30.0706	31.7841	30.3698	31.8256
miR-376a-3p	Undetermined	39.0269	39.8588	Undetermined	Undetermined	Undetermined	34.0269	Undetermined	Undetermined	Undetermined	Undetermined	Undetermined	Undetermined	Undetermined	Undetermined	Undetermined	Undetermined	Undetermined	Undetermined	Undetermined	Undetermined	Undetermined	Undetermined	Undetermined	Undetermined	Undetermined	34.8874	Undetermined	33.6422	Undetermined	Undetermined	35.6733	35.3782	32.7568	38.3948	Undetermined	Undetermined	Undetermined	Undetermined	Undetermined	Undetermined	Undetermined	38.5156	Undetermined	Undetermined	Undetermined	Undetermined	Undetermined	Undetermined
miR-376b-3p	Undetermined	Undetermined	36.898	Undetermined	32.2195	38.0692	Undetermined	Undetermined	Undetermined	39.5425	33.2711	Undetermined	Undetermined	Undetermined	Undetermined	39.5425	Undetermined	35.7779	Undetermined	Undetermined	Undetermined	36.8995	Undetermined	Undetermined	Undetermined	Undetermined	32.4215	Undetermined	36.7788	34.5426	Undetermined	37.5528	36.7781	36.401	Undetermined	Undetermined	Undetermined	34.5749	Undetermined	33.279	35.5678	37.1774	Undetermined	Undetermined	35.7071	Undetermined	Undetermined	35.6134	Undetermined
miR-376c-3p	Undetermined	Undetermined	Undetermined	Undetermined	Undetermined	37.0369	Undetermined	Undetermined	Undetermined	Undetermined	39.1049	Undetermined	Undetermined	Undetermined	Undetermined	Undetermined	Undetermined	Undetermined	Undetermined	Undetermined	Undetermined	Undetermined	Undetermined	Undetermined	Undetermined	Undetermined	34.3335	Undetermined	33.5527	37.4051	Undetermined	Undetermined	39.0286	Undetermined	Undetermined	Undetermined	Undetermined	Undetermined	Undetermined	34.9803	Undetermined	Undetermined	37.3872	Undetermined	Undetermined	Undetermined	Undetermined	Undetermined	Undetermined
miR-377-3p	Undetermined	Undetermined	35.7221	Undetermined	Undetermined	Undetermined	Undetermined	Undetermined	Undetermined	Undetermined	Undetermined	Undetermined	36.6371	Undetermined	Undetermined	Undetermined	37.8588	Undetermined	Undetermined	38.1051	Undetermined	Undetermined	Undetermined	Undetermined	Undetermined	Undetermined	Undetermined	Undetermined	Undetermined	37.2016	Undetermined	Undetermined	Undetermined	35.438	Undetermined	Undetermined	Undetermined	Undetermined	Undetermined	32.7302	Undetermined	Undetermined	Undetermined	Undetermined	Undetermined	Undetermined	Undetermined	Undetermined	Undetermined
miR-377-5p	Undetermined	Undetermined	Undetermined	Undetermined	Undetermined	Undetermined	Undetermined	Undetermined	Undetermined	Undetermined	Undetermined	Undetermined	Undetermined	Undetermined	Undetermined	Undetermined	Undetermined	Undetermined	Undetermined	Undetermined	Undetermined	Undetermined	Undetermined	Undetermined	33.5403	Undetermined	13.1466	37.529	Undetermined	Undetermined	Undetermined	Undetermined	Undetermined	Undetermined	Undetermined	Undetermined	Undetermined	Undetermined	Undetermined	Undetermined	Undetermined	19.8248	Undetermined	Undetermined	Undetermined	Undetermined	34.2701	Undetermined	Undetermined
miR-378a-3p	Undetermined	Undetermined	Undetermined	Undetermined	Undetermined	Undetermined	Undetermined	36.5431	33.8326	Undetermined	Undetermined	Undetermined	Undetermined	Undetermined	Undetermined	Undetermined	30.8354	Undetermined	Undetermined	Undetermined	Undetermined	Undetermined	Undetermined	Undetermined	31.7592	33.6028	Undetermined	Undetermined	33.767	Undetermined	38.2824	Undetermined	Undetermined	Undetermined	Undetermined	Undetermined	Undetermined	Undetermined	Undetermined	Undetermined	Undetermined	Undetermined	Undetermined	32.9125	32.9154	Undetermined	30.8505	Undetermined	Undetermined
miR-378a-5p	37.4738	Undetermined	32.8566	Undetermined	Undetermined	35.6143	Undetermined	Undetermined	34.2791	Undetermined	Undetermined	37.5299	Undetermined	Undetermined	38.2317	Undetermined	Undetermined	37.9102	Undetermined	33.3373	34.3962	Undetermined	Undetermined	Undetermined	Undetermined	Undetermined	Undetermined	Undetermined	Undetermined	32.5072	Undetermined	Undetermined	32.4826	Undetermined	39.0708	Undetermined	Undetermined	Undetermined	32.5396	Undetermined	Undetermined	Undetermined	Undetermined	39.9109	Undetermined	Undetermined	33.0273	Undetermined	Undetermined
miR-379-5p	Undetermined	Undetermined	Undetermined	Undetermined	Undetermined	Undetermined	Undetermined	Undetermined	Undetermined	Undetermined	Undetermined	Undetermined	Undetermined	Undetermined	Undetermined	Undetermined	Undetermined	Undetermined	Undetermined	Undetermined	39.3762	Undetermined	Undetermined	Undetermined	Undetermined	Undetermined	Undetermined	Undetermined	Undetermined	Undetermined	Undetermined	Undetermined	33.8243	Undetermined	Undetermined	Undetermined	Undetermined	Undetermined	Undetermined	Undetermined	Undetermined	38.7508	36.4098	Undetermined	Undetermined	Undetermined	Undetermined	Undetermined	Undetermined
miR-381-3p	Undetermined	Undetermined	Undetermined	Undetermined	Undetermined	38.0732	Undetermined	Undetermined	Undetermined	Undetermined	Undetermined	Undetermined	Undetermined	Undetermined	Undetermined	Undetermined	Undetermined	Undetermined	Undetermined	Undetermined	Undetermined	Undetermined	Undetermined	Undetermined	Undetermined	Undetermined	Undetermined	Undetermined	Undetermined	34.8721	Undetermined	Undetermined	Undetermined	34.9797	35.0984	Undetermined	Undetermined	Undetermined	33.0078	Undetermined	Undetermined	Undetermined	35.3956	Undetermined	Undetermined	Undetermined	33.8515	Undetermined	Undetermined
miR-382-5p	27.5899	29.7005	28.0293	29.3545	28.9712	27.5649	27.5025	27.7324	29.2679	27.7823	27.363	25.4109	29.7956	27.3975	28.4427	27.7823	27.6715	31.0429	28.4586	31.2837	27.6419	31.2221	30.1649	29.1076	27.1595	27.2394	25.5103	30.6198	26.5807	27.4507	25.0541	29.8928	27.9768	26.7533	26.9579	30.6597	27.3709	28.2565	28.2434	23.0703	27.7577	27.7758	27.9433	28.3448	27.4105	26.3095	32.5555	27.1993	28.9584
miR-383	31.6143	Undetermined	Undetermined	Undetermined	35.6252	35.1303	32.351	32.9158	Undetermined	33.6096	Undetermined	Undetermined	Undetermined	33.0341	Undetermined	33.6096	Undetermined	Undetermined	Undetermined	Undetermined	33.6453	Undetermined	Undetermined	34.0386	32.5092	33.5959	31.6705	Undetermined	32.4197	34.5632	33.6862	Undetermined	31.0364	35.6612	34.8454	Undetermined	31.1787	31.3926	Undetermined	32.2503	Undetermined	Undetermined	31.6142	34.2227	31.8036	Undetermined	Undetermined	34.1648	Undetermined
miR-409-3p	36.293	Undetermined	Undetermined	Undetermined	33.4708	Undetermined	Undetermined	Undetermined	39.106	Undetermined	38.3276	Undetermined	39.1941	Undetermined	Undetermined	Undetermined	Undetermined	Undetermined	34.5299	37.7769	Undetermined	Undetermined	Undetermined	36.093	33.1074	Undetermined	Undetermined	32.5945	Undetermined	31.9606	Undetermined	35.778	35.9096	37.4537	36.5447	39.9468	Undetermined	33.7228	Undetermined	Undetermined	33.4228	Undetermined	Undetermined	36.7416	31.8992	32.4472	32.4608	Undetermined	36.0185
miR-410	Undetermined	Undetermined	Undetermined	Undetermined	Undetermined	Undetermined	Undetermined	Undetermined	Undetermined	Undetermined	Undetermined	Undetermined	Undetermined	Undetermined	Undetermined	Undetermined	Undetermined	Undetermined	Undetermined	Undetermined	Undetermined	28.6452	Undetermined	Undetermined	Undetermined	37.664	Undetermined	Undetermined	33.7802	39.7921	Undetermined	Undetermined	Undetermined	Undetermined	Undetermined	Undetermined	Undetermined	Undetermined	Undetermined	Undetermined	35.1087	Undetermined	Undetermined	33.2643	Undetermined	Undetermined	38.5264	Undetermined	Undetermined
miR-411-5p	30.4592	31.1948	30.6008	30.7185	30.9933	29.6853	30.8976	31.0051	30.2285	29.9092	30.4667	28.9827	30.7591	30.0434	31.0292	29.9092	31.0806	31.2722	30.1104	33.6151	29.4712	30.0677	31.9448	31.0439	29.7216	30.7912	28.9961	31.5073	29.3775	30.4896	30.7617	30.8971	29.6644	29.9036	30.3593	32.4428	28.5022	30.6034	29.4873	27.6651	30.9218	32.2874	30.1347	30.6225	29.1009	28.7173	31.711	30.4142	31.9146
miR-421	32.3471	32.6973	30.1948	Undetermined	26.8907	31.9169	38.7257	32.4118	33.8226	33.8383	33.9264	29.302	28.9114	29.216	29.6002	33.8383	31.7202	Undetermined	29.5837	30.5163	33.321	30.9352	30.6361	35.0291	31.798	31.5158	32.0508	30.6637	35.9594	30.282	29.6361	34.1079	31.0389	29.7588	32.0421	28.4602	30.9832	33.9777	29.9592	29.5145	32.8368	33.4061	33.7116	29.7335	33.7188	33.0426	27.3691	32.6113	32.2186
miR-423-3p	31.9732	34.4331	31.6158	36.2934	32.0706	30.3288	34.1025	34.4936	33.7267	33.5394	32.4898	32.8573	34.2152	33.686	36.4306	33.5394	33.5307	34.0885	36.0457	32.6927	Undetermined	31.3282	34.5797	36.6274	31.5774	33.8751	34.7768	34.9279	32.8496	32.9703	35.2717	Undetermined	30.4597	31.6573	35.0594	34.0949	35.1072	35.4088	32.3194	31.9399	32.887	32.6254	Undetermined	35.3212	34.9741	34.797	28.8823	36.722	36.4985
miR-423-5p	Undetermined	Undetermined	Undetermined	Undetermined	35.1386	33.5789	Undetermined	Undetermined	37.0533	Undetermined	Undetermined	Undetermined	Undetermined	Undetermined	Undetermined	Undetermined	33.6362	Undetermined	38.3967	37.5002	Undetermined	Undetermined	Undetermined	33.4179	Undetermined	Undetermined	Undetermined	Undetermined	Undetermined	Undetermined	Undetermined	Undetermined	31.2967	38.3079	Undetermined	Undetermined	38.1887	Undetermined	Undetermined	Undetermined	33.9882	32.4889	Undetermined	Undetermined	Undetermined	32.1859	29.2555	33.3664	Undetermined
miR-424-3p	Undetermined	Undetermined	Undetermined	Undetermined	Undetermined	Undetermined	Undetermined	Undetermined	Undetermined	Undetermined	Undetermined	Undetermined	Undetermined	Undetermined	39.1636	Undetermined	Undetermined	Undetermined	Undetermined	Undetermined	Undetermined	Undetermined	Undetermined	Undetermined	Undetermined	Undetermined	Undetermined	Undetermined	Undetermined	Undetermined	Undetermined	Undetermined	36.8623	Undetermined	Undetermined	Undetermined	Undetermined	Undetermined	Undetermined	Undetermined	37.0875	Undetermined	Undetermined	34.8787	Undetermined	Undetermined	Undetermined	Undetermined	Undetermined
miR-424-5p	Undetermined	32.882	32.5805	32.5937	Undetermined	36.763	Undetermined	Undetermined	Undetermined	Undetermined	Undetermined	Undetermined	Undetermined	Undetermined	31.712	Undetermined	Undetermined	Undetermined	Undetermined	32.4543	34.7547	Undetermined	Undetermined	33.0642	Undetermined	Undetermined	31.4796	39.4918	33.6898	32.1967	Undetermined	Undetermined	32.273	32.8596	Undetermined	Undetermined	Undetermined	Undetermined	Undetermined	37.1074	Undetermined	32.3769	Undetermined	Undetermined	Undetermined	Undetermined	28.8033	33.2362	34.3689
miR-425-3p	36.0183	Undetermined	31.7157	32.2708	33.2979	31.4232	34.2455	Undetermined	34.6494	32.3755	38.2147	32.1978	35.5119	37.5688	33.9679	32.3755	Undetermined	33.7968	31.7455	30.5879	35.7446	36.7578	32.1781	36.9951	36.1019	Undetermined	33.2958	32.7768	32.8264	30.3266	31.0281	Undetermined	32.1639	31.3613	Undetermined	32.1172	36.4768	35.2858	Undetermined	32.6465	29.5429	32.6306	Undetermined	29.5648	Undetermined	33.5335	30.9303	34.0583	29.2915
miR-425-5p	Undetermined	Undetermined	Undetermined	31.7335	Undetermined	39.6305	Undetermined	Undetermined	38.3152	Undetermined	Undetermined	Undetermined	Undetermined	Undetermined	Undetermined	Undetermined	33.1143	Undetermined	Undetermined	Undetermined	Undetermined	Undetermined	Undetermined	32.224	Undetermined	Undetermined	32.7894	Undetermined	32.1963	Undetermined	32.9443	Undetermined	34.8115	35.2576	Undetermined	Undetermined	31.1714	Undetermined	31.9847	31.5156	33.2469	32.9028	Undetermined	32.6189	Undetermined	Undetermined	32.7026	Undetermined	38.4458
miR-4258	39.0254	38.0706	34.8142	33.8125	34.5451	32.862	35.619	35.8537	33.9682	31.8525	29.227	31.471	32.8145	36.9979	38.3345	31.8525	31.8771	33.2463	34.6663	36.2526	32.9739	34.0286	35.417	32.159	33.1446	36.6986	36.2984	35.1231	31.258	32.7386	33.4224	31.7912	35.6196	37.6353	Undetermined	35.5227	34.8637	32.3413	31.2281	32.1871	32.756	31.9321	Undetermined	32.5563	37.5068	34.5274	33.7396	36.6498	32.7431
miR-429	37.6496	35.1961	33.2223	35.8609	Undetermined	35.1476	36.1163	Undetermined	Undetermined	Undetermined	Undetermined	Undetermined	Undetermined	Undetermined	Undetermined	Undetermined	33.8136	Undetermined	Undetermined	Undetermined	Undetermined	Undetermined	Undetermined	Undetermined	32.6586	Undetermined	31.7168	Undetermined	34.0402	37.5384	34.4252	Undetermined	34.2097	38.3339	Undetermined	36.2783	Undetermined	Undetermined	34.6913	33.258	Undetermined	Undetermined	Undetermined	36.546	36.0948	32.8225	37.09	34.267	34.9785
miR-431-5p	31.8087	30.3615	30.3815	31.3653	30.1791	30.3531	31.4076	31.2462	31.6287	32.4359	30.8447	29.9622	30.4927	31.6689	31.3262	32.4359	30.7205	29.2311	30.375	32.8942	29.4679	30.8444	30.8235	31.0129	29.9743	30.1785	28.9993	30.9448	28.757	29.884	31.6585	30.8481	30.3981	30.3697	32.2366	30.5001	30.4808	29.0977	29.5522	27.7099	30.648	31.1845	29.1283	31.4188	30.7353	30.7243	30.5028	30.826	30.4402
miR-432-5p	Undetermined	31.7953	32.7927	33.9211	Undetermined	Undetermined	Undetermined	Undetermined	Undetermined	Undetermined	33.3886	Undetermined	Undetermined	Undetermined	Undetermined	Undetermined	32.7077	Undetermined	Undetermined	Undetermined	31.3967	Undetermined	36.9813	Undetermined	31.7777	Undetermined	30.42	Undetermined	32.8986	36.0046	Undetermined	Undetermined	32.2007	21.6879	Undetermined	Undetermined	Undetermined	Undetermined	Undetermined	30.2534	Undetermined	37.8835	Undetermined	32.6069	Undetermined	33.7867	Undetermined	Undetermined	34.3486
miR-433	30.3059	31.1684	30.6208	29.6997	29.8906	32.4356	30.9462	30.5753	30.6771	30.8124	30.5783	30.2903	29.2491	32.5123	31.4447	30.8124	30.8827	28.5923	30.4727	33.8868	29.4132	29.845	29.6311	32.2598	29.492	30.685	29.2353	29.9773	28.9307	29.3328	31.52	30.0561	30.811	29.8393	32.5052	30.3125	31.0398	31.3582	29.3886	26.7171	30.4242	31.0067	29.8418	30.4925	30.2094	29.3375	30.4667	31.207	30.0474
miR-449a	32.2575	32.5316	36.1497	32.8828	33.4308	33.8193	Undetermined	36.1256	36.2049	32.5232	33.9873	Undetermined	31.7682	38.1002	32.2781	32.5232	30.5614	33.754	Undetermined	35.2044	31.9036	33.6324	35.6278	20.9915	31.5459	38.8592	30.2731	32.9451	29.1671	32.11	36.6436	35.3282	35.735	30.4867	Undetermined	36.5012	Undetermined	Undetermined	31.2407	29.7391	34.8101	36.6995	31.6583	Undetermined	Undetermined	31.4317	38.014	Undetermined	39.6269
miR-451a	Undetermined	Undetermined	33.6628	32.9087	Undetermined	31.9285	Undetermined	Undetermined	Undetermined	Undetermined	Undetermined	Undetermined	Undetermined	Undetermined	Undetermined	Undetermined	37.987	Undetermined	Undetermined	29.0634	Undetermined	Undetermined	Undetermined	Undetermined	Undetermined	Undetermined	Undetermined	Undetermined	Undetermined	29.0142	Undetermined	Undetermined	Undetermined	Undetermined	Undetermined	Undetermined	Undetermined	Undetermined	Undetermined	34.5893	Undetermined	28.1416	Undetermined	Undetermined	Undetermined	33.1738	27.1382	Undetermined	32.7265
miR-454-3p	17.9205	Undetermined	Undetermined	Undetermined	Undetermined	Undetermined	Undetermined	Undetermined	Undetermined	Undetermined	Undetermined	Undetermined	Undetermined	Undetermined	Undetermined	Undetermined	Undetermined	Undetermined	Undetermined	Undetermined	Undetermined	Undetermined	Undetermined	Undetermined	Undetermined	Undetermined	34.8044	Undetermined	38.493	33.8124	Undetermined	Undetermined	Undetermined	Undetermined	Undetermined	Undetermined	Undetermined	37.6236	Undetermined	34.444	34.8037	Undetermined	Undetermined	Undetermined	33.2481	31.5648	Undetermined	Undetermined	Undetermined
miR-455-5p	33.0071	Undetermined	35.6925	33.8402	34.7312	31.9553	32.5895	32.347	34.3736	33.6151	32.929	34.4515	37.2471	Undetermined	Undetermined	33.6151	33.635	36.6048	Undetermined	34.4746	29.3909	37.2327	Undetermined	34.2829	32.5846	34.2553	31.0064	35.1834	30.7306	32.7021	35.1303	35.9084	36.2483	34.7683	Undetermined	Undetermined	34.0091	35.3095	33.7137	32.4451	30.2493	Undetermined	33.6137	35.8077	34.2639	31.623	33.6973	35.1982	34.8888
miR-483-5p	Undetermined	35.0572	Undetermined	Undetermined	Undetermined	Undetermined	Undetermined	Undetermined	Undetermined	36.8218	Undetermined	Undetermined	Undetermined	Undetermined	Undetermined	36.8218	Undetermined	Undetermined	Undetermined	36.4924	Undetermined	31.4249	Undetermined	33.8352	Undetermined	Undetermined	31.8726	Undetermined	Undetermined	Undetermined	33.2285	Undetermined	34.1535	38.8695	Undetermined	Undetermined	Undetermined	36.7933	36.6577		Undetermined	Undetermined	Undetermined	Undetermined	39.9523	37.4384	30.8357	33.4479	39.1383
miR-484	31.4344	32.9129	30.3645	34.5236	32.7944	30.6305	32.298	31.8811	32.8118	33.4448	31.5735	31.4988	32.1563	32.6707	33.3241	33.4448	33.1591	32.6361	32.354	33.0569	32.2845	32.1878	33.9479	32.8542	30.7021	33.3232	33.7777	32.9134	31.504	30.756	31.756	33.2427	31.2508	30.6299	30.8246	34.4905	31.4966	32.3375	32.179	30.434	32.228	33.79	31.7771	32.2511	30.3461	30.2829	29.774	32.0472	32.3687
miR-485-5p	34.9228	Undetermined	Undetermined	Undetermined	Undetermined	Undetermined	Undetermined	Undetermined	Undetermined	Undetermined	Undetermined	Undetermined	Undetermined	Undetermined	Undetermined	Undetermined	Undetermined	Undetermined	Undetermined	Undetermined	Undetermined	33.7742	Undetermined	Undetermined	Undetermined	Undetermined	Undetermined	Undetermined	Undetermined	Undetermined	Undetermined	Undetermined	Undetermined	Undetermined	Undetermined	Undetermined	Undetermined	3.87189	Undetermined	Undetermined	Undetermined	Undetermined	Undetermined	Undetermined	Undetermined	32.4267	35.4272	Undetermined	Undetermined
miR-486-3p	Undetermined	Undetermined	Undetermined	Undetermined	Undetermined	35.0178	Undetermined	Undetermined	33.7072	Undetermined	Undetermined	36.0812	Undetermined	Undetermined	Undetermined	Undetermined	Undetermined	Undetermined	Undetermined	Undetermined	Undetermined	Undetermined	Undetermined	Undetermined	33.2633	Undetermined	Undetermined	Undetermined	Undetermined	Undetermined	Undetermined	Undetermined	Undetermined	Undetermined	Undetermined	Undetermined	Undetermined	Undetermined	Undetermined	Undetermined	38.8913	Undetermined	Undetermined	Undetermined	Undetermined	Undetermined	Undetermined	Undetermined	Undetermined
miR-486-5p	32.6409	31.703	31.2006	Undetermined	32.2721	31.2464	39.9157	32.946	33.0581	38.1955	Undetermined	35.8078	Undetermined	Undetermined	Undetermined	38.1955	32.8387	Undetermined	34.6937	29.4978	Undetermined	33.9159	Undetermined	33.766	32.9503	30.9617	32.7884	38.4799	31.646	29.889	Undetermined	Undetermined	30.6096	32.2264	36.5192	36.4335	31.9996	Undetermined	38.3585	32.7577	30.3676	30.5233	31.5495	31.3834	33.798	36.7891	28.3494	37.2863	32.8493
miR-488-3p	Undetermined	Undetermined	33.0683	Undetermined	Undetermined	33.0565	Undetermined	Undetermined	Undetermined	Undetermined	Undetermined	Undetermined	Undetermined	Undetermined	Undetermined	Undetermined	Undetermined	Undetermined	Undetermined	Undetermined	Undetermined	Undetermined	Undetermined	Undetermined	32.9478	Undetermined	Undetermined	Undetermined	Undetermined	Undetermined	Undetermined	Undetermined	33.8054	Undetermined	Undetermined	Undetermined	Undetermined	Undetermined	Undetermined	34.323	Undetermined	Undetermined	32.1517	Undetermined	39.5839	Undetermined	Undetermined	Undetermined	Undetermined
miR-489	25.7281	25.7391	24.46	25.5228	24.6893	25.7303	25.7415	25.17	24.6469	25.76	25.5459	23.8667	22.7932	23.8871	25.8663	25.76	25.2346	24.3347	23.9298	26.499	25.7911	23.3013	25.4926	26.0247	24.6512	25.0439	26.1513	25.0675	24.8412	25.2723	25.2724	25.1412	26.3155	25.5961	24.1519	25.2559	25.3148	25.7075	24.7763	24.2411	24.4056	25.9095	26.3882	26.8094	24.5096	25.6374	25.4622	25.7762	26.4836
miR-490-3p	26.7131	26.5854	24.9731	26.3882	25.4624	25.3539	26.0769	25.6768	25.3846	26.8216	26.6697	24.2287	23.942	25.603	25.8065	26.8216	25.6073	25.4607	24.7538	27.5571	26.5639	23.8947	26.6055	25.9613	25.4358	25.5587	26.556	25.6318	24.5254	24.9774	26.2295	25.4879	26.168	26.2844	24.5337	26.0365	26.0856	26.5602	25.7355	24.9581	24.2833	26.557	26.8654	27.492	24.3644	26.3734	25.9399	25.5993	27.4558
miR-491-5p	Undetermined	Undetermined	Undetermined	Undetermined	Undetermined	Undetermined	Undetermined	Undetermined	Undetermined	34.2792	Undetermined	32.6335	Undetermined	Undetermined	33.0656	34.2792	Undetermined	Undetermined	Undetermined	38.2746	Undetermined	Undetermined	Undetermined	Undetermined	Undetermined	Undetermined	Undetermined	Undetermined	33.8417	Undetermined	31.1462	Undetermined	Undetermined	Undetermined	Undetermined	Undetermined	34.3984	Undetermined	33.4689	34.3013	33.2533	Undetermined	Undetermined	Undetermined	Undetermined	33.0156	38.8834	Undetermined	Undetermined
miR-493-3p	Undetermined	Undetermined	34.4826	Undetermined	Undetermined	33.8797	Undetermined	38.0879	Undetermined	Undetermined	Undetermined	Undetermined	Undetermined	Undetermined	36.4632	Undetermined	Undetermined	Undetermined	Undetermined	35.3307	Undetermined	35.4766	Undetermined	Undetermined	32.5507	31.509	Undetermined	Undetermined	33.1327	31.5724	33.4363	Undetermined	31.6294	32.827	Undetermined	Undetermined	Undetermined	Undetermined	Undetermined	31.9359	34.6791	38.0529	33.341	33.927	35.6037	37.0215	32.4277	32.9815	39.0029
miR-495-3p	Undetermined	Undetermined	Undetermined	Undetermined	Undetermined	Undetermined	Undetermined	Undetermined	Undetermined	Undetermined	Undetermined	Undetermined	28.6617	Undetermined	Undetermined	Undetermined	Undetermined	Undetermined	Undetermined	Undetermined	Undetermined	Undetermined	Undetermined	Undetermined	Undetermined	Undetermined	Undetermined	Undetermined	Undetermined	32.9965	Undetermined	Undetermined	Undetermined	Undetermined	37.1957	Undetermined	Undetermined	Undetermined	Undetermined	Undetermined	Undetermined	Undetermined	Undetermined	Undetermined	Undetermined	Undetermined	Undetermined	Undetermined	Undetermined
miR-497-5p	Undetermined	Undetermined	Undetermined	Undetermined	Undetermined	Undetermined	32.0921	Undetermined	Undetermined	Undetermined	Undetermined	Undetermined	Undetermined	Undetermined	Undetermined	Undetermined	Undetermined	Undetermined	Undetermined	Undetermined	Undetermined	Undetermined	Undetermined	Undetermined	Undetermined	Undetermined	Undetermined	Undetermined	Undetermined	33.3633	Undetermined	Undetermined	32.7402	Undetermined	Undetermined	Undetermined	Undetermined	Undetermined	Undetermined	Undetermined	Undetermined	Undetermined	Undetermined	Undetermined	Undetermined	Undetermined	37.5076	Undetermined	Undetermined
miR-498	Undetermined	Undetermined	Undetermined	Undetermined	Undetermined	Undetermined	Undetermined	Undetermined	Undetermined	Undetermined	Undetermined	Undetermined	Undetermined	Undetermined	Undetermined	Undetermined	Undetermined	Undetermined	38.3134	37.8764	35.7999	Undetermined	Undetermined	Undetermined	Undetermined	Undetermined	Undetermined	Undetermined	Undetermined	Undetermined	Undetermined	Undetermined	Undetermined	Undetermined	Undetermined	Undetermined	Undetermined	Undetermined	Undetermined	Undetermined	Undetermined	Undetermined	Undetermined	Undetermined	Undetermined	Undetermined	Undetermined	Undetermined	Undetermined
miR-499a-3p	Undetermined	Undetermined	Undetermined	Undetermined	Undetermined	Undetermined	Undetermined	Undetermined	Undetermined	Undetermined	Undetermined	Undetermined	Undetermined	Undetermined	Undetermined	Undetermined	Undetermined	Undetermined	Undetermined	Undetermined	Undetermined	Undetermined	Undetermined	Undetermined	Undetermined	Undetermined	Undetermined	Undetermined	33.104	Undetermined	Undetermined	Undetermined	Undetermined	Undetermined	Undetermined	Undetermined	Undetermined	Undetermined	Undetermined	Undetermined	Undetermined	Undetermined	Undetermined	Undetermined	Undetermined	Undetermined	38.4578	Undetermined	Undetermined
miR-499a-5p	Undetermined	Undetermined	Undetermined	Undetermined	Undetermined	Undetermined	Undetermined	Undetermined	Undetermined	Undetermined	Undetermined	Undetermined	Undetermined	Undetermined	Undetermined	Undetermined	Undetermined	Undetermined	Undetermined	Undetermined	Undetermined	Undetermined	Undetermined	Undetermined	Undetermined	Undetermined	Undetermined	Undetermined	39.8936	Undetermined	Undetermined	Undetermined	Undetermined	Undetermined	Undetermined	Undetermined	Undetermined	Undetermined	Undetermined	Undetermined	Undetermined	Undetermined	Undetermined	Undetermined	Undetermined	Undetermined	Undetermined	Undetermined	Undetermined
miR-500a-5p	Undetermined	Undetermined	33.1924	Undetermined	Undetermined	Undetermined	Undetermined	Undetermined	37.3881	Undetermined	Undetermined	32.3426	Undetermined	33.0406	Undetermined	Undetermined	Undetermined	Undetermined	32.5245	31.9632	Undetermined	Undetermined	Undetermined	Undetermined	Undetermined	Undetermined	Undetermined	Undetermined	Undetermined	34.2821	35.722	Undetermined	31.7957	31.6611	Undetermined	Undetermined	Undetermined	Undetermined	Undetermined	33.7718	Undetermined	36.9277	Undetermined	30.6954	33.353	38.2482	36.5649	Undetermined	31.6236
miR-504	Undetermined	Undetermined	Undetermined	Undetermined	Undetermined	Undetermined	Undetermined	Undetermined	Undetermined	Undetermined	34.859	Undetermined	Undetermined	Undetermined	Undetermined	Undetermined	Undetermined	Undetermined	Undetermined	Undetermined	Undetermined	Undetermined	Undetermined	Undetermined	Undetermined	Undetermined	Undetermined	Undetermined	32.7295	Undetermined	Undetermined	Undetermined	38.6022	Undetermined	Undetermined	Undetermined	Undetermined	Undetermined	Undetermined	Undetermined	Undetermined	Undetermined	Undetermined	Undetermined	Undetermined	Undetermined	32.9513	Undetermined	Undetermined
miR-505-3p	30.5754	33.6928	31.3575	33.5585	Undetermined	32.4376	39.6065	Undetermined	32.6546	36.7525	Undetermined	31.2458	33.7317	Undetermined	37.9312	36.7525	Undetermined	Undetermined	39.6511	36.8115	33.5139	Undetermined	Undetermined	34.1432	32.3362	33.0594	29.9806	Undetermined	32.0069	34.2368	33.4787	Undetermined	33.2009	33.0304	32.6301	Undetermined	29.5919	30.5278	33.2726	29.6982	33.5135	Undetermined	Undetermined	31.4222	33.4296	30.5932	31.5939	39.8191	30.9959
miR-506-3p	Undetermined	Undetermined	Undetermined	Undetermined	Undetermined	Undetermined	Undetermined	Undetermined	Undetermined	Undetermined	Undetermined	Undetermined	Undetermined	Undetermined	Undetermined	Undetermined	38.7957	Undetermined	Undetermined	Undetermined	Undetermined	Undetermined	Undetermined	Undetermined	Undetermined	Undetermined	Undetermined	37.1602	34.1884	Undetermined	Undetermined	Undetermined	Undetermined	Undetermined	Undetermined	Undetermined	Undetermined	Undetermined	Undetermined	Undetermined	Undetermined	Undetermined	Undetermined	Undetermined	Undetermined	Undetermined	Undetermined	Undetermined	Undetermined
miR-508-5p	Undetermined	34.4643	33.7367	Undetermined	Undetermined	Undetermined	39.4835	32.5076	34.6652	Undetermined	Undetermined	35.1934	Undetermined	34.1558	Undetermined	Undetermined	Undetermined	33.7449	34.8863	Undetermined	37.6232	35.6101	33.4918	Undetermined	34.8949	38.4356	30.9834	Undetermined	33.7815	38.5013	Undetermined	32.0036	Undetermined	35.3985	37.8485	35.8175	38.2976	37.7266	31.4885	31.4877	34.3132	Undetermined	33.2384	37.5995	36.9826	35.5097	Undetermined	Undetermined	32.8146
miR-509-3p	35.098	Undetermined	Undetermined	36.1271	Undetermined	Undetermined	Undetermined	Undetermined	Undetermined	36.7929	32.9152	37.1332	Undetermined	Undetermined	Undetermined	36.7929	Undetermined	Undetermined	Undetermined	Undetermined	Undetermined	Undetermined	Undetermined	Undetermined	Undetermined	Undetermined	Undetermined	Undetermined	37.6035	36.8935	Undetermined	Undetermined	38.0206	Undetermined	Undetermined	Undetermined	Undetermined	Undetermined	Undetermined	32.2846	36.8949	Undetermined	Undetermined	Undetermined	Undetermined	34.4059	Undetermined	32.7598	Undetermined
miR-511	Undetermined	Undetermined	Undetermined	Undetermined	Undetermined	Undetermined	Undetermined	Undetermined	Undetermined	32.6987	Undetermined	Undetermined	Undetermined	Undetermined	Undetermined	32.6987	Undetermined	Undetermined	Undetermined	Undetermined	Undetermined	Undetermined	Undetermined	Undetermined	Undetermined	Undetermined	Undetermined	Undetermined	Undetermined	Undetermined	Undetermined	Undetermined	Undetermined	35.9486	Undetermined	Undetermined	Undetermined	31.8179	Undetermined	Undetermined	Undetermined	Undetermined	Undetermined	Undetermined	30.9492	Undetermined	35.1334	Undetermined	Undetermined
miR-512-5p	36.8488	35.1378	Undetermined	Undetermined	Undetermined	Undetermined	34.2195	Undetermined	Undetermined	Undetermined	Undetermined	Undetermined	Undetermined	Undetermined	36.3808	Undetermined	34.7668	Undetermined	Undetermined	Undetermined	Undetermined	Undetermined	Undetermined	33.343	33.8903	Undetermined	38.3031	Undetermined	Undetermined	31.4985	Undetermined	Undetermined	Undetermined	Undetermined	38.0777	35.7595	Undetermined	Undetermined	Undetermined	Undetermined	Undetermined	Undetermined	Undetermined	Undetermined	Undetermined	34.9278	37.3102	Undetermined	Undetermined
miR-513a-5p	Undetermined	Undetermined	Undetermined	Undetermined	Undetermined	38.8237	Undetermined	Undetermined	Undetermined	Undetermined	Undetermined	Undetermined	Undetermined	Undetermined	Undetermined	Undetermined	Undetermined	Undetermined	Undetermined	Undetermined	29.8183	Undetermined	Undetermined	Undetermined	Undetermined	Undetermined	Undetermined	Undetermined	36.0373	Undetermined	Undetermined	Undetermined	38.2625	Undetermined	Undetermined	Undetermined	Undetermined	34.0778	33.4188	36.9185	33.759	Undetermined	Undetermined	Undetermined	Undetermined	Undetermined	Undetermined	Undetermined	39.1709
miR-514a-3p	34.1565	Undetermined	Undetermined	Undetermined	Undetermined	Undetermined	Undetermined	Undetermined	Undetermined	Undetermined	Undetermined	Undetermined	Undetermined	Undetermined	Undetermined	Undetermined	Undetermined	Undetermined	Undetermined	Undetermined	Undetermined	Undetermined	Undetermined	Undetermined	Undetermined	Undetermined	Undetermined	Undetermined	Undetermined	Undetermined	Undetermined	Undetermined	Undetermined	Undetermined	Undetermined	Undetermined	34.0668	Undetermined	Undetermined	Undetermined	39.0558	Undetermined	Undetermined	Undetermined	33.7497	Undetermined	Undetermined	Undetermined	Undetermined
miR-517a-3p	Undetermined	Undetermined	Undetermined	Undetermined	Undetermined	Undetermined	33.5622	32.5847	Undetermined	Undetermined	Undetermined	Undetermined	Undetermined	Undetermined	Undetermined	Undetermined	Undetermined	Undetermined	Undetermined	Undetermined	Undetermined	Undetermined	Undetermined	33.4984	Undetermined	Undetermined	Undetermined	Undetermined	32.285	34.2601	Undetermined	Undetermined	Undetermined	34.0766	Undetermined	Undetermined	33.2077	Undetermined	Undetermined	Undetermined	33.0123	Undetermined	Undetermined	Undetermined	Undetermined	Undetermined	Undetermined	Undetermined	Undetermined
miR-518b	Undetermined	Undetermined	Undetermined	Undetermined	Undetermined	Undetermined	Undetermined	Undetermined	Undetermined	Undetermined	Undetermined	Undetermined	Undetermined	Undetermined	Undetermined	Undetermined	Undetermined	Undetermined	Undetermined	Undetermined	Undetermined	Undetermined	Undetermined	Undetermined	Undetermined	Undetermined	Undetermined	Undetermined	Undetermined	Undetermined	Undetermined	Undetermined	Undetermined	Undetermined	Undetermined	Undetermined	Undetermined	Undetermined	Undetermined	Undetermined	Undetermined	Undetermined	Undetermined	Undetermined	Undetermined	Undetermined	Undetermined	Undetermined	Undetermined
miR-519d	Undetermined	Undetermined	Undetermined	Undetermined	Undetermined	Undetermined	Undetermined	Undetermined	Undetermined	Undetermined	Undetermined	Undetermined	33.425	Undetermined	Undetermined	Undetermined	Undetermined	Undetermined	Undetermined	Undetermined	Undetermined	Undetermined	Undetermined	Undetermined	Undetermined	Undetermined	Undetermined	Undetermined	Undetermined	Undetermined	Undetermined	Undetermined	Undetermined	Undetermined	Undetermined	Undetermined	Undetermined	Undetermined	Undetermined	Undetermined	Undetermined	Undetermined	Undetermined	Undetermined	Undetermined	Undetermined	Undetermined	Undetermined	Undetermined
miR-520c-3p	Undetermined	Undetermined	Undetermined	Undetermined	Undetermined	Undetermined	Undetermined	Undetermined	Undetermined	Undetermined	Undetermined	Undetermined	Undetermined	Undetermined	Undetermined	Undetermined	Undetermined	Undetermined	Undetermined	Undetermined	Undetermined	Undetermined	Undetermined	Undetermined	Undetermined	Undetermined	39.8623	Undetermined	Undetermined	Undetermined	Undetermined	Undetermined	Undetermined	Undetermined	Undetermined	Undetermined	Undetermined	27.5961	Undetermined	31.3161	Undetermined	Undetermined	Undetermined	Undetermined	Undetermined	Undetermined	Undetermined	Undetermined	Undetermined
miR-520g	Undetermined	Undetermined	Undetermined	Undetermined	31.4369	34.8489	Undetermined	33.3345	33.8062	Undetermined	32.69	Undetermined	Undetermined	Undetermined	Undetermined	Undetermined	Undetermined	Undetermined	Undetermined	Undetermined	32.4666	Undetermined	Undetermined	Undetermined	32.4946	31.9357	Undetermined	Undetermined	33.0655	Undetermined	32.3862	Undetermined	32.4498	Undetermined	Undetermined	Undetermined	Undetermined	Undetermined	Undetermined	30.7297	Undetermined	Undetermined	Undetermined	32.4088	Undetermined	Undetermined	32.1566	36.6625	33.7499
miR-522-3p	32.3268	Undetermined	Undetermined	Undetermined	Undetermined	37.3752	33.3206	Undetermined	Undetermined	Undetermined	Undetermined	Undetermined	Undetermined	Undetermined	Undetermined	Undetermined	Undetermined	Undetermined	Undetermined	Undetermined	Undetermined	Undetermined	Undetermined	Undetermined	35.6372	Undetermined	33.3791	Undetermined	33.2361	Undetermined	Undetermined	Undetermined	Undetermined	Undetermined	Undetermined	Undetermined	Undetermined	Undetermined	Undetermined	Undetermined	Undetermined	Undetermined	Undetermined	Undetermined	35.1041	Undetermined	Undetermined	Undetermined	Undetermined
miR-524-5p	Undetermined	Undetermined	35.896	Undetermined	Undetermined	Undetermined	Undetermined	Undetermined	Undetermined	Undetermined	Undetermined	Undetermined	Undetermined	36.8528	Undetermined	Undetermined	Undetermined	Undetermined	Undetermined	Undetermined	Undetermined	Undetermined	Undetermined	Undetermined	Undetermined	Undetermined	Undetermined	Undetermined	Undetermined	Undetermined	Undetermined	Undetermined	Undetermined	Undetermined	Undetermined	Undetermined	Undetermined	Undetermined	Undetermined	Undetermined	Undetermined	Undetermined	Undetermined	Undetermined	Undetermined	Undetermined	Undetermined	Undetermined	Undetermined
miR-532-5p	Undetermined	37.4356	32.6777	31.8136	Undetermined	34.4202	36.6214	32.4968	Undetermined	32.4224	32.412	33.7786	Undetermined	34.2196	36.345	32.4224	32.3033	Undetermined	30.8729	34.6822	30.695	Undetermined	35.41	Undetermined	30.5671	39.5643	31.5303	34.5984	33.4711	33.6773	30.4035	Undetermined	34.5992	33.8258	31.4511	33.1579	33.28	32.7891	32.3911	30.2628	31.3693	34.1399	33.4562	37.2342	31.5962	30.8405	32.4601	30.9195	32.6585
miR-539-5p	Undetermined	36.3704	Undetermined	Undetermined	Undetermined	Undetermined	Undetermined	37.9092	Undetermined	35.8827	Undetermined	Undetermined	Undetermined	Undetermined	Undetermined	35.8827	Undetermined	Undetermined	Undetermined	Undetermined	Undetermined	Undetermined	Undetermined	Undetermined	Undetermined	Undetermined	34.5346	Undetermined	33.638	Undetermined	Undetermined	Undetermined	Undetermined	Undetermined	Undetermined	Undetermined	Undetermined	Undetermined	Undetermined	33.2157	Undetermined	Undetermined	Undetermined	Undetermined	Undetermined	Undetermined	Undetermined	Undetermined	Undetermined
miR-542-3p	Undetermined	Undetermined	32.7501	Undetermined	Undetermined	Undetermined	Undetermined	Undetermined	Undetermined	Undetermined	Undetermined	Undetermined	37.4885	Undetermined	Undetermined	Undetermined	Undetermined	Undetermined	Undetermined	Undetermined	Undetermined	Undetermined	Undetermined	Undetermined	Undetermined	32.7474	Undetermined	35.5639	31.3964	Undetermined	Undetermined	39.0561	31.7583	32.0122	Undetermined	Undetermined	Undetermined	Undetermined	Undetermined	33.9886	Undetermined	Undetermined	Undetermined	Undetermined	Undetermined	31.7764	Undetermined	Undetermined	Undetermined
miR-542-5p	33.7244	Undetermined	32.917	33.2452	32.7071	Undetermined	33.5338	Undetermined	Undetermined	32.9211	32.6663	37.8666	Undetermined	Undetermined	Undetermined	32.9211	Undetermined	Undetermined	Undetermined	Undetermined	Undetermined	Undetermined	Undetermined	33.3305	Undetermined	32.56	34.6705	33.1938	39.8385	34.8832	38.3933	Undetermined	35.9637	Undetermined	Undetermined	Undetermined	Undetermined	Undetermined	35.8252	34.4161	32.3585	Undetermined	Undetermined	32.3959	Undetermined	Undetermined	39.744	39.2531	31.1773
miR-549a	Undetermined	Undetermined	Undetermined	Undetermined	Undetermined	Undetermined	Undetermined	Undetermined	Undetermined	Undetermined	Undetermined	Undetermined	Undetermined	Undetermined	Undetermined	Undetermined	Undetermined	Undetermined	Undetermined	36.3669	Undetermined	Undetermined	Undetermined	Undetermined	Undetermined	Undetermined	Undetermined	Undetermined	Undetermined	Undetermined	Undetermined	Undetermined	Undetermined	Undetermined	Undetermined	Undetermined	Undetermined	37.223	Undetermined	33.2156	Undetermined	Undetermined	Undetermined	Undetermined	Undetermined	Undetermined	32.9622	Undetermined	Undetermined
miR-551b-3p	Undetermined	Undetermined	Undetermined	Undetermined	Undetermined	Undetermined	Undetermined	Undetermined	Undetermined	Undetermined	Undetermined	Undetermined	Undetermined	Undetermined	Undetermined	Undetermined	Undetermined	Undetermined	Undetermined	Undetermined	Undetermined	Undetermined	Undetermined	32.9604	Undetermined	Undetermined	Undetermined	Undetermined	Undetermined	Undetermined	33.5753	Undetermined	Undetermined	Undetermined	Undetermined	Undetermined	Undetermined	Undetermined	Undetermined	Undetermined	32.2998	Undetermined	Undetermined	Undetermined	Undetermined	Undetermined	32.7747	Undetermined	Undetermined
miR-567	Undetermined	Undetermined	Undetermined	Undetermined	Undetermined	Undetermined	Undetermined	Undetermined	Undetermined	Undetermined	Undetermined	Undetermined	Undetermined	Undetermined	Undetermined	Undetermined	Undetermined	Undetermined	Undetermined	Undetermined	Undetermined	Undetermined	Undetermined	Undetermined	Undetermined	Undetermined	38.6285	Undetermined	Undetermined	Undetermined	Undetermined	Undetermined	Undetermined	Undetermined	Undetermined	Undetermined	Undetermined	Undetermined	Undetermined	37.4635	Undetermined	Undetermined	Undetermined	Undetermined	Undetermined	Undetermined	Undetermined	Undetermined	Undetermined
miR-570-3p	Undetermined	Undetermined	Undetermined	Undetermined	Undetermined	Undetermined	Undetermined	Undetermined	Undetermined	Undetermined	Undetermined	Undetermined	Undetermined	Undetermined	Undetermined	Undetermined	Undetermined	Undetermined	Undetermined	Undetermined	Undetermined	Undetermined	Undetermined	Undetermined	Undetermined	Undetermined	Undetermined	Undetermined	Undetermined	38.7433	Undetermined	Undetermined	Undetermined	Undetermined	Undetermined	Undetermined	Undetermined	Undetermined	Undetermined	Undetermined	Undetermined	Undetermined	Undetermined	38.9306	Undetermined	Undetermined	Undetermined	Undetermined	Undetermined
miR-574-3p	Undetermined	Undetermined	33.5904	34.9848	Undetermined	32.9236	Undetermined	Undetermined	Undetermined	Undetermined	Undetermined	37.9353	Undetermined	Undetermined	Undetermined	Undetermined	37.4477	Undetermined	36.6942	33.4126	Undetermined	Undetermined	35.4157	32.9392	Undetermined	Undetermined	38.8389	38.7148	34.2315	32.1883	Undetermined	Undetermined	32.7334	34.6665	32.7865	35.0461	Undetermined	Undetermined	Undetermined	32.3947	37.5704	Undetermined	Undetermined	32.8402	Undetermined	31.995	31.1959	38.9131	32.1563
miR-575	37.9552	33.3218	32.2419	Undetermined	Undetermined	35.3203	Undetermined	Undetermined	Undetermined	34.9556	35.6477	Undetermined	Undetermined	Undetermined	38.6122	34.9556	Undetermined	Undetermined	Undetermined	33.8895	Undetermined	Undetermined	38.4154	Undetermined	Undetermined	Undetermined	Undetermined	Undetermined	33.4393	34.2563	Undetermined	35.5543	33.2128	Undetermined	Undetermined	32.709	36.6178	38.2734	32.0981	30.682	36.227	33.5846	Undetermined	32.2673	Undetermined	33.6313	36.8581	31.6374	33.3906
miR-580	Undetermined	Undetermined	Undetermined	Undetermined	Undetermined	Undetermined	Undetermined	Undetermined	Undetermined	Undetermined	Undetermined	Undetermined	Undetermined	Undetermined	Undetermined	Undetermined	Undetermined	30.9819	Undetermined	Undetermined	Undetermined	Undetermined	Undetermined	Undetermined	Undetermined	Undetermined	Undetermined	Undetermined	Undetermined	Undetermined	Undetermined	Undetermined	Undetermined	Undetermined	Undetermined	Undetermined	Undetermined	Undetermined	Undetermined	Undetermined	Undetermined	Undetermined	Undetermined	Undetermined	Undetermined	Undetermined	Undetermined	Undetermined	Undetermined
miR-581	Undetermined	Undetermined	Undetermined	Undetermined	Undetermined	Undetermined	Undetermined	Undetermined	Undetermined	Undetermined	Undetermined	Undetermined	Undetermined	Undetermined	Undetermined	Undetermined	Undetermined	Undetermined	Undetermined	Undetermined	Undetermined	Undetermined	Undetermined	Undetermined	Undetermined	Undetermined	31.2496	35.0923	Undetermined	Undetermined	Undetermined	Undetermined	Undetermined	Undetermined	Undetermined	Undetermined	Undetermined	Undetermined	Undetermined	31.0793	Undetermined	Undetermined	Undetermined	Undetermined	Undetermined	Undetermined	Undetermined	Undetermined	Undetermined
miR-583	Undetermined	Undetermined	Undetermined	Undetermined	Undetermined	Undetermined	Undetermined	Undetermined	Undetermined	Undetermined	Undetermined	Undetermined	Undetermined	Undetermined	Undetermined	Undetermined	Undetermined	Undetermined	Undetermined	Undetermined	Undetermined	Undetermined	Undetermined	Undetermined	29.9855	Undetermined	6.10556	21.5951	Undetermined	Undetermined	Undetermined	Undetermined	Undetermined	24.8375	17.9245	Undetermined	Undetermined	Undetermined	Undetermined	Undetermined	Undetermined	Undetermined	Undetermined	7.44803	Undetermined	Undetermined	34.7835	Undetermined	Undetermined
miR-588	Undetermined	Undetermined	Undetermined	Undetermined	Undetermined	Undetermined	Undetermined	Undetermined	Undetermined	Undetermined	Undetermined	Undetermined	Undetermined	Undetermined	Undetermined	Undetermined	Undetermined	Undetermined	Undetermined	35.0619	Undetermined	Undetermined	Undetermined	Undetermined	Undetermined	Undetermined	Undetermined	Undetermined	Undetermined	Undetermined	Undetermined	Undetermined	30.9697	Undetermined	Undetermined	Undetermined	Undetermined	Undetermined	Undetermined	Undetermined	Undetermined	Undetermined	Undetermined	Undetermined	Undetermined	Undetermined	Undetermined	Undetermined	Undetermined
miR-589-3p	Undetermined	34.7017	28.2792	Undetermined	Undetermined	Undetermined	Undetermined	Undetermined	Undetermined	Undetermined	Undetermined	39.7792	Undetermined	Undetermined	Undetermined	Undetermined	Undetermined	16.4267	39.4726	39.0992	Undetermined	Undetermined	Undetermined	Undetermined	Undetermined	Undetermined	Undetermined	Undetermined	Undetermined	Undetermined	Undetermined	38.1779	37.4424	Undetermined	Undetermined	38.2074	29.2709	Undetermined	Undetermined	33.5664	32.9638	11.1116	35.6532	38.0716	Undetermined	Undetermined	Undetermined	Undetermined	Undetermined
miR-600	Undetermined	Undetermined	Undetermined	Undetermined	35.3532	Undetermined	36.3232	Undetermined	36.8434	Undetermined	Undetermined	Undetermined	Undetermined	39.353	Undetermined	Undetermined	26.9322	30.9469	37.4717	Undetermined	Undetermined	22.3647	25.0498	Undetermined	34.5869	Undetermined	Undetermined	39.455	31.8293	31.2451	Undetermined	29.6938	35.7084	38.3692	38.5151	22.5844	Undetermined	Undetermined	Undetermined	Undetermined	24.4871	Undetermined	Undetermined	37.4044	34.7643	37.1494	35.3434	Undetermined	Undetermined
miR-605	Undetermined	37.2681	Undetermined	38.2315	32.9566	36.3744	33.6829	Undetermined	Undetermined	Undetermined	Undetermined	33.0335	Undetermined	Undetermined	33.9403	Undetermined	33.9426	Undetermined	32.341	35.3494	Undetermined	Undetermined	Undetermined	Undetermined	Undetermined	Undetermined	Undetermined	Undetermined	37.8716	35.1374	33.4929	Undetermined	36.0038	Undetermined	36.8237	Undetermined	31.3807	Undetermined	32.392	30.916	35.5315	Undetermined	Undetermined	28.4946	Undetermined	Undetermined	33.098	34.7929	Undetermined
miR-606	Undetermined	Undetermined	Undetermined	Undetermined	Undetermined	Undetermined	25.1231	Undetermined	Undetermined	Undetermined	Undetermined	Undetermined	38.1738	Undetermined	Undetermined	Undetermined	Undetermined	Undetermined	36.94	Undetermined	Undetermined	Undetermined	Undetermined	Undetermined	Undetermined	Undetermined	Undetermined	Undetermined	Undetermined	Undetermined	Undetermined	Undetermined	Undetermined	Undetermined	Undetermined	Undetermined	Undetermined	Undetermined	Undetermined	Undetermined	Undetermined	Undetermined	Undetermined	Undetermined	Undetermined	Undetermined	Undetermined	Undetermined	Undetermined
miR-608	27.9229	28.3137	26.4223	26.6157	26.532	26.7102	26.7571	26.7351	28.0302	27.3605	27.6275	26.4411	27.3595	26.8791	26.9037	27.3605	26.7704	31.7285	25.5888	30.2516	27.343	31.3367	30.3591	27.8986	26.0663	25.6778	24.354	29.8357	25.3772	26.904	24.7152	33.0315	27.3807	26.7014	26.4112	30.4677	26.3735	26.9726	26.4939	22.7551	28.4965	27.7773	26.3767	27.0896	27.3744	25.7888	29.8944	26.5834	28.3785
miR-622	33.7076	Undetermined	Undetermined	Undetermined	Undetermined	33.6686	Undetermined	Undetermined	Undetermined	36.5426	Undetermined	32.6951	Undetermined	32.849	Undetermined	36.5426	Undetermined	Undetermined	Undetermined	37.9777	Undetermined	Undetermined	Undetermined	Undetermined	33.6869	Undetermined	37.6645	39.4368	Undetermined	35.7841	37.072	Undetermined	37.3865	34.6654	39.2344	Undetermined	39.5802	33.4127	Undetermined	32.184	34.5885	Undetermined	Undetermined	35.3105	Undetermined	35.5417	33.7751	36.6399	33.7076
miR-626	Undetermined	Undetermined	Undetermined	Undetermined	Undetermined	Undetermined	Undetermined	Undetermined	Undetermined	Undetermined	32.4094	Undetermined	Undetermined	Undetermined	Undetermined	Undetermined	Undetermined	Undetermined	Undetermined	Undetermined	Undetermined	Undetermined	Undetermined	Undetermined	Undetermined	Undetermined	Undetermined	Undetermined	Undetermined	Undetermined	Undetermined	Undetermined	Undetermined	Undetermined	Undetermined	Undetermined	Undetermined	Undetermined	Undetermined	14.515	Undetermined	Undetermined	Undetermined	33.8361	Undetermined	Undetermined	Undetermined	Undetermined	Undetermined
miR-639	Undetermined	34.2717	Undetermined	Undetermined	Undetermined	35.4738	39.0926	Undetermined	Undetermined	Undetermined	Undetermined	36.041	Undetermined	Undetermined	36.0079	Undetermined	Undetermined	Undetermined	34.6121	36.5181	Undetermined	31.8406	Undetermined	Undetermined	32.6356	Undetermined	Undetermined	36.3005	Undetermined	34.8058	Undetermined	Undetermined	33.6967	Undetermined	Undetermined	37.1648	38.1904	Undetermined	Undetermined	35.4452	35.9015	Undetermined	Undetermined	32.9606	Undetermined	36.5695	34.7236	36.7231	35.1733
miR-643	Undetermined	Undetermined	Undetermined	Undetermined	38.8327	34.1865	Undetermined	32.4771	Undetermined	Undetermined	Undetermined	31.8446	Undetermined	Undetermined	38.3169	Undetermined	Undetermined	Undetermined	27.1728	Undetermined	Undetermined	Undetermined	Undetermined	Undetermined	Undetermined	Undetermined	Undetermined	Undetermined	Undetermined	Undetermined	37.8757	Undetermined	Undetermined	Undetermined	Undetermined	Undetermined	Undetermined	Undetermined	Undetermined	Undetermined	38.6416	Undetermined	Undetermined	37.0608	Undetermined	Undetermined	32.6192	Undetermined	Undetermined
miR-649	Undetermined	Undetermined	32.4337	Undetermined	Undetermined	33.9425	37.7041	Undetermined	Undetermined	Undetermined	Undetermined	Undetermined	Undetermined	Undetermined	Undetermined	Undetermined	Undetermined	35.4277	Undetermined	Undetermined	Undetermined	38.8633	Undetermined	Undetermined	Undetermined	Undetermined	Undetermined	37.716	Undetermined	33.4237	Undetermined	Undetermined	Undetermined	Undetermined	Undetermined	Undetermined	Undetermined	Undetermined	Undetermined	36.9685	Undetermined	Undetermined	Undetermined	Undetermined	35.5804	Undetermined	36.9157	Undetermined	Undetermined
miR-652-3p	Undetermined	Undetermined	Undetermined	Undetermined	Undetermined	Undetermined	Undetermined	33.5997	31.555	33.8518	Undetermined	32.9501	32.0144	38.0899	33.948	33.8518	Undetermined	Undetermined	Undetermined	Undetermined	39.4383	Undetermined	Undetermined	31.7986	36.2886	32.9913	31.9773	39.6711	Undetermined	31.0932	Undetermined	Undetermined	33.4437	Undetermined	32.863	Undetermined	37.6172	31.2223	32.1688	31.1411	33.3286	33.5953	Undetermined	Undetermined	32.7266	34.7665	30.1712	33.5418	Undetermined
miR-661	28.1545	29.9336	35.2894	29.4594	30.1717	27.8532	28.679	28.2592	28.6769	29.2165	30.007	27.7359	29.3945	28.4424	29.3495	29.2165	29.3882	29.9431	28.8081	31.0819	28.5841	29.4651	30.8717	28.626	27.7671	28.983	26.8086	31.3769	26.9494	28.6066	28.6456	30.2958	27.6052	28.8245	28.3107	30.4752	27.9416	28.2517	28.0764	26.67	28.6476	30.1782	27.9092	28.8526	27.2086	27.5355	30.2137	28.6791	29.5699
miR-708-3p	Undetermined	Undetermined	Undetermined	Undetermined	35.8954	33.2125	35.6714	Undetermined	Undetermined	Undetermined	Undetermined	Undetermined	Undetermined	Undetermined	Undetermined	Undetermined	Undetermined	Undetermined	35.5841	Undetermined	Undetermined	38.32	Undetermined	Undetermined	36.4982	38.4696	36.2276	Undetermined	Undetermined	Undetermined	Undetermined	Undetermined	Undetermined	Undetermined	39.2535	Undetermined	Undetermined	Undetermined	Undetermined	38.5501	Undetermined	Undetermined	Undetermined	Undetermined	Undetermined	Undetermined	35.4529	Undetermined	Undetermined
miR-708-5p	39.3646	33.6352	Undetermined	35.8878	36.0452	32.2831	Undetermined	32.3573	31.661	31.7549	30.7365	30.2273	36.3866	34.2522	32.9163	31.7549	32.2587	36.097	36.5518	35.5585	Undetermined	Undetermined	Undetermined	35.8561	30.1353	39.4273	29.9902	36.9895	32.748	30.9679	31.4788	38.0737	32.417	30.3874	31.6484	38.5737	33.1647	38.0004	29.9626	30.5004	34.6317	36.0875	32.2945	Undetermined	32.6114	31.606	34.3183	32.3851	32.4094
miR-720	30.6269	30.9576	37.4364	30.423	26.8226	28.2002	30.2084	36.1466	31.6435	29.5747	28.1575	30.9637	33.7604	32.4086	29.3672	29.5747	30.8619	34.0709	29.2511	28.844	30.8034	32.5345	27.8963	30.0143	33.1288	34.0592	30.7923	29.3901	31.5064	27.5885	30.1567	34.5572	27.4206	27.5146	25.6992	28.8436	26.9671	30.1302	35.6632	30.2508	27.8505	28.6229	31.8891	28.6996	30.5632	28.4816	21.1102	31.0627	29.0834
miR-744-5p	Undetermined	Undetermined	Undetermined	Undetermined	Undetermined	Undetermined	Undetermined	Undetermined	Undetermined	39.4011	Undetermined	Undetermined	Undetermined	Undetermined	Undetermined	39.4011	Undetermined	Undetermined	Undetermined	35.3017	32.4245	35.4018	Undetermined	Undetermined	Undetermined	Undetermined	Undetermined	30.4203	Undetermined	31.9448	Undetermined	Undetermined	Undetermined	Undetermined	35.3912	Undetermined	Undetermined	34.5122	Undetermined	Undetermined	36.0605	Undetermined	Undetermined	Undetermined	Undetermined	38.029	31.9955	Undetermined	Undetermined
miR-7-5p	Undetermined	Undetermined	Undetermined	Undetermined	Undetermined	33.0319	Undetermined	Undetermined	Undetermined	Undetermined	Undetermined	Undetermined	Undetermined	Undetermined	32.7261	Undetermined	Undetermined	Undetermined	32.6761	Undetermined	Undetermined	Undetermined	Undetermined	Undetermined	5.59636	Undetermined	Undetermined	39.1014	Undetermined	Undetermined	31.5442	Undetermined	Undetermined	Undetermined	Undetermined	Undetermined	Undetermined	33.4624	32.0621	31.1633	15.4204	Undetermined	Undetermined	33.1335	32.8322	Undetermined	Undetermined	30.7797	Undetermined
miR-765	28.7551	30.4501	Undetermined	29.894	33.463	27.8789	30.5456	29.6783	30.2976	30.6167	30.7206	28.3017	32.306	30.3058	30.7196	30.6167	29.658	33.6722	31.2255	32.0431	28.3846	32.8602	32.7594	29.6832	27.9641	29.3561	27.7828	32.8197	27.8939	29.4821	28.6569	29.3268	28.1354	28.9446	28.526	Undetermined	27.6908	28.3519	28.3723	27.6647	30.0174	30.085	28.4672	29.3897	27.832	27.8536	32.3272	28.198	30.1086
miR-770-5p	32.1223	33.4935	Undetermined	Undetermined	36.3249	31.749	33.824	Undetermined	Undetermined	38.0639	Undetermined	32.7164	Undetermined	33.4588	33.4491	38.0639	33.833	Undetermined	33.6317	35.7001	Undetermined	Undetermined	Undetermined	33.2511	30.9	33.3296	32.8779	36.1373	33.101	31.8485	29.2322	Undetermined	33.5163	32.999	30.7494	33.9377	32.8552	Undetermined	32.6969	30.8019	30.8877	Undetermined	Undetermined	31.8865	31.7588	32.149	28.9805	32.8315	33.271
miR-802	Undetermined	Undetermined	Undetermined	Undetermined	Undetermined	Undetermined	Undetermined	Undetermined	Undetermined	Undetermined	Undetermined	Undetermined	Undetermined	Undetermined	Undetermined	Undetermined	Undetermined	Undetermined	Undetermined	Undetermined	Undetermined	Undetermined	Undetermined	Undetermined	Undetermined	Undetermined	Undetermined	Undetermined	Undetermined	Undetermined	Undetermined	Undetermined	Undetermined	Undetermined	Undetermined	Undetermined	Undetermined	Undetermined	26.7595	Undetermined	Undetermined	Undetermined	Undetermined	Undetermined	Undetermined	Undetermined	Undetermined	Undetermined	Undetermined
miR-885-5p	Undetermined	34.8148	Undetermined	Undetermined	Undetermined	32.993	Undetermined	Undetermined	Undetermined	Undetermined	Undetermined	37.4337	Undetermined	Undetermined	33.007	Undetermined	Undetermined	Undetermined	38.079	35.5336	Undetermined	Undetermined	Undetermined	Undetermined	Undetermined	Undetermined	Undetermined	39.6171	35.3225	31.5158	34.2021	Undetermined	37.6978	31.2203	36.8432	36.1295	32.9317	Undetermined	Undetermined	32.2193	37.5563	36.1616	Undetermined	35.6569	Undetermined	37.4166	32.2961	32.8693	33.4353
miR-888-5p	34.1827	Undetermined	Undetermined	Undetermined	Undetermined	Undetermined	Undetermined	Undetermined	Undetermined	Undetermined	Undetermined	32.1949	Undetermined	Undetermined	Undetermined	Undetermined	Undetermined	Undetermined	Undetermined	Undetermined	32.4338	38.3203	Undetermined	Undetermined	Undetermined	Undetermined	34.5363	Undetermined	33.0356	33.0027	Undetermined	34.198	Undetermined	37.9482	Undetermined	Undetermined	36.6641	Undetermined	Undetermined	35.0128	Undetermined	Undetermined	Undetermined	Undetermined	31.9313	Undetermined	Undetermined	Undetermined	36.7672
miR-920	Undetermined	Undetermined	Undetermined	Undetermined	Undetermined	Undetermined	Undetermined	Undetermined	Undetermined	Undetermined	Undetermined	Undetermined	Undetermined	Undetermined	Undetermined	Undetermined	Undetermined	Undetermined	Undetermined	35.6858	Undetermined	Undetermined	Undetermined	Undetermined	Undetermined	Undetermined	Undetermined	36.8517	Undetermined	35.3923	Undetermined	Undetermined	38.2647	Undetermined	Undetermined	Undetermined	Undetermined	Undetermined	Undetermined	Undetermined	Undetermined	Undetermined	Undetermined	Undetermined	37.3262	36.3866	35.3241	Undetermined	35.3342
miR-924	36.6479	Undetermined	Undetermined	Undetermined	35.6811	Undetermined	Undetermined	Undetermined	Undetermined	Undetermined	Undetermined	Undetermined	Undetermined	Undetermined	Undetermined	Undetermined	33.4774	Undetermined	Undetermined	Undetermined	36.3045	Undetermined	Undetermined	Undetermined	35.3338	Undetermined	Undetermined	Undetermined	Undetermined	38.9514	Undetermined	Undetermined	Undetermined	34.3414	33.4067	35.6769	Undetermined	33.9016	Undetermined	36.7821	27.9152	37.2954	Undetermined	37.2178	35.4561	36.5545	35.0372	Undetermined	37.1871
miR-92a-1-5p	33.558	Undetermined	36.4897	Undetermined	Undetermined	34.242	Undetermined	Undetermined	Undetermined	34.2898	Undetermined	33.4525	Undetermined	Undetermined	Undetermined	34.2898	32.8744	Undetermined	Undetermined	Undetermined	Undetermined	Undetermined	Undetermined	Undetermined	Undetermined	Undetermined	29.9067	Undetermined	37.5469	Undetermined	36.1563	Undetermined	37.3666	38.2729	31.2754	Undetermined	Undetermined	Undetermined	Undetermined	30.8921	31.1567	Undetermined	Undetermined	Undetermined	35.2944	32.2378	36.4317	Undetermined	38.1411
miR-92a-3p	28.444	27.7186	27.5497	26.6921	27.3657	29.4174	27.6992	30.4047	28.8094	27.6674	28.5638	26.5898	28.5764	28.7338	27.5019	27.6674	28.3433	32.6435	26.7489	29.5416	29.5734	28.7991	27.6643	27.5345	29.2787	29.2711	27.9921	27.4329	29.7282	28.0586	27.8453	32.7344	29.3097	28.0945	26.5976	27.5454	28.0228	27.9884	30.8074	27.8664	28.4767	28.6999	30.8755	28.3375	32.472	28.3224	25.9007	31.4165	28.4407
miR-92b-3p	34.9307	34.9468	31.7009	33.8357	33.547	30.868	34.0059	31.7476	32.3119	33.4181	32.5754	30.9985	34.0156	32.6504	33.8615	33.4181	34.0813	33.5105	30.5696	33.1063	34.1486	33.7856	34.5848	34.232	31.3464	31.9515	31.4007	34.8265	32.8356	32.2877	32.8864	34.7982	31.8422	34.7218	29.5256	33.3905	30.7646	Undetermined	31.4843	28.7501	32.3634	33.1896	32.5087	32.3448	31.6926	32.9344	31.5972	31.683	34.9915
miR-92b-5p	Undetermined	34.7671	34.0027	33.6236	Undetermined	32.7286	Undetermined	Undetermined	Undetermined	Undetermined	33.9809	33.2751	32.2989	Undetermined	Undetermined	Undetermined	Undetermined	Undetermined	Undetermined	35.6612	Undetermined	Undetermined	39.4216	37.7077	Undetermined	Undetermined	32.4794	36.5534	Undetermined	31.8036	33.2112	Undetermined	31.6069	33.4842	28.8302	Undetermined	Undetermined	Undetermined	32.8371	33.2498	35.6735	37.5068	Undetermined	33.7424	31.6631	34.3415	27.7947	32.7672	35.8884
miR-93-3p	31.1883	33.2275	32.4788	Undetermined	34.818	33.0496	32.1412	31.2834	34.4908	31.7702	32.3773	28.1112	Undetermined	30.6509	31.6497	31.7702	37.4152	Undetermined	29.6253	Undetermined	31.0973	Undetermined	34.4155	Undetermined	29.5655	Undetermined	28.8212	34.3326	29.6886	30.6708	31.3311	Undetermined	31.2159	29.7685	32.1503	Undetermined	30.8316	31.305	32.8607	28.6168	32.812	31.9981	31.7805	31.3889	29.6836	29.9619	31.1564	31.1339	32.2156
miR-93-5p	Undetermined	36.7773	36.2804	Undetermined	Undetermined	33.2565	Undetermined	Undetermined	Undetermined	Undetermined	Undetermined	Undetermined	Undetermined	Undetermined	33.9196	Undetermined	39.4125	Undetermined	34.5582	33.4877	Undetermined	Undetermined	Undetermined	34.8234	Undetermined	32.5787	Undetermined	Undetermined	Undetermined	38.1095	Undetermined	Undetermined	Undetermined	Undetermined	34.0558	Undetermined	Undetermined	Undetermined	Undetermined	32.3363	33.606	32.9759	Undetermined	33.0184	36.1418	38.2826	28.8618	Undetermined	Undetermined
miR-9-3p	Undetermined	33.8009	Undetermined	Undetermined	Undetermined	Undetermined	Undetermined	Undetermined	Undetermined	34.9009	Undetermined	Undetermined	36.8609	Undetermined	Undetermined	34.9009	Undetermined	Undetermined	Undetermined	Undetermined	Undetermined	Undetermined	Undetermined	33.3858	Undetermined	37.2564	Undetermined	Undetermined	Undetermined	32.0904	Undetermined	Undetermined	31.1853	Undetermined	Undetermined	34.1075	Undetermined	33.5688	Undetermined	Undetermined	32.941	Undetermined	Undetermined	33.921	Undetermined	32.2014	33.6758	Undetermined	34.4856
miR-95	Undetermined	Undetermined	Undetermined	Undetermined	Undetermined	Undetermined	Undetermined	35.9457	39.0753	Undetermined	Undetermined	Undetermined	Undetermined	Undetermined	Undetermined	Undetermined	Undetermined	Undetermined	Undetermined	34.4007	Undetermined	Undetermined	Undetermined	Undetermined	Undetermined	Undetermined	Undetermined	Undetermined	Undetermined	Undetermined	Undetermined	Undetermined	36.6562	Undetermined	Undetermined	Undetermined	Undetermined	Undetermined	Undetermined	33.2229	Undetermined	Undetermined	Undetermined	Undetermined	Undetermined	Undetermined	32.7825	Undetermined	Undetermined
miR-9-5p	32.4685	Undetermined	Undetermined	34.5302	35.7482	34.6731	Undetermined	Undetermined	33.6626	Undetermined	Undetermined	34.9087	Undetermined	Undetermined	38.8319	Undetermined	Undetermined	Undetermined	32.2846	Undetermined	Undetermined	37.8278	Undetermined	Undetermined	35.2396	Undetermined	33.0254	33.5946	37.0918	Undetermined	39.7328	38.4573	32.6884	Undetermined	Undetermined	33.6953	Undetermined	34.1201	32.0392	31.8589	32.7969	Undetermined	37.2386	31.655	Undetermined	33.3775	Undetermined	Undetermined	Undetermined
miR-96-5p	Undetermined	Undetermined	Undetermined	Undetermined	31.5847	Undetermined	Undetermined	Undetermined	Undetermined	35.4017	Undetermined	Undetermined	Undetermined	Undetermined	Undetermined	35.4017	Undetermined	Undetermined	Undetermined	Undetermined	Undetermined	Undetermined	Undetermined	Undetermined	Undetermined	Undetermined	Undetermined	Undetermined	35.3214	Undetermined	39.8418	Undetermined	Undetermined	Undetermined	32.7022	Undetermined	Undetermined	Undetermined	Undetermined	Undetermined	35.9855	Undetermined	Undetermined	Undetermined	Undetermined	39.2068	Undetermined	Undetermined	Undetermined
miR-98-5p	Undetermined	Undetermined	Undetermined	Undetermined	Undetermined	Undetermined	Undetermined	Undetermined	Undetermined	Undetermined	Undetermined	Undetermined	Undetermined	Undetermined	Undetermined	Undetermined	Undetermined	Undetermined	Undetermined	Undetermined	Undetermined	Undetermined	Undetermined	Undetermined	Undetermined	Undetermined	Undetermined	32.9558	Undetermined	Undetermined	Undetermined	Undetermined	Undetermined	Undetermined	Undetermined	Undetermined	31.6813	33.8187	Undetermined	Undetermined	Undetermined	Undetermined	Undetermined	Undetermined	Undetermined	Undetermined	Undetermined	Undetermined	Undetermined
miR-99a-3p	Undetermined	32.2145	Undetermined	Undetermined	Undetermined	31.5243	33.4552	32.7057	32.6794	Undetermined	35.0865	Undetermined	Undetermined	33.9009	31.7799	Undetermined	Undetermined	Undetermined	Undetermined	Undetermined	Undetermined	Undetermined	Undetermined	32.7385	31.5249	32.1462	33.4455	Undetermined	32.8282	33.2761	30.0651	Undetermined	31.0574	Undetermined	Undetermined	36.2238	32.7359	35.7993	32.4862	31.1442	35.622	Undetermined	Undetermined	Undetermined	33.7069	31.8812	Undetermined	33.7265	38.5938
miR-99a-5p	33.3121	Undetermined	28.9423	Undetermined	32.4538	31.3993	Undetermined	Undetermined	Undetermined	Undetermined	Undetermined	Undetermined	Undetermined	36.7662	Undetermined	Undetermined	Undetermined	Undetermined	Undetermined	34.3793	Undetermined	Undetermined	33.2838	33.3439	31.9763	Undetermined	31.164	Undetermined	Undetermined	31.3414	Undetermined	Undetermined	30.2806	Undetermined	Undetermined	32.9731	Undetermined	Undetermined	Undetermined	31.2102	33.3353	32.2218	Undetermined	35.6912	34.3048	Undetermined	29.3661	Undetermined	Undetermined
miR-99b-5p	35.2869	35.1769	32.0865	33.2445	33.1397	31.8293	35.347	Undetermined	35.3162	38.155	34.6744	32.4687	33.0701	33.5902	34.4997	38.155	34.6011	34.7197	32.8482	35.0697	38.0659	32.8249	37.1472	33.6017	32.7788	35.8442	33.7526	33.3739	33.5694	31.1908	33.6817	32.7873	31.1296	31.6561	32.3894	36.4284	31.922	34.0984	33.5687	32.4062	31.5722	35.8336	34.3226	31.3387	33.1253	32.4059	32.0319	33.4451	33.5903
RNU6-2	36.1497	35.0059	29.3828	Undetermined	31.6422	33.5985	34.4103	Undetermined	Undetermined	Undetermined	Undetermined	33.3871	Undetermined	Undetermined	Undetermined	Undetermined	Undetermined	Undetermined	32.7954	Undetermined	Undetermined	Undetermined	Undetermined	Undetermined	Undetermined	Undetermined	Undetermined	Undetermined	Undetermined	33.0467	Undetermined	Undetermined	33.0297	Undetermined	Undetermined	38.8473	34.3713	Undetermined	Undetermined	32.7841	35.4375	32.0068	Undetermined	35.0011	Undetermined	36.6925	24.39	Undetermined	33.2484
SNORD61	34.4088	Undetermined	35.2704	Undetermined	32.9339	33.8278	34.2938	Undetermined	35.212	Undetermined	Undetermined	35.3031	Undetermined	32.4006	38.1249	Undetermined	36.7502	Undetermined	Undetermined	34.0065	35.4563	38.0888	32.2557	Undetermined	Undetermined	Undetermined	39.3963	36.4411	34.3813	31.7831	36.8635	31.0389	35.4812	32.6713	39.2408	34.7062	Undetermined	34.2461	32.9266	30.7031	Undetermined	Undetermined	35.0216	32.9869	32.5251	34.3672	23.9999	Undetermined	Undetermined
SNORD68	Undetermined	Undetermined	30.209	Undetermined	Undetermined	Undetermined	Undetermined	Undetermined	Undetermined	Undetermined	Undetermined	33.4783	Undetermined	Undetermined	Undetermined	Undetermined	36.1023	Undetermined	Undetermined	34.6164	35.8326	Undetermined	Undetermined	Undetermined	33.5222	Undetermined	32.4145	Undetermined	Undetermined	31.1979	31.5609	Undetermined	38.7614	Undetermined	Undetermined	Undetermined	33.2083	Undetermined	Undetermined	33.3607	Undetermined	37.5621	32.3549	Undetermined	31.9946	34.6815	22.675	32.7839	Undetermined
SNORD72	Undetermined	Undetermined	33.6904	Undetermined	Undetermined	Undetermined	Undetermined	Undetermined	Undetermined	Undetermined	Undetermined	Undetermined	Undetermined	Undetermined	Undetermined	Undetermined	Undetermined	Undetermined	Undetermined	Undetermined	Undetermined	Undetermined	Undetermined	Undetermined	Undetermined	Undetermined	Undetermined	Undetermined	Undetermined	33.214	33.2581	Undetermined	34.3573	Undetermined	38.1684	Undetermined	Undetermined	Undetermined	Undetermined	Undetermined	Undetermined	Undetermined	Undetermined	Undetermined	Undetermined	Undetermined	28.5597	Undetermined	Undetermined
SNORD95	Undetermined	Undetermined	31.9823	Undetermined	Undetermined	Undetermined	Undetermined	37.8431	Undetermined	32.9885	37.9648	36.4928	Undetermined	Undetermined	Undetermined	32.9885	Undetermined	Undetermined	Undetermined	32.2538	Undetermined	Undetermined	Undetermined	32.8925	Undetermined	Undetermined	32.7976	32.8353	24.4506	31.5229	Undetermined	Undetermined	38.3109	Undetermined	Undetermined	32.3104	Undetermined	Undetermined	Undetermined	Undetermined	Undetermined	Undetermined	Undetermined	38.3443	Undetermined	33.166	23.1126	37.1737	36.4732
SNORD96A	33.6316	33.1651	Undetermined	Undetermined	Undetermined	37.1812	Undetermined	32.6132	36.1961	38.103	33.5412	Undetermined	Undetermined	Undetermined	32.9855	38.103	Undetermined	Undetermined	Undetermined	33.8716	33.3156	Undetermined	Undetermined	33.2531	Undetermined	Undetermined	34.7448	Undetermined	32.7706	30.9561	Undetermined	Undetermined	35.3265	32.6516	Undetermined	Undetermined	Undetermined	31.5202	33.5943	33.1038	34.5766	37.1948	Undetermined	Undetermined	33.4181	Undetermined	24.0691	36.8221	33.1777
[truncated: 134 more columns]
