# Supplementary material for: Exercise – induced changes in cerebrospinal fluid miRNAs in Gulf War Illness, Chronic Fatigue Syndrome and sedentary control subjects
Source: Sci Rep. 2017 Nov 10;7:15338. doi: 10.1038/s41598-017-15383-9 (PMC5681566; doi:10.1038/s41598-017-15383-9)
Supplement: Supplementary file 3 — SOM Table 3 [file 41598_2017_15383_MOESM3_ESM.xlsx]

## Sheet: N0 normalizer, Ct=35 imputed
N0	Excluded if less than two thirds of subjects detected with Ct≤35 for a pair								N0	Average and Standard Deviation for Nonexercise groups						Average and Standard Deviation for Post-Exercise groups								N0	ΔΔCt between nonexercise groups			ΔΔCt between postexercise groups						ΔΔCt between postexercise and nonexercise groups						False Discovery Rate(FDR) for each ΔΔCt
Threshold	8.33333	15.3333	8.33333	6	8.33333	9.33333	6.33333	61.6667	Threshold																Significant difference between groups with Ct≤35 in more than two thirds of subjects in 1 group per pair, and ANOVA≤0.05, and HSD≤0.05 and FDR≤0.10															Comparisons with FDR ≤ 0.10 were in blue
Two thirds	14.6667	28.6667	14.6667	10	14.6667	33.6667	10.6667	121.333	Two thirds																Not significant because FDR>0.10
One Third	7.33333	14.3333	7.33333	5	7.33333	8.33333	5.33333	60.6667	One Third																Not significant because Tukey HSD>0.05
N	22	43	22	15	22	42	16	182	N																Not significant because detected in fewer than two thirds of subjects in each group
# Ct>35	#sc0=35	#cfs0=35	#gwi0= 35	#SC=35	#START=35	#STOPP=35	#CFS=35	#Total=35	# Ct>35	sc0 avg	sc0 sd	cfs0 avg	cfs0 sd	gwi0 avg	gwi0 sd	SC avg	SC sd	START avg	START sd	STOPP avg	STOPP sd	CFS avg	CFS sd	# Ct>35	Δsc0 -cfs0	Δsc0 -gwi0	Δcfs0 -gwi0	ΔSC -START	ΔSC -STOPP	ΔSC -CFS	ΔSTART -STOPP	ΔSTART -CFS	ΔSTOPP -CFS	ΔSC -sc0	ΔSTART -gwi0	ΔSTOPP -gwi0	ΔCFS -cfs0	See graphs	ID#	FDR_sc0 _cfs0	FDR_sc0 _gwi0	FDR_cfs0 _gwi0	FDR_SC _START	FDR_SC _STOPP	FDR_SC _CFS	FDR_START_STOPP	FDR_START_CFS	FDR_STOPP _CFS	FDR_sc0 _SC
Normalizers									Normalizers															Normalizers														Normalizers
miR-183-3p	0	0	2	0	0	0	0	2	miR-183-3p	31.5305	0.788342	31.8346	0.978678	32.073	1.32547	31.5376	0.892382	31.6128	0.977696	31.6995	0.89111	31.8794	0.924723	miR-183-3p	-0.304067	-0.542546	-0.238479	-0.0751792	-0.161907	-0.341791	-0.0867281	-0.266612	-0.179884	0.00714442	-0.460223	-0.373495	0.0448678	miR-183-3p	miR-183-3p	0.520336	0.454705	0.555715	0.698214	0.593942	0.544074	0.667873	0.55321	0.576909	0.752763
miR-489	0	0	0	0	0	0	0	0	miR-489	24.9999	0.975235	25.2718	0.723484	25.2966	1.01992	25.0841	0.713845	25.1506	0.802447	25.0859	0.712584	25.1611	0.720397	miR-489	-0.271898	-0.296669	-0.0247708	-0.0664394	-0.00179521	-0.0769513	0.0646442	-0.0105118	-0.075156	0.0842542	-0.145975	-0.210619	-0.110693	miR-489	miR-489	0.518947	0.536125	0.729254	0.693556	0.731113	0.683508	0.676618	0.749439	0.668315	0.68595
miR-490-3p	0	0	0	0	0	0	0	0	miR-490-3p	25.743	0.984099	25.7376	0.912431	25.6563	0.738864	25.4121	0.624464	25.5049	1.02598	25.0658	1.02938	25.5214	0.549734	miR-490-3p	0.00530415	0.0866392	0.081335	-0.0927656	0.346295	-0.109324	0.43906	-0.0165582	-0.455619	-0.330832	-0.151427	-0.590488	-0.216204	miR-490-3p	miR-490-3p	0.752157	0.676631	0.667309	0.680876	0.516654	0.61938	0.457835	0.745082	0.449329	0.521547
miR-124-3p	0	0	0	0	0	0	0	0	miR-124-3p	31.4814	1.60889	30.4764	1.58639	30.3596	2.76347	30.4379	1.65104	30.7628	1.39097	30.4846	1.16244	30.7232	1.46016	miR-124-3p	1.00509	1.12189	0.1168	-0.324905	-0.0466945	-0.285265	0.27821	0.0396392	-0.238571	-1.04354	0.403252	0.125042	0.246812	miR-124-3p	miR-124-3p	0.281808	0.456518	0.703717	0.584978	0.728584	0.62314	0.560865	0.735961	0.584033	0.406128
miR-433	0	0	1	0	1	0	0	2	miR-433	30.6869	1.16178	30.2848	1.01933	30.4142	1.4178	29.5375	1.83242	29.4149	1.83464	29.3281	1.62939	29.8073	1.09858	miR-433	0.402126	0.272687	-0.129439	0.12254	0.209363	-0.269824	0.0868224	-0.392364	-0.479186	-1.14942	-0.999277	-1.0861	-0.477474	miR-433	miR-433	0.498464	0.572063	0.650871	0.708551	0.65375	0.626359	0.71005	0.56472	0.534426	0.315691
miR-127-3p	0	0	1	0	1	0	0	2	miR-127-3p	29.2732	1.11903	29.2176	0.899954	29.6244	1.69613	29.1544	0.594644	29.6799	1.59151	29.1544	1.04489	28.9024	0.715568	miR-127-3p	0.0555808	-0.351267	-0.406847	-0.525425	1.40048e-05	0.252048	0.525439	0.777473	0.252034	-0.118707	0.0554516	-0.469987	-0.315174	miR-127-3p	miR-127-3p	0.703626	0.551739	0.519357	0.509032	0.731955	0.542148	0.468637	0.437107	0.554602	0.665255
Significantly different between at least 2 groups using 3 or 4 Normalizers (N0, N2, N3, N6)									Significantly different between at least 2 groups using 3 or 4 Normalizers (N0, N2, N3, N6)															Significantly different between at least 2 groups using 3 or 4 Normalizers (N0, N2, N3, N6)
miR-328	0	1	0	0	0	1	0	2	miR-328	22.9052	1.39632	22.8967	2.66867	22.8232	1.3796	26.6585	3.37827	29.1838	2.315	28.4613	3.67235	27.7397	3.64173	miR-328	0.0085449	0.0820527	0.0735078	-2.52534	-1.80281	-1.08123	0.722536	1.44412	0.72158	3.75325	6.36065	5.63811	4.84303	miR-328	miR-328	0.752616	0.709689	0.728659	0.211143	0.44915	0.561003	0.553823	0.495315	0.579445	0.00798177
miR-92a-3p	0	0	1	1	1	1	0	4	miR-92a-3p	28.4114	1.37646	28.6023	1.51377	29.4585	2.07355	29.5559	2.43303	30.6723	2.72643	30.5367	2.50605	31.2011	1.89044	miR-92a-3p	-0.190858	-1.04709	-0.856233	-1.1164	-0.980814	-1.64522	0.135583	-0.528822	-0.664405	1.14448	1.21379	1.07821	2.59884	miR-92a-3p	miR-92a-3p	0.627519	0.400608	0.406217	0.519981	0.511957	0.378915	0.708365	0.580014	0.538423	0.434541
miR-608	0	0	1	1	1	0	0	3	miR-608	27.5905	1.57211	27.1196	2.08497	27.678	2.24038	30.4038	2.8954	31.1513	1.91726	30.0836	2.90708	30.1281	2.2826	miR-608	0.470893	-0.0875274	-0.558421	-0.747474	0.32024	0.27568	1.06771	1.02315	-0.0445598	2.81334	3.47328	2.40557	3.00855	miR-608	miR-608	0.541671	0.722285	0.543013	0.538909	0.666823	0.68425	0.479218	0.497641	0.745392	0.0370784
miR-126-5p	0	1	2	2	2	4	1	12	miR-126-5p	31.6921	1.06031	30.751	1.69265	31.2297	1.64749	32.3661	2.23611	32.0721	2.20067	32.4652	2.18956	32.7296	0.969446	miR-126-5p	0.941073	0.462405	-0.478668	0.294027	-0.0991027	-0.363551	-0.39313	-0.657578	-0.264449	0.673998	0.842376	1.23551	1.97862	miR-126-5p	miR-126-5p	0.29325	0.530114	0.533093	0.657972	0.722202	0.595132	0.577052	0.529087	0.638195	0.517639
miR-200a-5p	2	6	2	3	15	22	11	61	miR-200a-5p	31.4558	1.90006	31.57	1.99247	31.1992	1.77908	32.8503	2.23677	34.1312	1.78836	33.2044	2.30613	33.9862	1.57689	miR-200a-5p	-0.11415	0.256575	0.370725	-1.28094	-0.354168	-1.13591	0.926767	0.145028	-0.781739	1.39446	2.93197	2.0052	2.41622	miR-200a-5p	miR-200a-5p	0.702162	0.638806	0.570186	0.40343	0.619784	0.459135	0.457136	0.693625	0.520787	0.396895
miR-93-3p	6	7	5	6	15	24	11	74	miR-93-3p	32.715	2.00828	31.9368	1.99822	31.6961	2.08138	33.2457	1.69773	34.5169	0.92892	33.6857	1.6736	34.256	1.31321	miR-93-3p	0.778208	1.01889	0.240678	-1.27125	-0.440038	-1.01033	0.831217	0.26093	-0.570287	0.530701	2.82084	1.98962	2.31923	miR-93-3p	miR-93-3p	0.495754	0.454902	0.640676	0.158286	0.558154	0.429962	0.348729	0.569406	0.520492	0.553047
miR-323b-5p	0	0	2	1	0	0	0	3	miR-323b-5p	31.1088	1.10095	30.5269	1.52295	31.0971	1.61121	31.8684	1.3043	32.0224	0.935342	31.6026	1.27411	32.2073	0.901472	miR-323b-5p	0.581894	0.0117522	-0.570142	-0.153929	0.265815	-0.338881	0.419744	-0.184952	-0.604696	0.759619	0.9253	0.505556	1.68039	miR-323b-5p	miR-323b-5p	0.467738	0.751967	0.499668	0.652021	0.574126	0.554272	0.505356	0.594211	0.444357	0.40728
miR-532-5p	9	9	9	10	15	21	12	85	miR-532-5p	33.6462	1.4937	32.885	1.63817	33.3165	2.0795	34.5082	0.935839	34.305	1.1643	33.5029	2.06362	34.6047	0.896721	miR-532-5p	0.761221	0.32968	-0.431541	0.203201	1.00522	-0.0965954	0.802015	-0.299796	-1.10181	0.86194	0.988419	0.186403	1.71976	miR-532-5p	miR-532-5p	0.429334	0.59379	0.546739	0.605451	0.431396	0.68488	0.449062	0.560843	0.38428	0.402378
miR-19b-3p	10	13	9	7	13	24	11	87	miR-19b-3p	33.8575	1.22746	32.8267	2.29219	32.7825	3.19366	33.6125	1.98291	33.7448	2.99289	34.1389	1.38032	34.7852	0.390786	miR-19b-3p	1.03074	1.07497	0.0442256	-0.132348	-0.526399	-1.17273	-0.394051	-1.04039	-0.646336	-0.244991	0.962327	1.35638	1.95849	miR-19b-3p	miR-19b-3p	0.402241	0.495154	0.742606	0.722102	0.524817	0.325484	0.572011	0.504504	0.428342	0.638348
let-7i-5p	0	4	4	6	16	26	6	62	let-7i-5p	30.5273	1.46254	30.7185	2.06691	31.1677	2.43394	32.3848	2.49518	34.0089	1.94048	33.6677	2.07803	32.7725	2.24483	let-7i-5p	-0.191187	-0.640312	-0.449125	-1.62414	-1.28288	-0.387693	0.341257	1.23645	0.89519	1.85743	2.84126	2.5	2.05393	let-7i-5p	let-7i-5p	0.65991	0.542124	0.561085	0.347508	0.401008	0.640728	0.587773	0.436693	0.498304	0.182808
miR-370	0	1	1	0	1	1	0	4	miR-370	31.3299	1.0217	31.2462	1.30522	31.4235	1.11274	29.9612	1.03579	29.6831	2.52453	30.3897	1.42194	30.5959	0.675952	miR-370	0.0837156	-0.093678	-0.177394	0.278142	-0.42853	-0.634706	-0.706671	-0.912847	-0.206176	-1.36867	-1.74049	-1.03382	-0.650253	miR-370	miR-370	0.692023	0.685399	0.610763	0.65548	0.538604	0.39596	0.498294	0.499773	0.607594	0.0272924
miR-22-3p	12	10	9	3	15	8	2	59	miR-22-3p	32.8498	3.72009	30.4432	4.09432	30.9519	4.83695	26.8176	5.42104	32.6737	4.21376	27.0761	5.46854	28.2211	5.06389	miR-22-3p	2.40654	1.8979	-0.50864	-5.85615	-0.258484	-1.40353	5.59767	4.45262	-1.14505	-6.03219	1.72186	-3.87581	-2.22212	miR-22-3p	miR-22-3p	0.315211	0.494875	0.643451	0.0474409	0.720431	0.569256	0.0136358	0.154032	0.571388	0.0258082
miR-204-5p	7	9	8	0	4	4	4	36	miR-204-5p	32.8006	2.16945	32.046	2.33146	32.4509	2.31544	29.0265	1.68913	30.6292	2.83418	30.4291	2.39695	30.78	2.90351	miR-204-5p	0.754675	0.349711	-0.404964	-1.60273	-1.40257	-1.75346	0.200162	-0.150727	-0.350889	-3.77414	-1.8217	-2.02186	-1.26601	miR-204-5p	miR-204-5p	0.520661	0.619724	0.580261	0.396779	0.375733	0.394918	0.683627	0.719744	0.635958	0.00111848
miR-30d-5p	8	15	5	0	1	2	2	33	miR-30d-5p	34.0255	1.13684	33.5454	1.64471	32.5971	2.08217	31.2022	2.02735	31.5787	1.61437	31.7219	1.95445	32.7888	1.3935	miR-30d-5p	0.480092	1.42837	0.94828	-0.376516	-0.519662	-1.58659	-0.143147	-1.21008	-1.06693	-2.82323	-1.01835	-0.875199	-0.756548	miR-30d-5p	miR-30d-5p	0.520563	0.18259	0.395718	0.591986	0.557224	0.258886	0.683978	0.293679	0.395044	0.00180268
miR-9-3p	19	29	18	8	7	33	12	126	miR-9-3p	34.9365	0.255293	34.4435	0.993891	34.6359	1.00093	33.8801	1.52628	33.1133	1.80864	34.671	0.769309	34.1017	2.56025	miR-9-3p	0.492964	0.300607	-0.192357	0.766785	-0.790955	-0.221622	-1.55774	-0.988407	0.569334	-1.05639	-1.52257	0.035169	-0.341807	miR-9-3p	miR-9-3p	0.317542	0.50718	0.570035	0.508307	0.225227	0.6859	0.00255575	0.499275	0.511814	0.107188
miR-99b-5p	9	9	9	1	1	1	3	33	miR-99b-5p	34.0271	1.11988	33.1511	1.4997	33.8034	1.22927	32.3163	1.40051	31.9859	1.2549	32.0619	1.38096	32.8482	1.69444	miR-99b-5p	0.876055	0.223701	-0.652354	0.330444	0.254358	-0.531908	-0.0760865	-0.862352	-0.786266	-1.71083	-1.81758	-1.74149	-0.302871	miR-99b-5p	miR-99b-5p	0.277379	0.5906	0.439681	0.568749	0.593886	0.539008	0.70406	0.435479	0.434697	0.0220544
miR-425-3p	9	14	12	2	0	6	2	45	miR-425-3p	33.6204	1.49518	32.738	2.14066	33.6808	1.77183	30.9826	2.56151	31.1365	1.86573	31.5267	2.1696	32.6667	1.39873	miR-425-3p	0.882418	-0.0603323	-0.94275	-0.153872	-0.544083	-1.68411	-0.390211	-1.53024	-1.14003	-2.6378	-2.54426	-2.15405	-0.0712666	miR-425-3p	miR-425-3p	0.443118	0.728712	0.437498	0.704597	0.557078	0.332661	0.569284	0.198758	0.401367	0.0278883
Significantly different between at least 2 groups using N0 but not with any of the other Normalizers (N2, N3, N6)									Significantly different between at least 2 groups using N0 but not with any of the other Normalizers (N2, N3, N6)															Significantly different between at least 2 groups using N0 but not with any of the other Normalizers (N2, N3, N6)
miR-1180	13	18	6	2	6	19	4	68	miR-1180	34.0221	1.66332	33.74	1.47395	32.0272	2.71623	32.4457	2.1582	32.5996	2.75887	33.198	2.15943	33.623	1.39338	miR-1180	0.282117	1.99492	1.7128	-0.153905	-0.752329	-1.17731	-0.598424	-1.02341	-0.424985	-1.57644	0.57238	1.1708	-0.117013	miR-1180	miR-1180	0.571138	0.152272	0.0766052	0.71388	0.515664	0.435209	0.536195	0.504716	0.571398	0.268328
let-7c	8	8	5	0	5	9	3	38	let-7c	32.4916	2.25296	31.6676	2.22122	32.4084	2.06968	29.7484	1.29134	30.8081	2.89333	31.3555	2.42889	30.7716	2.70109	let-7c	0.823945	0.0831982	-0.740747	-1.05972	-1.60709	-1.0232	-0.547368	0.0365149	0.583883	-2.74318	-1.60026	-1.05289	-0.896026	let-7c	let-7c	0.497301	0.72717	0.512745	0.509124	0.277316	0.509827	0.555521	0.749766	0.557797	0.0193423
miR-486-5p	11	15	9	2	6	14	6	63	miR-486-5p	33.6824	1.66781	32.9751	2.01021	32.807	2.67369	31.1762	2.21598	32.2729	3.21426	32.6579	2.38569	33.3071	1.84735	miR-486-5p	0.707343	0.875414	0.168071	-1.09671	-1.48165	-2.13089	-0.384936	-1.03418	-0.649245	-2.50619	-0.534069	-0.149134	0.33204	miR-486-5p	miR-486-5p	0.498748	0.51389	0.685864	0.523189	0.370531	0.176456	0.61072	0.520267	0.535941	0.0290594
miR-21-5p	8	12	10	0	7	16	4	57	miR-21-5p	32.7052	2.17181	32.5387	2.10945	33.5127	1.74545	30.2919	2.27218	31.7376	2.62362	32.186	2.56701	31.325	2.40246	miR-21-5p	0.166502	-0.807487	-0.973989	-1.44567	-1.89411	-1.03307	-0.448441	0.4126	0.861042	-2.41335	-1.77517	-1.32672	-1.21378	miR-21-5p	miR-21-5p	0.683578	0.505457	0.415761	0.44585	0.243317	0.516525	0.581064	0.6277	0.516394	0.0993723
let-7a-5p	7	13	8	0	3	8	4	43	let-7a-5p	32.6521	1.89491	32.2757	2.36517	32.7019	1.9416	30.4384	1.26234	30.9481	2.30667	31.7273	2.30336	31.1557	2.46314	let-7a-5p	0.376378	-0.0498468	-0.426225	-0.509659	-1.28888	-0.71725	-0.779218	-0.207591	0.571627	-2.21365	-1.75384	-0.97462	-1.12002	let-7a-5p	let-7a-5p	0.584347	0.735784	0.570855	0.562493	0.38421	0.54246	0.514593	0.690885	0.554281	0.0284377
miR-30a-5p	8	21	10	3	1	4	3	50	miR-30a-5p	34.1462	0.902347	33.988	1.38263	33.4766	1.84213	32.1661	2.06807	32.4211	1.74406	32.2699	1.88503	33.1426	1.39054	miR-30a-5p	0.158259	0.66966	0.511402	-0.254971	-0.103772	-0.976525	0.151199	-0.721554	-0.872753	-1.98015	-1.05552	-1.20672	-0.845365	miR-30a-5p	miR-30a-5p	0.629462	0.484099	0.519195	0.656047	0.714076	0.485696	0.681126	0.50544	0.449215	0.0278603
miR-1207-5p	15	22	13	5	4	20	11	90	miR-1207-5p	34.636	0.591602	33.8506	1.90289	34.0556	1.49348	32.862	1.87509	32.8968	1.55677	33.9265	1.63968	34.3539	1.06044	miR-1207-5p	0.785317	0.580382	-0.204935	-0.0347775	-1.06456	-1.49193	-1.02978	-1.45715	-0.427372	-1.77398	-1.15882	-0.129043	0.503264	miR-1207-5p	miR-1207-5p	0.407774	0.44992	0.645219	0.743827	0.377983	0.211148	0.277863	0.102117	0.538571	0.0204204
miR-639	19	26	10	5	15	26	13	114	miR-639	34.8057	0.684233	34.4296	0.876447	33.9745	1.19251	33.167	2.02805	34.2792	1.24887	33.8916	2.02	34.7279	0.745224	miR-639	0.37602	0.831167	0.455147	-1.11222	-0.724649	-1.56094	0.387576	-0.448718	-0.836294	-1.6387	0.304692	-0.0828843	0.298263	miR-639	miR-639	0.44155	0.179712	0.442239	0.391641	0.513867	0.184175	0.555979	0.519409	0.462534	0.063718
miR-423-5p	20	32	21	5	11	25	10	124	miR-423-5p	34.8734	0.409816	34.3562	1.4559	34.9156	0.395965	33.2949	1.68618	33.6804	1.53423	33.9575	1.56802	33.9474	1.56086	miR-423-5p	0.517193	-0.0421661	-0.559359	-0.385546	-0.662677	-0.652492	-0.277131	-0.266945	0.0101851	-1.57855	-1.23517	-0.958037	-0.408863	miR-423-5p	miR-423-5p	0.457985	0.671929	0.439549	0.568374	0.503647	0.528919	0.577626	0.618547	0.752313	0.0182551
let-7e-5p	9	13	11	0	5	10	3	51	let-7e-5p	33.2602	1.93126	32.9704	2.09437	33.7215	1.51934	31.6601	1.40297	31.7267	2.33024	32.3419	2.16165	31.934	2.13171	let-7e-5p	0.289731	-0.461298	-0.751029	-0.0666138	-0.681849	-0.2739	-0.615235	-0.207286	0.407949	-1.60009	-1.99478	-1.37954	-1.03646	let-7e-5p	let-7e-5p	0.611249	0.55705	0.496004	0.733524	0.522056	0.652162	0.542236	0.686905	0.584787	0.205377
miR-30e-5p	10	24	11	1	2	6	3	57	miR-30e-5p	34.1366	1.00975	34.1466	1.37167	34.1321	1.1438	32.9872	1.50737	32.4706	1.51977	32.5738	1.95879	33.4553	1.07299	miR-30e-5p	-0.00999788	0.00455227	0.0145502	0.516676	0.413445	-0.46806	-0.103231	-0.984737	-0.881506	-1.1494	-1.66152	-1.55829	-0.691333	miR-30e-5p	miR-30e-5p	0.751054	0.752497	0.749485	0.540212	0.569602	0.535257	0.704079	0.344914	0.446334	0.197037
miR-181c-3p	1	3	2	0	1	1	0	8	miR-181c-3p	31.7325	1.59191	31.641	1.58096	31.4575	1.43019	30.8245	1.75324	29.8751	1.81967	29.9667	1.70064	30.8982	1.67823	miR-181c-3p	0.0914679	0.275031	0.183563	0.949404	0.857817	-0.0737438	-0.0915872	-1.02315	-0.931561	-0.908011	-1.58238	-1.4908	-0.742799	miR-181c-3p	miR-181c-3p	0.702643	0.593719	0.639865	0.476218	0.449199	0.72882	0.708482	0.440674	0.413537	0.460152
miR-505-3p	13	13	11	4	12	26	14	93	miR-505-3p	33.9894	1.44984	32.9912	1.83576	33.8354	1.52441	33.8992	1.04362	33.6818	2.26262	34.1052	1.39628	34.8832	0.43558	miR-505-3p	0.998269	0.153998	-0.844271	0.217348	-0.206087	-0.984085	-0.423435	-1.20143	-0.777998	-0.0902837	-0.153634	0.269802	1.89207	miR-505-3p	miR-505-3p	0.333364	0.67243	0.421664	0.672055	0.61826	0.0771721	0.543362	0.379648	0.342494	0.70585
miR-186-3p	14	14	9	14	22	33	14	120	miR-186-3p	33.9481	1.54274	32.8177	1.80639	33.537	1.45939	34.7982	0.781595	35	0	34.1612	2.6286	34.6637	0.929667	miR-186-3p	1.1304	0.411104	-0.719299	-0.201807	0.636992	0.134537	0.838799	0.336344	-0.502455	0.850065	1.46298	0.624177	1.84593	miR-186-3p	miR-186-3p	0.246435	0.550324	0.459557	0.515745	0.545544	0.647557	0.495582	0.449211	0.56916	0.398388
Significant ANOVA but not significant by both Tukey HSD <0.05 and FDR <0.1									Significant ANOVA but not significant by both Tukey HSD <0.05 and FDR <0.1															Significant ANOVA but not significant by both Tukey HSD <0.05 and FDR <0.1
miR-375	0	0	2	0	0	0	0	2	miR-375	30.8631	1.28635	30.5648	1.50593	30.6881	1.89158	29.5258	1.06329	29.5324	1.27202	29.5492	1.16285	29.7732	0.999536	miR-375	0.298286	0.175008	-0.123279	-0.00662228	-0.0234111	-0.247376	-0.0167888	-0.240753	-0.223964	-1.3373	-1.15567	-1.13888	-0.791634	miR-375	miR-375	0.558095	0.668456	0.686258	0.752374	0.740534	0.579813	0.745948	0.592069	0.576989	0.0862406
miR-720	2	2	3	0	1	1	0	9	miR-720	30.8661	2.20793	29.5316	2.76323	31.06	2.9561	28.237	2.50392	28.7569	3.16455	29.1632	2.70742	29.814	2.02206	miR-720	1.33456	-0.193912	-1.52847	-0.519886	-0.926179	-1.57699	-0.406294	-1.05711	-0.650814	-2.62916	-2.30318	-1.89689	0.282395	miR-720	miR-720	0.401593	0.697005	0.379236	0.615603	0.516196	0.40612	0.61279	0.51547	0.558293	0.0805865
miR-382-5p	0	0	2	2	0	0	0	4	miR-382-5p	28.5004	1.45249	27.8644	1.80426	28.8535	2.25845	30.4079	3.24311	29.5289	2.09546	29.1264	2.11239	29.3184	1.40846	miR-382-5p	0.63595	-0.353114	-0.989064	0.87899	1.28155	1.08957	0.402557	0.210576	-0.191981	1.90755	0.675441	0.272884	1.45393	miR-382-5p	miR-382-5p	0.497223	0.59608	0.400951	0.542841	0.444554	0.516745	0.571144	0.671591	0.674657	0.292223
miR-202-3p	12	8	5	1	5	12	5	48	miR-202-3p	34.2741	0.988493	33.1518	1.51404	33.0086	1.62467	32.4603	2.41634	32.9893	1.80966	32.8988	2.55314	33.887	1.02165	miR-202-3p	1.12229	1.26557	0.143278	-0.529034	-0.438525	-1.42676	0.0905086	-0.897724	-0.988233	-1.81386	-0.0192585	-0.109767	0.735188	miR-202-3p	miR-202-3p	0.0997675	0.112016	0.669718	0.564983	0.599256	0.364957	0.722417	0.439179	0.494322	0.11128
miR-23a-3p	14	23	14	3	6	25	7	92	miR-23a-3p	34.2423	1.14873	33.5671	2.02956	33.8935	1.62661	32.3475	1.99974	32.4114	1.85688	33.4644	2.16988	33.1171	1.96908	miR-23a-3p	0.675148	0.348727	-0.326421	-0.0638798	-1.11687	-0.769588	-1.05299	-0.705708	0.347279	-1.89478	-1.48217	-0.429182	-0.45004	miR-23a-3p	miR-23a-3p	0.498443	0.555157	0.582847	0.733411	0.441538	0.538189	0.397607	0.526148	0.606667	0.0506255
miR-26a-5p	17	27	15	4	9	20	7	99	miR-26a-5p	34.6974	0.718473	33.9881	1.75409	34.0062	1.97527	32.7953	1.92635	33.2294	2.37368	33.3921	2.13944	33.2325	2.43455	miR-26a-5p	0.709234	0.69118	-0.0180541	-0.43416	-0.596841	-0.437229	-0.162681	-0.00306965	0.159611	-1.9021	-0.776764	-0.614083	-0.75564	miR-26a-5p	miR-26a-5p	0.434312	0.484909	0.750356	0.596887	0.536428	0.609444	0.687286	0.731057	0.697103	0.0186342
Not significant by ANOVA, FDR, or fewer than two thirds detected with Ct≤35 in both groups of a pair being compared									Not significant by ANOVA, FDR, or fewer than two thirds detected with Ct≤35 in both groups of a pair being compared															Not significant by ANOVA, FDR, or fewer than two thirds detected with Ct≤35 in both groups of a pair being compared
let-7b-5p	3	5	4	0	4	5	3	24	let-7b-5p	31.0695	2.27274	30.5491	2.49361	31.0821	2.30167	28.714	1.36562	29.7788	3.179	30.0708	2.65416	29.6157	2.96771	let-7b-5p	0.520413	-0.0126542	-0.533067	-1.06483	-1.35685	-0.901704	-0.29202	0.163126	0.455146	-2.35549	-1.30332	-1.0113	-0.933378	let-7b-5p	let-7b-5p	0.555655	0.751926	0.552639	0.508684	0.408321	0.539383	0.659179	0.719869	0.604363	0.0589368
miR-411-5p	0	0	1	0	1	0	0	2	miR-411-5p	30.5682	0.910924	30.2808	1.3014	30.8229	1.52613	31.574	1.41004	30.635	1.47583	30.555	1.37582	31.4774	1.37616	miR-411-5p	0.287358	-0.254762	-0.54212	0.938968	1.01896	0.0966188	0.0799954	-0.842349	-0.922344	1.00579	-0.187936	-0.267932	1.19653	miR-411-5p	miR-411-5p	0.543592	0.579406	0.492022	0.402489	0.273841	0.710528	0.704104	0.43979	0.318359	0.224971
miR-431-5p	0	0	2	0	1	0	0	3	miR-431-5p	30.9741	0.947943	30.4315	1.00513	30.8612	1.62388	30.6207	0.98035	31.2382	1.51185	30.9038	0.862613	30.9889	0.861042	miR-431-5p	0.542618	0.112947	-0.429671	-0.617468	-0.283067	-0.368156	0.334401	0.249312	-0.0850892	-0.353427	0.376988	0.042587	0.557347	miR-431-5p	miR-431-5p	0.368759	0.687167	0.509283	0.501922	0.542369	0.529974	0.523757	0.594815	0.674399	0.532642
miR-92b-3p	0	2	1	1	3	9	1	17	miR-92b-3p	33.0925	1.25981	32.3772	1.74486	32.4739	1.27564	32.1327	1.26963	33.317	1.35597	33.1565	1.59604	33.1019	1.33602	miR-92b-3p	0.715298	0.618577	-0.0967212	-1.18434	-1.02382	-0.969225	0.160523	0.215116	0.0545927	-0.959757	0.84316	0.682637	0.724766	miR-92b-3p	miR-92b-3p	0.44752	0.462576	0.699435	0.218091	0.332649	0.397554	0.656021	0.630051	0.728854	0.333464
miR-342-3p	0	1	0	0	2	2	0	5	miR-342-3p	31.5403	0.842435	31.1249	1.17259	31.2008	1.20214	30.4861	1.29703	31.4844	1.46611	30.8955	1.75804	31.5452	1.17401	miR-342-3p	0.415352	0.339441	-0.0759104	-0.998327	-0.409456	-1.05919	0.588871	-0.0608617	-0.649732	-1.05419	0.283574	-0.305297	0.420346	miR-342-3p	miR-342-3p	0.496209	0.535127	0.697233	0.369244	0.555571	0.311243	0.507147	0.725147	0.506001	0.146545
miR-29a-3p	0	1	1	1	0	0	0	3	miR-29a-3p	31.4728	0.901057	30.9446	1.37742	31.3887	1.33319	31.769	1.73413	30.8354	1.47569	30.8446	1.51445	31.3542	1.43731	miR-29a-3p	0.528151	0.0840319	-0.444119	0.933571	0.924347	0.414821	-0.00922466	-0.51875	-0.509525	0.296213	-0.553326	-0.544102	0.409543	miR-29a-3p	miR-29a-3p	0.457524	0.697212	0.520928	0.443211	0.402536	0.572065	0.752369	0.536233	0.516485	0.577498
miR-320b	0	4	1	0	0	0	2	7	miR-320b	32.1388	1.24304	31.6012	1.47977	31.9456	1.82001	31.557	1.58765	31.7195	1.07989	31.3444	1.80388	31.9978	1.55658	miR-320b	0.537644	0.193174	-0.34447	-0.162498	0.21259	-0.440755	0.375087	-0.278257	-0.653345	-0.581796	-0.226125	-0.601212	0.396603	miR-320b	miR-320b	0.496493	0.654144	0.55588	0.666199	0.655999	0.562178	0.55298	0.584314	0.517418	0.520557
miR-484	0	1	2	1	1	0	0	5	miR-484	32.4292	0.960028	31.937	1.28523	32.3635	1.29273	31.7704	1.31147	31.9075	1.23143	31.8135	1.1875	32.223	0.845159	miR-484	0.492175	0.0657332	-0.426442	-0.137061	-0.0430481	-0.452589	0.094013	-0.315528	-0.409541	-0.65876	-0.455966	-0.549979	0.286004	miR-484	miR-484	0.470349	0.710709	0.520388	0.678057	0.728875	0.522808	0.683666	0.556828	0.518978	0.441668
miR-187-5p	0	2	1	0	1	1	0	5	miR-187-5p	31.691	1.02183	31.5016	1.40163	31.4729	1.13227	31.2978	1.2362	31.6223	2.19401	31.4491	1.35313	31.7804	1.15853	miR-187-5p	0.189443	0.218159	0.0287159	-0.324466	-0.151304	-0.482643	0.173162	-0.158177	-0.331339	-0.393222	0.149403	-0.0237585	0.278864	miR-187-5p	miR-187-5p	0.605369	0.578781	0.736784	0.619894	0.662484	0.52935	0.659331	0.69214	0.558232	0.543328
miR-765	1	1	3	4	2	1	2	14	miR-765	30.7906	1.82776	29.4689	1.84477	30.5306	2.18307	31.7107	2.73579	30.1901	3.0806	29.5367	2.40808	30.4613	2.71157	miR-765	1.32168	0.260006	-1.06167	1.52061	2.17396	1.24933	0.653355	-0.271277	-0.924633	0.92006	-0.340542	-0.993897	0.992407	miR-765	miR-765	0.191599	0.649234	0.379264	0.48305	0.152882	0.520233	0.54056	0.686829	0.520113	0.516836
miR-661	1	1	1	1	0	0	0	4	miR-661	29.4009	1.49285	28.8229	1.59966	29.2485	1.75752	30.0122	1.56711	29.6749	1.05199	29.2474	1.35936	30.0598	0.928305	miR-661	0.577985	0.15244	-0.425545	0.337278	0.764795	-0.0476434	0.427517	-0.384922	-0.812438	0.611288	0.426449	-0.00106759	1.23692	miR-661	miR-661	0.501331	0.680507	0.535952	0.560678	0.435896	0.732333	0.514691	0.516011	0.344865	0.513781
miR-205-3p	1	1	1	0	1	3	1	8	miR-205-3p	32.7174	1.09249	32.9361	1.02486	33.0685	1.28297	32.7098	0.687884	32.689	0.925669	32.3066	1.35389	32.6533	1.25193	miR-205-3p	-0.218708	-0.351093	-0.132385	0.0207896	0.403156	0.0564625	0.382366	0.0356729	-0.346693	-0.00761328	-0.379496	-0.761862	-0.282783	miR-205-3p	miR-205-3p	0.557062	0.537313	0.640824	0.738905	0.530368	0.72089	0.514097	0.732773	0.554394	0.752558
miR-25-5p	2	7	5	1	3	5	1	24	miR-25-5p	33.3424	1.24615	33.2487	1.56894	33.8172	1.17747	33.23	0.911702	32.3753	1.66485	32.8169	1.4075	33.1173	1.26943	miR-25-5p	0.0937577	-0.474809	-0.568567	0.854724	0.413074	0.112717	-0.44165	-0.742006	-0.300357	-0.112431	-1.44196	-1.00031	-0.13139	miR-25-5p	miR-25-5p	0.6972	0.513012	0.493447	0.435498	0.542371	0.687042	0.526441	0.495093	0.568711	0.683617
miR-421	3	2	6	1	6	6	0	24	miR-421	31.8177	2.30458	30.9515	2.46229	32.1281	2.76297	31.5973	2.15842	31.7736	2.9509	31.7886	2.39424	31.1959	1.6923	miR-421	0.866287	-0.310344	-1.17663	-0.176321	-0.191339	0.401414	-0.0150187	0.577735	0.592754	-0.220441	-0.354465	-0.339446	0.244431	miR-421	miR-421	0.504279	0.656261	0.442414	0.709057	0.688902	0.600414	0.752084	0.571005	0.550738	0.684749
miR-320a	4	4	3	2	2	9	4	28	miR-320a	32.8677	1.40581	32.1785	1.6937	32.4476	1.65541	31.485	2.14972	32.1663	1.56996	32.373	1.81828	32.7976	1.78609	miR-320a	0.689231	0.420193	-0.269039	-0.681314	-0.887995	-1.31257	-0.206681	-0.631254	-0.424573	-1.38272	-0.281216	-0.0745348	0.619077	miR-320a	miR-320a	0.454821	0.550034	0.593412	0.529289	0.481467	0.434149	0.640753	0.519743	0.556795	0.309896
miR-423-3p	4	14	4	3	4	4	3	36	miR-423-3p	33.396	1.32223	33.763	1.49766	32.9618	2.32145	32.6	2.04305	33.4811	1.436	33.777	1.1455	33.9382	0.972446	miR-423-3p	-0.367001	0.434212	0.801213	-0.881104	-1.17703	-1.33818	-0.295927	-0.457073	-0.161146	-0.796	0.519317	0.815243	0.175176	miR-423-3p	miR-423-3p	0.53671	0.564958	0.449643	0.485583	0.195777	0.315141	0.550988	0.531836	0.626618	0.498476
miR-324-3p	5	7	6	1	3	6	1	29	miR-324-3p	32.3341	2.40207	31.4164	2.67989	30.931	3.78549	30.1454	3.15479	30.0978	3.88973	29.9109	3.48823	31.9255	2.0116	miR-324-3p	0.917738	1.40316	0.485418	0.0476029	0.234454	-1.78016	0.186851	-1.82776	-2.01461	-2.18874	-0.833187	-1.02004	0.509157	miR-324-3p	miR-324-3p	0.505284	0.496607	0.594717	0.749697	0.699862	0.423627	0.709556	0.445771	0.346628	0.298737
miR-210	7	8	4	2	3	3	0	27	miR-210	33.3434	1.72992	33.3878	1.30308	32.9458	1.99971	32.8056	1.58083	32.174	2.53409	32.8734	1.4127	32.8706	1.3661	miR-210	-0.044474	0.397575	0.442049	0.631613	-0.0677991	-0.0649583	-0.699412	-0.696571	0.00284077	-0.537744	-0.771782	-0.0723703	-0.51726	miR-210	miR-210	0.728991	0.570165	0.536349	0.561479	0.72045	0.728875	0.500129	0.535276	0.730928	0.534939
miR-34c-3p	0	2	1	2	7	16	3	31	miR-34c-3p	31.9444	0.857666	32.228	1.33306	32.7697	1.05089	32.3607	1.96584	33.2981	1.83272	33.4215	1.62564	33.3561	1.34294	miR-34c-3p	-0.283651	-0.82537	-0.541719	-0.937481	-1.06085	-0.995491	-0.123368	-0.0580101	0.0653575	0.416302	0.528413	0.65178	1.12814	miR-34c-3p	miR-34c-3p	0.551056	0.174942	0.449576	0.495836	0.384993	0.457482	0.688316	0.730542	0.724138	0.556489
miR-331-5p	6	15	6	5	5	10	2	49	miR-331-5p	32.8189	2.21893	32.572	2.56817	33.0583	1.6929	32.0231	3.1896	32.1481	3.63019	31.5671	3.75796	33.1113	1.36716	miR-331-5p	0.246887	-0.239457	-0.486344	-0.125	0.456013	-1.08817	0.581013	-0.963169	-1.54418	-0.79575	-0.910207	-1.49122	0.539306	miR-331-5p	miR-331-5p	0.661795	0.655859	0.555559	0.73064	0.651906	0.521283	0.596417	0.542442	0.466665	0.553365
miR-4258	7	17	9	2	3	11	3	52	miR-4258	33.5914	1.57356	33.5887	1.43112	33.5667	1.55969	32.9089	1.66817	32.3591	1.66052	32.928	1.67475	33.0924	1.20989	miR-4258	0.00274174	0.024733	0.0219912	0.549811	-0.0190841	-0.183497	-0.568896	-0.733309	-0.164413	-0.682548	-1.20763	-0.638731	-0.496309	miR-4258	miR-4258	0.73098	0.746318	0.745072	0.535765	0.750345	0.670442	0.514456	0.496258	0.668033	0.518625
miR-191-3p	8	9	5	2	11	20	5	60	miR-191-3p	33.5257	1.63124	32.5968	1.73942	32.4556	1.86809	33.0614	1.45681	33.7275	1.6779	33.1909	2.75046	33.4005	1.24189	miR-191-3p	0.928816	1.07005	0.14123	-0.666159	-0.12957	-0.339085	0.536589	0.327074	-0.209515	-0.464285	1.27192	0.735331	0.803615	miR-191-3p	miR-191-3p	0.375719	0.396886	0.682575	0.52039	0.715789	0.572689	0.55265	0.581786	0.684936	0.555084
miR-1224-5p	12	13	6	4	10	12	8	65	miR-1224-5p	33.6235	1.66148	32.8738	1.78407	33.7152	1.27284	33.6312	1.41241	33.9749	1.28386	32.9939	1.7622	34.138	1.11161	miR-1224-5p	0.749637	-0.09178	-0.841417	-0.343653	0.637344	-0.506749	0.980997	-0.163096	-1.14409	0.0077448	0.259618	-0.721379	1.26413	miR-1224-5p	miR-1224-5p	0.454403	0.706207	0.401666	0.564569	0.519361	0.530142	0.313418	0.654879	0.281016	0.752835
miR-195-3p	13	12	14	4	8	21	6	78	miR-195-3p	34.4313	0.960732	33.4291	1.44582	34.1962	1.35017	33.0459	1.80822	32.8684	3.03729	33.6273	1.69641	33.8968	1.20893	miR-195-3p	1.0022	0.235106	-0.767093	0.1775	-0.5814	-0.850876	-0.7589	-1.02838	-0.269476	-1.38535	-1.32775	-0.568848	0.467721	miR-195-3p	miR-195-3p	0.142782	0.579778	0.375577	0.707698	0.526009	0.483953	0.514596	0.519771	0.59846	0.139412
miR-193b-5p	9	19	12	6	5	15	5	71	miR-193b-5p	33.5872	1.58927	33.9171	1.37871	34.348	0.986316	33.6293	1.75079	32.6654	2.25149	33.6708	1.42377	34.1332	1.10824	miR-193b-5p	-0.329917	-0.760844	-0.430927	0.963887	-0.041511	-0.503856	-1.0054	-1.46774	-0.462345	0.0421336	-1.6826	-0.677199	0.216073	miR-193b-5p	miR-193b-5p	0.557691	0.406266	0.512821	0.500753	0.734353	0.53603	0.345705	0.300428	0.514249	0.738648
miR-708-5p	11	14	5	9	10	22	8	79	miR-708-5p	33.5835	1.65715	32.8139	1.88633	32.8697	1.54759	34.2868	1.27011	33.6503	2.68983	33.7548	1.71844	34.1344	1.2008	miR-708-5p	0.769602	0.713834	-0.0557685	0.636446	0.531936	0.15232	-0.10451	-0.484126	-0.379617	0.703238	0.780626	0.885136	1.32052	miR-708-5p	miR-708-5p	0.459849	0.496622	0.728893	0.561037	0.531947	0.672687	0.710934	0.578825	0.551662	0.503201
miR-31-5p	6	18	6	6	9	18	7	70	miR-31-5p	34.0625	1.09405	34.3221	0.862885	33.6653	1.49382	33.6447	1.38807	34.3838	0.741263	33.9623	2.30895	34.4717	0.768958	miR-31-5p	-0.259632	0.397176	0.656808	-0.739054	-0.317598	-0.826959	0.421455	-0.0879049	-0.50936	-0.417774	0.718456	0.297001	0.149553	miR-31-5p	miR-31-5p	0.542872	0.542951	0.329228	0.375941	0.62585	0.397559	0.553964	0.668914	0.559684	0.541975
miR-770-5p	13	9	9	8	11	21	7	78	miR-770-5p	34.2399	1.04702	32.7493	1.69904	33.4053	1.711	33.307	2.14056	33.4799	2.229	33.4725	1.87578	33.8721	1.65242	miR-770-5p	1.49065	0.834648	-0.655999	-0.172861	-0.165554	-0.565101	0.00730698	-0.39224	-0.399547	-0.932911	0.0745982	0.0672912	1.12284	miR-770-5p	miR-770-5p	0.0289982	0.397982	0.496143	0.69882	0.686875	0.555559	0.752242	0.59525	0.568748	0.441589
miR-101-5p	8	12	9	8	12	29	10	88	miR-101-5p	33.6441	1.36452	32.9575	1.79333	33.3993	1.58081	34.2534	1.03068	34.2937	0.985534	34.4654	1.04435	34.2265	1.48664	miR-101-5p	0.686627	0.244851	-0.441776	-0.0403508	-0.211992	0.026864	-0.171641	0.0672147	0.238856	0.609258	0.894459	1.0661	1.26902	miR-101-5p	miR-101-5p	0.471828	0.609187	0.536365	0.728945	0.577713	0.745291	0.58855	0.718341	0.574197	0.495357
miR-196a-5p	12	13	10	9	17	27	9	97	miR-196a-5p	33.6718	1.72649	32.8926	1.75069	33.3329	1.77565	34.2464	1.18467	34.439	1.10283	33.2362	4.44617	33.996	1.29762	miR-196a-5p	0.779254	0.338955	-0.4403	-0.192535	1.01029	0.250478	1.20282	0.443013	-0.759808	0.574622	1.10611	-0.0967103	1.1034	miR-196a-5p	miR-196a-5p	0.446959	0.586527	0.535269	0.623766	0.558469	0.606571	0.520582	0.52335	0.578961	0.529114
miR-218-1-3p	11	14	8	8	12	26	10	89	miR-218-1-3p	33.627	1.58581	33.0689	1.7759	33.2017	1.74127	33.8287	1.73381	34.0713	1.24862	34.3641	1.07682	34.5287	0.934012	miR-218-1-3p	0.558094	0.425321	-0.132773	-0.242596	-0.535459	-0.699966	-0.292863	-0.457371	-0.164507	0.20168	0.869597	1.16246	1.45974	miR-218-1-3p	miR-218-1-3p	0.520322	0.553028	0.686021	0.62768	0.498999	0.499252	0.536532	0.520172	0.612937	0.666927
miR-455-5p	8	18	6	11	14	31	10	98	miR-455-5p	33.8616	1.40436	33.8403	1.38012	33.2866	1.50772	34.7279	0.658963	34.1421	1.48468	34.3939	1.43921	34.5154	0.983093	miR-455-5p	0.0212814	0.57503	0.553749	0.585812	0.334012	0.212515	-0.251801	-0.373297	-0.121496	0.866314	0.855532	1.10733	0.67508	miR-455-5p	miR-455-5p	0.745199	0.512699	0.496386	0.498748	0.558786	0.571956	0.581534	0.558133	0.680461	0.345059
miR-33b-5p	8	16	8	2	9	15	6	64	miR-33b-5p	33.9853	1.08755	34.4534	0.620552	34.2084	1.00073	34.1415	0.883427	34.3102	1.28954	34.2196	0.998125	34.2477	0.910934	miR-33b-5p	-0.468087	-0.22304	0.245047	-0.168696	-0.0780592	-0.106249	0.0906369	0.0624469	-0.02819	0.156182	0.101839	0.0112018	-0.205656	miR-33b-5p	miR-33b-5p	0.333304	0.569952	0.517323	0.6452	0.689932	0.677246	0.680928	0.719004	0.733379	0.639046
miR-30c-5p	16	23	11	4	12	22	10	98	miR-30c-5p	34.4868	1.03047	34.0628	1.58387	34.155	1.05048	33.3473	1.51827	33.8636	1.68439	33.7855	2.00445	34.3321	1.15758	miR-30c-5p	0.424033	0.331834	-0.0921994	-0.51632	-0.438155	-0.984783	0.0781649	-0.468463	-0.546628	-1.13954	-0.291385	-0.369549	0.269278	miR-30c-5p	miR-30c-5p	0.522504	0.54237	0.697165	0.53708	0.564334	0.395633	0.719936	0.535665	0.540244	0.209374
miR-326	13	16	14	4	10	21	7	85	miR-326	34.261	1.14049	33.5992	1.59309	34.0724	1.43898	32.811	2.03483	33.6817	1.71182	33.8682	1.64974	34.2224	0.818359	miR-326	0.66188	0.188616	-0.473264	-0.870658	-1.05722	-1.41138	-0.18656	-0.540719	-0.354159	-1.45002	-0.390749	-0.204189	0.623234	miR-326	miR-326	0.44408	0.63191	0.514623	0.501812	0.394981	0.25362	0.650397	0.515974	0.548707	0.1968
miR-125b-5p	13	18	11	5	9	19	6	81	miR-125b-5p	33.7368	1.73531	33.0759	2.29661	33.3021	1.90339	32.1508	2.26529	32.7169	2.30122	32.8979	2.43216	32.7422	2.37606	miR-125b-5p	0.660937	0.434716	-0.226221	-0.566035	-0.747086	-0.591399	-0.181051	-0.0253639	0.155688	-1.58597	-0.585218	-0.404167	-0.333633	miR-125b-5p	miR-125b-5p	0.513997	0.558622	0.657213	0.570226	0.54421	0.570203	0.686076	0.750469	0.703032	0.296187
let-7f-5p	12	18	14	5	8	21	7	85	let-7f-5p	33.715	1.79888	33.2376	1.8845	33.8421	1.73904	32.7616	1.92589	33.3748	1.62823	33.4907	1.77896	33.4795	1.77999	let-7f-5p	0.477439	-0.127127	-0.604566	-0.613199	-0.729119	-0.717836	-0.11592	-0.104636	0.0112835	-0.953379	-0.467306	-0.351387	0.241896	let-7f-5p	let-7f-5p	0.535785	0.698115	0.518996	0.543728	0.508291	0.538267	0.694714	0.71172	0.751852	0.483597
miR-26b-5p	14	26	15	5	11	23	7	101	miR-26b-5p	34.5476	0.753352	34.2692	1.24738	34.1714	1.71341	33.3223	1.86243	33.2997	3.25557	34.0313	1.46061	33.864	1.2939	miR-26b-5p	0.27838	0.376157	0.0977775	0.022623	-0.709029	-0.541651	-0.731652	-0.564274	0.167378	-1.22525	-0.871716	-0.140064	-0.405219	miR-26b-5p	miR-26b-5p	0.538615	0.539576	0.691838	0.752646	0.493545	0.54031	0.520095	0.58325	0.656142	0.195809
miR-346	14	21	16	5	12	24	13	105	miR-346	34.315	1.03019	33.9042	1.37365	34.5464	0.946017	33.379	1.60455	34.0857	1.18805	33.9892	1.59899	34.5458	1.03249	miR-346	0.410789	-0.231353	-0.642142	-0.706682	-0.610137	-1.16675	0.0965455	-0.460072	-0.556618	-0.935987	-0.460657	-0.557203	0.641557	miR-346	miR-346	0.521755	0.562614	0.400803	0.482671	0.520228	0.30024	0.696614	0.521432	0.513928	0.357465
miR-145-5p	20	26	15	5	12	28	10	116	miR-145-5p	34.8899	0.461882	34.1407	1.505	34.0898	1.58766	32.833	1.98776	33.6485	1.88308	33.7277	2.76744	34.2421	1.51057	miR-145-5p	0.749236	0.800163	0.050927	-0.815429	-0.89464	-1.4091	-0.0792108	-0.593671	-0.514461	-2.05691	-0.441318	-0.362107	0.101426	miR-145-5p	miR-145-5p	0.318664	0.328253	0.72737	0.518815	0.519818	0.342793	0.728744	0.544966	0.570664	0.00795702
miR-125a-5p	14	24	10	6	6	21	8	89	miR-125a-5p	33.9211	1.73516	33.3878	2.28699	33.8334	1.36139	32.9743	1.9977	32.4136	2.37914	33.3175	2.17163	33.2911	2.08956	miR-125a-5p	0.533321	0.087722	-0.445599	0.560778	-0.343111	-0.31672	-0.903889	-0.877498	0.0263909	-0.946742	-1.4198	-0.515909	-0.0967009	miR-125a-5p	miR-125a-5p	0.538382	0.711607	0.553978	0.56882	0.61321	0.649171	0.4848	0.517088	0.749416	0.485734
miR-205-5p	14	24	11	6	8	16	6	85	miR-205-5p	34.0213	1.47355	33.6019	2.05701	33.2395	2.16145	33.3056	1.91616	33.5467	2.04677	33.4575	2.25761	32.8698	2.34688	miR-205-5p	0.41934	0.781732	0.362392	-0.241127	-0.15187	0.43583	0.0892573	0.676957	0.5877	-0.715679	0.307181	0.217924	-0.732169	miR-205-5p	miR-205-5p	0.560981	0.50067	0.580737	0.667743	0.699046	0.605491	0.720366	0.539109	0.556458	0.517774
miR-335-5p	16	26	10	7	8	19	10	96	miR-335-5p	34.7088	0.615991	34.5062	0.961006	34.3327	0.885745	34.1366	1.0645	34.0036	1.09829	34.0764	1.27908	34.1305	1.32978	miR-335-5p	0.202641	0.376121	0.17348	0.133014	0.0602194	0.00617713	-0.0727949	-0.126837	-0.0540423	-0.572155	-0.329049	-0.256254	-0.375692	miR-335-5p	miR-335-5p	0.551564	0.45822	0.569872	0.667018	0.719478	0.752703	0.700609	0.678469	0.723989	0.38989
miR-339-3p	12	15	11	7	8	18	7	78	miR-339-3p	34.2527	1.00495	33.8609	1.18518	34.139	1.07074	34.2592	0.893841	33.6941	1.19933	33.9105	1.21768	34.168	1.05041	miR-339-3p	0.391758	0.113703	-0.278055	0.565112	0.348638	0.091168	-0.216474	-0.473944	-0.25747	0.00648732	-0.444922	-0.228448	0.307077	miR-339-3p	miR-339-3p	0.509931	0.666843	0.544039	0.483919	0.539761	0.693592	0.57711	0.518727	0.569124	0.75181
miR-129-2-3p	17	38	15	11	7	18	10	116	miR-129-2-3p	34.6309	0.810828	34.8989	0.318717	34.6397	0.728218	34.6243	0.997641	34.0253	1.35969	33.857	1.52593	34.6267	0.554943	miR-129-2-3p	-0.267977	-0.00873941	0.259238	0.59904	0.767336	-0.00237538	0.168296	-0.601415	-0.769712	-0.00664052	-0.61442	-0.782716	-0.272242	miR-129-2-3p	miR-129-2-3p	0.401547	0.750086	0.394913	0.498064	0.433182	0.730898	0.646655	0.454574	0.401019	0.752583
Not detected in at least two thirds of any group									Not detected in at least two thirds of any group															Not detected in at least two thirds of any group
miR-30b-5p	20	36	18	9	13	35	15	146	miR-30b-5p	34.8681	0.563437	34.6501	0.969954	34.6172	0.92211	34.2546	1.26743	33.9327	2.34412	34.6894	0.783002	34.9534	0.186574	miR-30b-5p	0.218061	0.25098	0.0329184	0.321911	-0.434784	-0.698719	-0.756695	-1.02063	-0.263935	-0.613499	-0.68443	0.0722642	0.303281	miR-30b-5p	miR-30b-5p	0.53686	0.534823	0.725565	0.630971	0.479899	0.356987	0.401881	0.444712	0.509573	0.399472
miR-10a-3p	20	38	18	10	20	39	13	158	miR-10a-3p	34.8045	0.633979	34.6858	0.978405	34.5296	1.08501	32.6221	4.63326	34.8538	0.520039	34.8556	0.676351	34.8888	0.334058	miR-10a-3p	0.118743	0.274887	0.156144	-2.23172	-2.23353	-2.26676	-0.00180861	-0.0350433	-0.0332347	-2.18243	0.324173	0.325981	0.203072	miR-10a-3p	miR-10a-3p	0.619649	0.541024	0.596221	0.333403	0.111671	0.401715	0.730347	0.698821	0.711432	0.34858
SNORD61	16	21	15	9	8	20	9	98	SNORD61	34.6305	0.731327	33.8075	1.97231	34.5518	0.737082	33.7669	2.02982	32.0918	2.56192	32.6167	2.64121	32.8323	2.77128	SNORD61	0.823028	0.078674	-0.744354	1.67507	1.15016	0.934557	-0.524911	-0.740516	-0.215605	-0.863618	-2.46002	-1.93511	-0.975147	SNORD61	SNORD61	0.406863	0.668946	0.446742	0.375907	0.484982	0.542691	0.564835	0.560985	0.688598	0.432727
miR-600	19	33	18	8	12	20	9	119	miR-600	33.8747	3.1871	33.8236	3.00726	34.2337	2.23754	32.4344	3.75233	31.7532	4.43427	31.0177	4.39661	31.8944	4.27841	miR-600	0.0511334	-0.358964	-0.410098	0.681177	1.4167	0.539916	0.735522	-0.141261	-0.876782	-1.44036	-2.48051	-3.21603	-1.92915	miR-600	miR-600	0.742845	0.647975	0.604597	0.629452	0.529044	0.666003	0.588961	0.733359	0.576192	0.520216
miR-451a	18	35	15	9	18	35	13	143	miR-451a	34.4347	1.44435	34.2395	1.98445	34.0839	1.72881	32.9088	3.34105	34.2507	1.84904	34.2902	1.84913	34.3301	1.67163	miR-451a	0.195174	0.350827	0.155652	-1.34188	-1.3814	-1.42137	-0.0395143	-0.0794836	-0.0399693	-1.52592	0.166788	0.206302	0.0906195	miR-451a	miR-451a	0.654709	0.571028	0.681255	0.478981	0.399629	0.495527	0.737023	0.724897	0.738702	0.4081
miR-182-3p	21	36	20	13	21	39	15	165	miR-182-3p	34.9265	0.34471	34.7086	0.733624	34.8521	0.48323	33.4669	4.13821	34.8894	0.518789	34.7122	1.75579	34.98	0.0798532	miR-182-3p	0.217886	0.074363	-0.143523	-1.42253	-1.24536	-1.51317	0.177167	-0.0906428	-0.26781	-1.45965	0.0372494	-0.139917	0.271415	miR-182-3p	miR-182-3p	0.509207	0.596565	0.554429	0.468886	0.462806	0.498797	0.63897	0.57386	0.593373	0.454524
miR-221-3p	14	27	14	7	12	27	9	110	miR-221-3p	34.454	0.821384	34.1682	1.30226	34.1214	1.40303	32.9204	3.83897	33.9488	1.47574	33.8892	1.81577	33.6927	1.61509	miR-221-3p	0.285738	0.332573	0.0468343	-1.02845	-0.968798	-0.772327	0.0596517	0.256123	0.196471	-1.53358	-0.172556	-0.232207	-0.475513	miR-221-3p	miR-221-3p	0.540636	0.536156	0.72571	0.52238	0.514015	0.570693	0.725852	0.623367	0.662645	0.434765
miR-377-5p	22	40	20	12	22	42	16	174	miR-377-5p	35	0	34.9116	0.342305	34.8329	0.707138	33.6348	3.45619	35	0	35	0	35	0	miR-377-5p	0.0883742	0.167104	0.0787303	-1.36523	-1.36523	-1.36523	0	0	0	-1.36523	0.167104	0.167104	0.0883742	miR-377-5p	miR-377-5p	0.508916	0.53011	0.594675	0.425888	0.221028	0.480059	0.7527	0.7527	0.7527	0.425888
miR-18a-5p	18	31	14	7	13	30	12	125	miR-18a-5p	34.5986	0.885405	34.2744	1.57405	34.0825	1.47056	33.1171	2.38633	33.9994	1.67014	34.2662	1.46256	34.7917	0.561386	miR-18a-5p	0.324212	0.516066	0.191854	-0.88228	-1.14912	-1.67464	-0.26684	-0.792361	-0.525521	-1.4815	-0.0831561	0.183684	0.517351	miR-18a-5p	miR-18a-5p	0.552651	0.499788	0.634205	0.509841	0.344907	0.211452	0.580694	0.437422	0.496963	0.218024
miR-296-3p	16	34	13	6	13	24	13	119	miR-296-3p	34.2673	1.96263	34.5099	1.19956	33.7533	1.68959	33.1031	2.06284	33.5939	2.27992	33.4612	2.48011	34.7152	0.667129	miR-296-3p	-0.242544	0.51403	0.756574	-0.490776	-0.35808	-1.61204	0.132697	-1.12127	-1.25396	-1.16416	-0.159357	-0.292054	0.205337	miR-296-3p	miR-296-3p	0.595058	0.542441	0.372063	0.580213	0.62581	0.159671	0.705173	0.408172	0.400243	0.446285
miR-361-5p	21	34	20	8	14	34	13	144	miR-361-5p	34.9497	0.235966	34.6644	0.821828	34.9004	0.450435	33.6719	2.65748	33.9791	2.24351	34.5229	1.55709	34.6808	0.734337	miR-361-5p	0.285306	0.0492756	-0.236031	-0.307203	-0.85107	-1.00893	-0.543867	-0.701728	-0.157861	-1.27784	-0.921357	-0.37749	0.0164012	miR-361-5p	miR-361-5p	0.468223	0.640808	0.518756	0.662984	0.497148	0.499009	0.521954	0.513287	0.65983	0.333438
miR-373-5p	12	24	16	7	11	26	10	106	miR-373-5p	34.4345	0.988078	33.9117	1.93544	34.6585	0.700396	33.1154	2.59243	34.0505	1.40931	34.043	1.71153	34.4149	0.998492	miR-373-5p	0.522779	-0.224047	-0.746827	-0.935096	-0.927573	-1.29951	0.00752309	-0.364409	-0.371932	-1.31903	-0.607984	-0.615507	0.503252	miR-373-5p	miR-373-5p	0.514001	0.558346	0.44079	0.499186	0.478548	0.429051	0.751984	0.556655	0.549565	0.351038
miR-150-5p	13	29	16	7	15	22	11	113	miR-150-5p	33.6012	3.06175	34.0642	2.03673	34.5515	0.86094	33.0111	3.52436	34.204	1.5093	33.6739	2.27653	34.3095	1.08636	miR-150-5p	-0.463021	-0.950341	-0.48732	-1.1929	-0.662776	-1.29838	0.530127	-0.105481	-0.635608	-0.590044	-0.347483	-0.87761	0.245318	miR-150-5p	miR-150-5p	0.570949	0.499971	0.536917	0.500409	0.554015	0.498394	0.536562	0.698204	0.538688	0.612485
miR-193a-5p	20	26	16	7	11	25	6	111	miR-193a-5p	34.9223	0.253471	34.3047	1.05361	34.2203	1.55863	33.413	2.01726	33.3442	2.75635	34.2961	1.11125	33.8372	1.14481	miR-193a-5p	0.617592	0.701962	0.0843698	0.0688393	-0.883115	-0.424192	-0.951955	-0.493031	0.458923	-1.50926	-0.876141	0.0758134	-0.46748	miR-193a-5p	miR-193a-5p	0.197293	0.378994	0.69363	0.736916	0.369986	0.571997	0.40141	0.579205	0.499283	0.0662199
miR-29c-3p	20	31	17	6	17	31	9	131	miR-29c-3p	34.8168	0.662182	34.2859	1.46464	34.1618	2.20803	33.3766	2.13679	34.2251	1.62724	34.1192	1.71562	33.2671	2.32203	miR-29c-3p	0.530886	0.654974	0.124088	-0.848464	-0.742535	0.109546	0.105929	0.95801	0.852081	-1.44015	0.0632884	-0.0426403	-1.01881	miR-29c-3p	miR-29c-3p	0.460074	0.509944	0.689076	0.507014	0.506122	0.725184	0.698039	0.4962	0.483888	0.151386
miR-24-3p	16	35	18	8	13	28	13	131	miR-24-3p	34.7226	0.536054	34.4576	1.39491	34.5665	1.05099	33.6111	1.79582	33.9208	1.86176	34.289	1.47694	34.2728	1.68475	miR-24-3p	0.264957	0.156105	-0.108852	-0.309701	-0.677876	-0.661674	-0.368174	-0.351973	0.0162012	-1.11149	-0.645681	-0.277507	-0.184856	miR-24-3p	miR-24-3p	0.560351	0.595157	0.678333	0.624429	0.499316	0.542763	0.558505	0.595821	0.749809	0.204207
miR-181a-5p	19	32	20	7	13	31	11	133	miR-181a-5p	34.8808	0.354215	34.681	0.849984	34.8263	0.566443	33.8306	1.55423	34.4633	1.10647	34.4707	1.12839	34.4243	1.00158	miR-181a-5p	0.199864	0.0545737	-0.14529	-0.632701	-0.640036	-0.593691	-0.00733437	0.0390102	0.0463446	-1.05021	-0.362936	-0.355602	-0.256656	miR-181a-5p	miR-181a-5p	0.542728	0.662156	0.571839	0.497445	0.447322	0.519344	0.753043	0.729741	0.7239	0.130746
miR-1914-3p	21	34	13	8	14	35	14	139	miR-1914-3p	34.9007	0.465735	34.6613	0.838865	34.3693	1.05372	33.7282	1.63626	34.6073	0.633095	34.6291	0.969487	34.8757	0.354392	miR-1914-3p	0.239409	0.531451	0.292042	-0.879024	-0.90082	-1.1475	-0.0217962	-0.268479	-0.246683	-1.17246	0.238009	0.259806	0.214447	miR-1914-3p	miR-1914-3p	0.520242	0.351155	0.516967	0.327793	0.237823	0.209943	0.733264	0.48653	0.533978	0.108047
miR-100-5p	15	26	12	6	10	24	11	104	miR-100-5p	33.5852	2.46851	33.5037	2.68687	33.5649	1.85119	32.6436	2.1578	32.808	2.26501	33.2866	2.42403	33.3722	2.52037	miR-100-5p	0.0815468	0.0202634	-0.0612835	-0.164408	-0.64296	-0.72857	-0.478552	-0.564161	-0.0856092	-0.941573	-0.756901	-0.278349	-0.131456	miR-100-5p	miR-100-5p	0.728444	0.751048	0.733182	0.702507	0.55136	0.560709	0.563055	0.567933	0.728312	0.513642
miR-33a-5p	21	41	21	13	21	39	15	171	miR-33a-5p	34.8876	0.527206	34.8701	0.595341	34.8894	0.518937	33.9842	3.16533	34.9571	0.201127	34.8869	0.413036	34.9	0.400048	miR-33a-5p	0.0175193	-0.00176286	-0.0192821	-0.972955	-0.902776	-0.915824	0.0701799	0.0571316	-0.0130483	-0.903435	0.0677573	-0.00242265	0.0299078	miR-33a-5p	miR-33a-5p	0.729146	0.730374	0.726685	0.498156	0.427732	0.522603	0.567752	0.600076	0.730423	0.511919
miR-27a-3p	21	32	15	8	17	33	11	137	miR-27a-3p	34.9293	0.331675	34.3787	1.25855	34.0181	1.65708	33.5642	1.67206	34.314	1.36772	34.4892	1.04218	34.1239	1.49004	miR-27a-3p	0.550552	0.911175	0.360623	-0.749808	-0.925038	-0.559773	-0.175229	0.190035	0.365265	-1.36511	0.295872	0.471101	-0.254787	miR-27a-3p	miR-27a-3p	0.397358	0.250079	0.535835	0.495119	0.254461	0.536361	0.601386	0.655375	0.542476	0.0432675
miR-129-1-3p	20	41	21	12	22	40	16	172	miR-129-1-3p	34.8881	0.366291	34.938	0.365594	34.4624	2.52148	33.9606	2.25311	35	0	34.5496	2.30321	35	0	miR-129-1-3p	-0.0499066	0.425699	0.475606	-1.03942	-0.588985	-1.03942	0.450439	0	-0.450439	-0.927541	0.537582	0.0871433	0.0619759	miR-129-1-3p	miR-129-1-3p	0.618433	0.560776	0.517415	0.352824	0.560702	0.432698	0.54692	0.7527	0.562409	0.408365
miR-92b-5p	15	21	12	7	14	21	9	99	miR-92b-5p	34.5308	0.832903	33.7025	1.77473	34.2834	1.05712	33.2255	2.04735	34.3856	1.04038	33.5679	2.16661	34.5526	0.733479	miR-92b-5p	0.828297	0.247384	-0.580913	-1.16013	-0.342393	-1.32713	0.817737	-0.166995	-0.984733	-1.30531	0.102204	-0.715533	0.850112	miR-92b-5p	miR-92b-5p	0.376539	0.559736	0.501396	0.331772	0.614753	0.29551	0.45043	0.609491	0.440329	0.212443
miR-223-3p	18	31	18	9	16	28	11	131	miR-223-3p	34.6555	0.88712	34.449	1.16924	34.4781	1.39487	33.6935	2.05626	34.0208	1.72351	34.0778	1.41814	34.17	1.37857	miR-223-3p	0.20656	0.177439	-0.0291208	-0.327344	-0.384319	-0.476485	-0.0569751	-0.149141	-0.0921661	-0.962056	-0.457273	-0.400298	-0.279011	miR-223-3p	miR-223-3p	0.570904	0.624349	0.734586	0.618437	0.556884	0.564367	0.724198	0.685903	0.701957	0.398226
miR-192-3p	22	36	20	12	21	38	15	164	miR-192-3p	35	0	34.4514	1.33569	34.7479	0.817688	33.855	3.06088	34.9745	0.119383	34.7947	0.747305	34.8448	0.620603	miR-192-3p	0.548552	0.252137	-0.296415	-1.11952	-0.939641	-0.989824	0.179881	0.129698	-0.0501828	-1.14498	0.226684	0.0468031	0.393401	miR-192-3p	miR-192-3p	0.400874	0.498526	0.536042	0.446395	0.415324	0.519219	0.526352	0.535851	0.697937	0.442031
miR-125a-3p	19	26	14	7	10	22	11	109	miR-125a-3p	34.7256	0.726497	34.2703	1.16288	34.4626	0.817971	33.6379	1.60861	33.9698	1.37447	33.6875	1.78188	34.4017	1.04004	miR-125a-3p	0.455244	0.26296	-0.192284	-0.331834	-0.049596	-0.763748	0.282238	-0.431914	-0.714153	-1.0876	-0.49281	-0.775048	0.131388	miR-125a-3p	miR-125a-3p	0.44921	0.524979	0.573663	0.579602	0.733369	0.47903	0.584577	0.542906	0.492883	0.19583
miR-27b-3p	20	31	17	8	12	27	11	126	miR-27b-3p	34.8695	0.427889	34.4845	1.12144	34.3678	1.44064	33.7781	1.56471	33.9388	1.52166	33.802	2.39129	34.1374	1.45251	miR-27b-3p	0.385001	0.501677	0.116676	-0.160716	-0.0239245	-0.359357	0.136792	-0.198641	-0.335433	-1.09141	-0.429012	-0.565804	-0.347047	miR-27b-3p	miR-27b-3p	0.479852	0.479494	0.667909	0.680577	0.749931	0.580888	0.697175	0.656208	0.618402	0.121037
miR-622	18	31	19	7	11	19	13	118	miR-622	34.6782	0.727153	34.5894	0.80062	34.8313	0.438126	33.9005	1.22055	34.3409	0.879031	33.9801	1.66402	34.5631	1.076	miR-622	0.0887583	-0.153087	-0.241845	-0.440433	-0.0795884	-0.662581	0.360845	-0.222148	-0.582993	-0.777703	-0.490357	-0.851202	-0.0263635	miR-622	miR-622	0.646212	0.552917	0.509384	0.519394	0.717733	0.471374	0.536794	0.571813	0.51484	0.291892
miR-372	21	41	22	13	19	40	15	171	miR-372	34.9433	0.26591	34.9319	0.40716	35	0	34.1816	2.55415	34.7959	0.565971	34.9487	0.235649	34.9335	0.26613	miR-372	0.0114307	-0.0566921	-0.0681229	-0.614338	-0.767164	-0.751898	-0.152826	-0.13756	0.0152658	-0.761738	-0.204092	-0.0512667	0.00159036	miR-372	miR-372	0.728659	0.539789	0.560731	0.533302	0.401828	0.516249	0.483009	0.552539	0.704458	0.498901
miR-34b-3p	21	38	16	9	13	33	16	146	miR-34b-3p	34.878	0.57215	34.7933	0.672553	34.6547	0.793426	34.0183	1.94533	34.2209	1.19881	34.4897	1.18921	35	0	miR-34b-3p	0.084719	0.223352	0.138633	-0.202599	-0.471449	-0.981737	-0.26885	-0.779138	-0.510288	-0.859754	-0.433803	-0.164953	0.206702	miR-34b-3p	miR-34b-3p	0.623716	0.53888	0.569189	0.658964	0.529917	0.398747	0.560469	0.23712	0.445982	0.398876
miR-186-5p	19	32	17	7	19	33	14	141	miR-186-5p	34.6269	0.987279	34.2307	1.48269	34.4379	1.17798	33.6262	1.3854	34.2492	2.54835	34.3013	1.78095	34.7468	0.700493	miR-186-5p	0.396253	0.188986	-0.207267	-0.623022	-0.67514	-1.12059	-0.052118	-0.497567	-0.445449	-1.00075	-0.188747	-0.136629	0.516088	miR-186-5p	miR-186-5p	0.523717	0.600237	0.602398	0.560734	0.509528	0.186658	0.733196	0.565218	0.539072	0.243144
miR-424-5p	16	29	17	6	19	37	14	138	miR-424-5p	34.408	1.10784	34.0995	1.52847	34.5509	0.852096	33.5435	1.54657	34.6845	0.833151	34.6247	1.05769	34.623	1.03447	miR-424-5p	0.308556	-0.142886	-0.451442	-1.14094	-1.08116	-1.07946	0.0597868	0.0614851	0.00169823	-0.864532	0.133525	0.0737379	0.523482	miR-424-5p	miR-424-5p	0.554142	0.632831	0.514503	0.167039	0.12901	0.333534	0.699278	0.707682	0.730859	0.400197
miR-376b-3p	20	38	17	12	15	28	15	145	miR-376b-3p	34.795	0.682994	34.8515	0.49998	34.7519	0.633232	34.0764	3.02973	34.2882	1.60895	34.323	1.22315	34.9892	0.0431155	miR-376b-3p	-0.0564892	0.0431499	0.0996391	-0.211743	-0.246609	-0.912789	-0.0348654	-0.701045	-0.66618	-0.718594	-0.463701	-0.428835	0.137706	miR-376b-3p	miR-376b-3p	0.662577	0.703863	0.572838	0.688312	0.644865	0.513475	0.732933	0.447182	0.346304	0.536552
miR-574-3p	18	24	13	8	12	25	9	109	miR-574-3p	34.7687	0.603231	34.081	1.2049	33.4797	2.86152	33.3756	1.90766	33.8032	1.6227	33.9369	1.51099	34.4928	1.00775	miR-574-3p	0.687694	1.28901	0.601319	-0.427633	-0.561295	-1.11716	-0.133662	-0.689527	-0.555865	-1.3931	0.323544	0.457207	0.411752	miR-574-3p	miR-574-3p	0.244037	0.385579	0.513577	0.571479	0.519156	0.397629	0.677356	0.497885	0.505025	0.106555
miR-106b-5p	19	37	16	10	19	38	16	155	miR-106b-5p	34.7885	0.549666	34.6059	1.14663	34.2621	1.30784	33.8397	2.44026	34.8481	0.486352	34.7753	0.782381	35	0	miR-106b-5p	0.182604	0.526451	0.343847	-1.00846	-0.93568	-1.16033	0.0727832	-0.151868	-0.224651	-0.948848	0.586066	0.513283	0.394087	miR-106b-5p	miR-106b-5p	0.569417	0.443688	0.532399	0.412468	0.335668	0.413934	0.657357	0.521933	0.522485	0.441401
miR-512-5p	20	39	17	10	19	35	15	155	miR-512-5p	34.9539	0.171385	34.8525	0.603717	34.3334	1.51317	34.0244	2.29551	34.3928	1.57698	34.5586	1.4468	34.9295	0.281903	miR-512-5p	0.101376	0.620573	0.519197	-0.36842	-0.534163	-0.905114	-0.165743	-0.536694	-0.370951	-0.929515	0.059478	0.225221	0.0769747	miR-512-5p	miR-512-5p	0.564333	0.405477	0.398683	0.599693	0.544179	0.481019	0.651217	0.507829	0.539312	0.407525
miR-139-3p	15	27	14	8	17	20	10	111	miR-139-3p	34.4677	1.15372	33.9739	1.57401	33.8032	1.71255	33.3392	1.89143	34.3707	1.51413	33.6381	1.76959	34.3006	1.08902	miR-139-3p	0.493804	0.664548	0.170744	-1.03145	-0.298841	-0.961332	0.73261	0.0701187	-0.662492	-1.12849	0.567511	-0.1651	0.326648	miR-139-3p	miR-139-3p	0.512867	0.492516	0.656225	0.433528	0.608585	0.447562	0.453924	0.720223	0.500898	0.332593
miR-365a-3p	20	35	22	10	19	35	14	155	miR-365a-3p	34.8485	0.493839	34.5158	1.15344	35	0	34.006	1.83532	34.423	2.34346	34.5188	1.25687	34.7238	0.825091	miR-365a-3p	0.332688	-0.151471	-0.48416	-0.416949	-0.512783	-0.717728	-0.0958339	-0.300779	-0.204945	-0.842505	-0.577027	-0.481193	0.207912	miR-365a-3p	miR-365a-3p	0.514295	0.497902	0.400527	0.600393	0.513601	0.499073	0.704492	0.628693	0.593858	0.397287
miR-187-3p	17	31	14	9	14	29	15	129	miR-187-3p	34.6537	0.874504	34.5668	0.821594	34.2779	1.24101	33.8259	1.69742	34.4141	1.29379	34.3205	1.21952	34.8952	0.419091	miR-187-3p	0.0868727	0.375818	0.288946	-0.588176	-0.494616	-1.06935	0.0935605	-0.481173	-0.574733	-0.827797	0.136198	0.0426372	0.328425	miR-187-3p	miR-187-3p	0.657983	0.516023	0.524665	0.513811	0.517853	0.291938	0.686086	0.499136	0.42805	0.401596
miR-30e-3p	18	37	21	11	16	31	10	144	miR-30e-3p	34.8387	0.433334	34.7001	0.870877	34.9485	0.24173	34.1104	1.62735	34.3029	1.26586	34.5077	0.968334	34.2663	1.12568	miR-30e-3p	0.13861	-0.109778	-0.248388	-0.192485	-0.397347	-0.155852	-0.204862	0.0366333	0.241495	-0.728287	-0.645579	-0.440717	-0.433825	miR-30e-3p	miR-30e-3p	0.57063	0.544716	0.51177	0.656092	0.524065	0.680606	0.571955	0.734176	0.55129	0.401444
miR-708-3p	21	43	19	13	18	40	16	170	miR-708-3p	34.9188	0.381089	35	0	34.7554	0.753069	34.2302	2.59875	34.4308	2.44584	34.9664	0.152714	35	0	miR-708-3p	-0.0812485	0.163353	0.244602	-0.200567	-0.736206	-0.76979	-0.535639	-0.569223	-0.0335838	-0.688542	-0.324621	0.211018	0	miR-708-3p	miR-708-3p	0.497797	0.550011	0.350927	0.698148	0.421238	0.516307	0.499303	0.544268	0.557224	0.518433
miR-483-5p	21	32	19	8	14	28	13	135	miR-483-5p	34.8375	0.762207	34.4422	1.09366	34.6435	0.966926	33.9116	1.5071	34.3921	0.932146	34.4332	1.03505	34.6795	0.723374	miR-483-5p	0.395332	0.193971	-0.20136	-0.480462	-0.521638	-0.767867	-0.0411762	-0.287405	-0.246229	-0.925898	-0.251465	-0.210289	0.2373	miR-483-5p	miR-483-5p	0.485918	0.570168	0.571288	0.513649	0.495509	0.435762	0.720201	0.541331	0.558578	0.279395
miR-206	17	31	18	10	18	32	12	138	miR-206	34.627	0.754437	34.2732	1.24901	34.5458	0.997313	33.7564	2.02718	34.438	1.31208	34.5423	0.925473	34.4066	1.19898	miR-206	0.353757	0.0811515	-0.272605	-0.681558	-0.785903	-0.65018	-0.104345	0.0313778	0.135723	-0.870546	-0.107837	-0.00349179	0.13339	miR-206	miR-206	0.517232	0.682165	0.55438	0.520969	0.396468	0.534537	0.666183	0.738352	0.639204	0.432086
miR-129-5p	15	22	10	7	9	18	8	89	miR-129-5p	34.2364	1.76411	33.8713	1.94263	33.3422	2.14916	33.7354	1.5615	33.6457	1.91045	33.6439	1.95828	33.8744	1.29713	miR-129-5p	0.365041	0.894177	0.529136	0.0897006	0.0914815	-0.139072	0.0017809	-0.228773	-0.230554	-0.501006	0.303471	0.30169	0.00310762	miR-129-5p	miR-129-5p	0.569189	0.492547	0.542983	0.722197	0.71963	0.689575	0.730993	0.653404	0.646809	0.554922
miR-195-5p	15	24	12	7	10	19	8	95	miR-195-5p	34.0963	1.60972	33.7834	1.81686	33.7498	1.67814	33.4195	2.10239	33.5662	1.70138	33.6161	1.61243	33.3788	1.85623	miR-195-5p	0.312963	0.346587	0.0336239	-0.146698	-0.196607	0.0406162	-0.0499093	0.187314	0.237223	-0.676882	-0.183597	-0.133688	-0.404535	miR-195-5p	miR-195-5p	0.576653	0.571851	0.739453	0.698668	0.665175	0.744927	0.728888	0.678204	0.63219	0.529789
miR-16-5p	13	15	8	7	11	19	8	81	miR-16-5p	33.8953	1.46906	33.1258	2.06856	33.2996	1.65702	33.4712	1.92149	33.6863	1.80109	33.2763	2.03067	33.4213	1.88061	miR-16-5p	0.769432	0.595627	-0.173805	-0.215143	0.194865	0.0498738	0.410007	0.265016	-0.144991	-0.424109	0.386661	-0.0233464	0.29545	miR-16-5p	miR-16-5p	0.479355	0.518796	0.672771	0.671935	0.678078	0.739437	0.557125	0.645333	0.696881	0.564818
miR-126-3p	17	28	14	7	9	20	8	103	miR-126-3p	33.7816	2.89077	33.8059	2.35642	33.6783	1.8671	33.4921	2.18656	33.2681	1.71201	33.7033	1.59182	33.9671	1.32696	miR-126-3p	-0.0242907	0.103319	0.12761	0.224061	-0.211219	-0.474944	-0.435279	-0.699004	-0.263725	-0.289525	-0.410267	0.0250124	0.161128	miR-126-3p	miR-126-3p	0.750154	0.724247	0.702621	0.671265	0.656959	0.570862	0.541008	0.505377	0.595629	0.677054
miR-449a	8	17	8	8	9	21	8	79	miR-449a	33.5388	1.35996	33.2118	1.87	33.5465	1.42428	33.8791	1.69311	34.2525	0.902016	34.2741	1.12869	34.2104	1.0544	miR-449a	0.327026	-0.00773136	-0.334758	-0.373358	-0.395006	-0.33131	-0.0216479	0.0420484	0.0636963	0.340303	0.70593	0.727578	0.998639	miR-449a	miR-449a	0.571236	0.752045	0.569983	0.558134	0.540382	0.582678	0.737702	0.725633	0.709562	0.577916
miR-25-3p	18	29	14	8	11	24	8	112	miR-25-3p	34.8324	0.640382	34.3074	1.31298	34.2952	1.07558	33.9954	1.51049	34.12	1.50738	34.3786	0.925452	34.0703	1.42601	miR-25-3p	0.524997	0.537189	0.0121914	-0.124634	-0.383173	-0.074864	-0.258539	0.0497699	0.308309	-0.836993	-0.175171	0.0833685	-0.237132	miR-25-3p	miR-25-3p	0.441079	0.395817	0.750245	0.696902	0.518713	0.724258	0.561334	0.732384	0.538355	0.317492
miR-127-5p	18	29	14	9	10	21	9	110	miR-127-5p	34.067	2.33709	34.3235	1.23301	33.9972	2.09604	34.3093	1.05254	33.7374	1.38956	34.0568	1.2427	34.3548	1.02654	miR-127-5p	-0.256545	0.0698281	0.326373	0.571883	0.252531	-0.0454775	-0.319352	-0.61736	-0.298008	0.242323	-0.259732	0.0596203	0.0312556	miR-127-5p	miR-127-5p	0.5985	0.731981	0.558216	0.507542	0.570488	0.728781	0.540683	0.497607	0.560882	0.665083
miR-335-3p	22	38	17	8	12	21	9	127	miR-335-3p	35	0	34.691	0.912901	34.578	0.968936	34.2419	0.972685	34.2608	0.986196	34.2584	1.0168	34.619	0.620868	miR-335-3p	0.309025	0.422028	0.113003	-0.0188954	-0.016474	-0.377089	0.00242134	-0.358193	-0.360615	-0.758096	-0.317172	-0.319594	-0.0719822	miR-335-3p	miR-335-3p	0.470288	0.398314	0.638551	0.745256	0.74546	0.516577	0.730958	0.519626	0.509486	0.0485416
miR-34a-5p	10	18	10	7	12	25	9	91	miR-34a-5p	34.1289	1.04341	33.738	1.41237	33.6404	1.48456	33.8922	1.65735	34.0348	1.39576	33.9333	1.67136	33.9906	1.35824	miR-34a-5p	0.390928	0.488537	0.0976093	-0.142605	-0.0411212	-0.0984228	0.101484	0.0441821	-0.0573016	-0.236702	0.39444	0.292956	0.252649	miR-34a-5p	miR-34a-5p	0.52009	0.518779	0.69355	0.686857	0.737049	0.713834	0.697321	0.732992	0.728868	0.614863
miR-383	15	18	11	14	17	28	9	112	miR-383	34.3536	1.05105	33.8458	1.39331	33.7365	1.45547	34.7786	0.857376	34.5705	0.818701	34.1982	1.37183	34.487	0.683054	miR-383	0.5078	0.617104	0.109304	0.208101	0.580468	0.29164	0.372367	0.0835389	-0.288828	0.425006	0.834009	0.461642	0.641167	miR-383	miR-383	0.492499	0.462709	0.684143	0.569549	0.485734	0.544052	0.514655	0.676478	0.555652	0.514573
miR-1908	17	35	16	9	14	29	9	129	miR-1908	34.6526	0.944349	34.674	0.801054	34.4297	1.17102	34.28	1.06551	34.3732	1.01512	34.431	0.968921	34.2633	1.14422	miR-1908	-0.0214183	0.222949	0.244367	-0.0931855	-0.151011	0.0167104	-0.0578253	0.109896	0.167721	-0.372634	-0.0564998	0.00132553	-0.410762	miR-1908	miR-1908	0.733246	0.573051	0.535427	0.69009	0.623774	0.749547	0.701898	0.680877	0.605267	0.529301
miR-218-5p	21	36	17	10	17	34	9	144	miR-218-5p	34.9826	0.0818047	34.9003	0.282753	34.6028	0.81074	34.2853	1.17197	34.6792	0.948113	34.7193	0.71499	34.378	1.01957	miR-218-5p	0.0823031	0.37971	0.297407	-0.393876	-0.433998	-0.0926584	-0.0401222	0.301218	0.34134	-0.697254	0.0763326	0.116455	-0.522292	miR-218-5p	miR-218-5p	0.508687	0.347171	0.343917	0.526392	0.448954	0.698739	0.710642	0.541953	0.498654	0.196996
miR-193b-3p	12	17	15	6	12	20	10	92	miR-193b-3p	34.2666	0.958726	33.3698	1.57169	34.2309	1.32311	33.6688	1.50008	33.7431	2.29479	33.4636	2.26971	34.4196	0.884861	miR-193b-3p	0.896782	0.0356633	-0.861118	-0.0743544	0.205191	-0.750865	0.279545	-0.676511	-0.956056	-0.597798	-0.48778	-0.767326	1.04985	miR-193b-3p	miR-193b-3p	0.26869	0.732402	0.341071	0.729976	0.678676	0.450474	0.637398	0.529359	0.458411	0.49654
miR-330-3p	21	35	15	8	10	21	10	120	miR-330-3p	34.9725	0.129098	34.6615	0.804797	34.5497	0.844482	34.1588	1.33751	34.1402	1.06223	34.1719	1.13635	34.338	1.05703	miR-330-3p	0.310987	0.422825	0.111838	0.018564	-0.0131214	-0.179165	-0.0316854	-0.197729	-0.166044	-0.813687	-0.409426	-0.37774	-0.323534	miR-330-3p	miR-330-3p	0.437169	0.31403	0.618606	0.748542	0.750173	0.653745	0.730324	0.604171	0.62339	0.181498
miR-211-5p	13	21	13	8	11	22	10	98	miR-211-5p	34.3902	0.885552	33.9983	1.28577	34.1575	1.21231	34.5975	0.56964	33.9522	2.47381	34.0125	1.81057	34.577	0.631004	miR-211-5p	0.391976	0.232777	-0.1592	0.645321	0.585004	0.0204634	-0.0603162	-0.624857	-0.564541	0.207246	-0.205298	-0.144982	0.578759	miR-211-5p	miR-211-5p	0.515917	0.571654	0.63159	0.536342	0.518595	0.733439	0.72988	0.536431	0.517117	0.557019
miR-124-5p	14	29	15	12	12	23	10	115	miR-124-5p	34.5279	0.95029	34.5487	0.842906	34.2928	2.03435	34.8573	0.382937	34.2765	1.262	34.18	2.05097	34.4731	0.872858	miR-124-5p	-0.0208121	0.235168	0.25598	0.580712	0.677273	0.384187	0.0965603	-0.196525	-0.293086	0.329327	-0.0162177	-0.112778	-0.0756722	miR-124-5p	miR-124-5p	0.734119	0.628238	0.568388	0.446709	0.520386	0.481755	0.707967	0.614115	0.609079	0.519083
miR-23b-3p	16	32	15	8	10	26	10	117	miR-23b-3p	34.4261	1.12414	34.3405	1.32413	34.3043	1.09926	33.6958	1.62393	33.5911	1.42275	33.971	1.65399	34.2863	1.12566	miR-23b-3p	0.0856076	0.121843	0.0362354	0.104739	-0.275126	-0.590441	-0.379865	-0.69518	-0.315315	-0.730319	-0.713215	-0.33335	-0.05427	miR-23b-3p	miR-23b-3p	0.693496	0.666805	0.729878	0.705752	0.607123	0.514743	0.547122	0.46321	0.570612	0.463676
miR-649	20	40	22	13	9	27	10	141	miR-649	34.8353	0.581769	34.9403	0.263315	35	0	34.6553	0.925727	33.898	1.21938	33.7311	2.18253	34.5129	0.963538	miR-649	-0.105057	-0.164721	-0.0596646	0.75723	0.924211	0.142335	0.166981	-0.614895	-0.781876	-0.180012	-1.10196	-1.26894	-0.427404	miR-649	miR-649	0.542402	0.508735	0.541432	0.394963	0.471201	0.652236	0.676344	0.452554	0.50344	0.571764
let-7d-5p	14	25	16	6	13	31	10	115	let-7d-5p	34.2052	1.19878	33.7168	1.79346	34.4333	0.997652	33.4995	1.5054	34.139	1.38306	34.2346	1.99134	34.2303	1.32228	let-7d-5p	0.488447	-0.228132	-0.716579	-0.639468	-0.735051	-0.730755	-0.0955838	-0.091287	0.00429676	-0.705692	-0.294356	-0.198772	0.51351	let-7d-5p	let-7d-5p	0.51951	0.575713	0.442985	0.509065	0.515045	0.499017	0.708123	0.706734	0.730904	0.475006
miR-1	22	40	16	13	15	36	10	152	miR-1	35	0	34.6636	1.47102	34.1278	1.58472	34.7304	0.732705	33.9342	1.83673	34.3605	1.92735	33.947	1.59933	miR-1	0.336361	0.872191	0.535829	0.796163	0.369873	0.783425	-0.42629	-0.0127382	0.413552	-0.269606	-0.193579	0.232712	-0.71667	miR-1	miR-1	0.538086	0.236687	0.504721	0.472657	0.567988	0.446517	0.560724	0.752432	0.564397	0.447533
miR-325	22	37	21	14	16	36	10	156	miR-325	35	0	34.9002	0.280572	34.9883	0.0549365	34.9034	0.374025	34.6816	0.740677	34.7158	0.791773	34.6889	0.53274	miR-325	0.0998362	0.0117125	-0.0881237	0.221792	0.187667	0.214544	-0.0341249	-0.00724831	0.0268766	-0.0965729	-0.306652	-0.272527	-0.21128	miR-325	miR-325	0.45141	0.542547	0.496852	0.541337	0.556827	0.518033	0.718436	0.750489	0.727978	0.509452
miR-643	18	40	20	13	18	38	10	157	miR-643	34.3491	1.81171	34.9077	0.403664	34.9102	0.330165	34.9302	0.184601	34.4572	1.58693	34.6377	1.18038	33.0366	5.82145	miR-643	-0.558587	-0.56104	-0.00245335	0.473031	0.292573	1.89361	-0.180457	1.42058	1.60103	0.581085	-0.452986	-0.272529	-1.87111	miR-643	miR-643	0.401995	0.500467	0.753051	0.52185	0.536341	0.520428	0.61952	0.533236	0.444742	0.519274
miR-508-5p	15	26	14	6	11	19	11	102	miR-508-5p	34.6891	0.631774	34.2058	1.21687	34.513	0.843241	34.0351	1.30519	34.2988	1.07498	34.2027	0.904694	34.8179	0.408515	miR-508-5p	0.483288	0.176103	-0.307185	-0.263698	-0.167608	-0.782841	0.0960898	-0.519143	-0.615232	-0.654029	-0.214228	-0.310318	0.6121	miR-508-5p	miR-508-5p	0.441862	0.560766	0.541881	0.57889	0.610463	0.332731	0.662864	0.431587	0.218526	0.395506
miR-888-5p	19	36	18	9	11	26	11	130	miR-888-5p	34.7187	0.798246	34.7525	0.685836	34.7601	0.553258	34.444	0.896059	33.8157	2.22742	34.2312	1.76588	34.275	1.27585	miR-888-5p	-0.0338052	-0.0414011	-0.00759592	0.628214	0.212724	0.168904	-0.415491	-0.45931	-0.0438198	-0.274747	-0.944362	-0.528872	-0.477456	miR-888-5p	miR-888-5p	0.714087	0.708477	0.748416	0.546289	0.643504	0.651402	0.548896	0.56993	0.734474	0.536869
miR-212-3p	18	24	12	8	12	28	11	113	miR-212-3p	34.697	0.69378	34.4078	0.8948	34.0253	1.43083	34.29	1.18224	33.889	1.55927	34.3412	1.12344	34.4377	0.96656	miR-212-3p	0.289144	0.671639	0.382494	0.400983	-0.0511879	-0.14769	-0.452171	-0.548673	-0.0965023	-0.406964	-0.136308	0.315863	0.029871	miR-212-3p	miR-212-3p	0.509399	0.400443	0.509681	0.554021	0.722009	0.662636	0.508034	0.520474	0.682343	0.511714
let-7g-3p	20	31	16	10	15	28	11	131	let-7g-3p	34.7969	0.657365	34.5157	1.62244	34.305	1.47048	34.1121	1.37423	34.4577	1.28786	34.3327	1.3636	34.0289	1.96171	let-7g-3p	0.281218	0.491956	0.210738	-0.345599	-0.22063	0.083251	0.124969	0.42885	0.303881	-0.684831	0.152724	0.0277548	-0.486864	let-7g-3p	let-7g-3p	0.561735	0.498982	0.621652	0.562357	0.612687	0.724972	0.669012	0.551549	0.578909	0.39454
miR-199a-3p	16	29	14	9	16	29	11	124	miR-199a-3p	33.9149	2.91096	34.2252	1.34391	34.1586	1.30197	33.9931	1.37398	33.9048	2.09905	33.8929	1.8358	34.0352	1.5653	miR-199a-3p	-0.310339	-0.243735	0.0666041	0.0883507	0.100282	-0.0420219	0.0119318	-0.130373	-0.142304	0.0782777	-0.253807	-0.265739	-0.190039	miR-199a-3p	miR-199a-3p	0.594907	0.668175	0.710574	0.724191	0.710704	0.737524	0.752432	0.705073	0.688508	0.73311
miR-148a-3p	18	30	20	9	15	32	11	135	miR-148a-3p	34.4941	1.32655	34.0932	1.96609	34.7063	1.09712	33.728	1.67332	33.7942	2.006	34.0648	1.92089	34.1762	1.27135	miR-148a-3p	0.400978	-0.212135	-0.613113	-0.0662097	-0.33684	-0.448244	-0.27063	-0.382034	-0.111404	-0.766153	-0.912078	-0.641448	0.0830692	miR-148a-3p	miR-148a-3p	0.559523	0.600211	0.505361	0.731688	0.593829	0.552965	0.616752	0.579576	0.704369	0.484092
miR-185-5p	15	33	20	8	18	32	11	137	miR-185-5p	34.2573	2.4725	34.6081	0.903755	34.7679	0.758148	34.3483	1.05218	34.8179	0.430292	34.4772	1.8469	34.7323	0.525524	miR-185-5p	-0.350801	-0.510559	-0.159759	-0.469614	-0.128893	-0.38397	0.340721	0.0856438	-0.255077	0.0909936	0.0500477	-0.290673	0.124163	miR-185-5p	miR-185-5p	0.553514	0.544274	0.56789	0.4179	0.69479	0.515215	0.561938	0.609204	0.611306	0.72559
miR-9-5p	16	29	15	11	14	34	11	130	miR-9-5p	34.6604	0.797857	34.2915	1.14089	34.2943	1.13482	34.3523	1.28396	34.3435	1.23483	34.6246	0.970518	34.645	0.91896	miR-9-5p	0.368829	0.366104	-0.00272544	0.00873187	-0.272354	-0.292715	-0.281086	-0.301447	-0.0203607	-0.308093	0.0492788	0.330365	0.353451	miR-9-5p	miR-9-5p	0.505004	0.520419	0.730815	0.751896	0.560893	0.571316	0.542756	0.555243	0.7393	0.551795
miR-152	17	26	16	11	17	34	11	132	miR-152	34.3791	1.21564	33.941	1.60626	34.4276	1.08937	34.5642	0.937164	34.4939	0.995897	34.4211	1.29035	34.3624	1.04902	miR-152	0.438066	-0.0484722	-0.486538	0.0703074	0.14314	0.201801	0.0728324	0.131494	0.0586617	0.185107	0.0663276	-0.00650475	0.421372	miR-152	miR-152	0.525168	0.724415	0.517367	0.704013	0.658713	0.60544	0.699257	0.658752	0.719618	0.627435
miR-93-5p	18	30	21	9	20	34	11	143	miR-93-5p	34.7828	0.518769	34.3813	1.22511	34.9435	0.265087	34.2284	1.24882	34.8518	0.483312	34.604	0.929336	34.5244	0.856595	miR-93-5p	0.401508	-0.160663	-0.562171	-0.623376	-0.375505	-0.295999	0.247871	0.327376	0.0795053	-0.554371	-0.0916577	-0.339529	0.143137	miR-93-5p	miR-93-5p	0.496172	0.514863	0.36073	0.370649	0.518881	0.564492	0.5148	0.496995	0.683792	0.425386
miR-148b-3p	20	37	20	13	18	36	11	155	miR-148b-3p	34.7412	0.839779	34.7571	0.792713	34.817	0.662451	34.5266	1.45632	34.6441	0.866702	34.639	0.963162	34.4515	1.20631	miR-148b-3p	-0.0158861	-0.075774	-0.0598879	-0.117446	-0.112364	0.075175	0.00508222	0.192621	0.187539	-0.214572	-0.1729	-0.177982	-0.305633	miR-148b-3p	miR-148b-3p	0.738351	0.676419	0.682215	0.681344	0.674615	0.720067	0.752049	0.601741	0.595452	0.604208
miR-17-5p	19	35	18	9	16	37	11	145	miR-17-5p	34.7806	0.596294	34.524	1.24859	34.5511	1.14883	34.0855	1.52264	34.5996	0.959094	34.5669	1.5978	34.4405	0.987846	miR-17-5p	0.256566	0.229489	-0.0270768	-0.514123	-0.481464	-0.355017	0.032658	0.159105	0.126447	-0.695094	0.048518	0.01586	-0.0835106	miR-17-5p	miR-17-5p	0.548968	0.554472	0.735973	0.519008	0.541133	0.564402	0.735018	0.626979	0.684052	0.401146
miR-181b-5p	14	23	9	9	12	23	12	102	miR-181b-5p	34.4579	0.961975	33.784	1.5758	33.6908	1.45183	34.2323	1.15515	33.777	2.2185	34.0703	1.29002	34.7301	0.666379	miR-181b-5p	0.673851	0.767038	0.0931872	0.455308	0.162062	-0.497729	-0.293246	-0.953037	-0.659791	-0.225529	0.0862012	0.379447	0.946051	miR-181b-5p	miR-181b-5p	0.429093	0.384269	0.699146	0.571741	0.649063	0.496994	0.579346	0.454713	0.399087	0.585705
miR-33a-3p	21	43	19	11	14	23	12	143	miR-33a-3p	34.6176	1.79351	35	0	34.6289	1.24427	34.2476	1.42665	34.3137	1.11999	33.7528	1.50974	34.4193	1.08361	miR-33a-3p	-0.382378	-0.0113213	0.371057	-0.0661168	0.494723	-0.171717	0.56084	-0.1056	-0.666439	-0.370056	-0.315261	-0.876101	-0.580718	miR-33a-3p	miR-33a-3p	0.499898	0.752757	0.400624	0.720371	0.530134	0.663471	0.484904	0.685439	0.462136	0.580126
miR-885-5p	19	28	15	8	14	26	12	122	miR-885-5p	34.8098	0.587098	34.3011	1.18181	34.5886	0.725043	34.015	1.37015	34.2209	1.30392	33.9121	2.48884	34.579	0.861377	miR-885-5p	0.508677	0.22116	-0.287517	-0.205955	0.102877	-0.563994	0.308832	-0.358038	-0.66687	-0.794802	-0.367686	-0.676518	0.277869	miR-885-5p	miR-885-5p	0.406283	0.52892	0.543701	0.639034	0.721661	0.505374	0.610773	0.536585	0.543933	0.294216
miR-197-3p	11	18	11	7	11	27	12	97	miR-197-3p	34.0258	1.13277	33.4428	1.65775	33.6388	1.61204	33.4656	1.91708	33.6892	1.52613	34.0275	1.52236	34.5013	1.25089	miR-197-3p	0.582949	0.386956	-0.195993	-0.223588	-0.561891	-1.0357	-0.338303	-0.812112	-0.47381	-0.560179	0.0503646	0.388667	1.05847	miR-197-3p	miR-197-3p	0.495503	0.545727	0.640449	0.658582	0.521516	0.43978	0.553061	0.443827	0.529066	0.529365
miR-196b-5p	10	18	9	6	15	28	12	98	miR-196b-5p	33.6614	1.50472	33.1445	2.04905	33.4521	1.59755	33.528	1.53102	34.4543	1.02807	33.6923	2.01474	34.5768	1.05743	miR-196b-5p	0.516899	0.209235	-0.307664	-0.926248	-0.164226	-1.04878	0.762022	-0.122537	-0.884559	-0.133346	1.00214	0.240115	1.43234	miR-196b-5p	miR-196b-5p	0.543198	0.64334	0.596076	0.344476	0.68612	0.343495	0.449075	0.667795	0.451172	0.692041
miR-1290	12	20	10	10	17	28	12	109	miR-1290	33.8327	1.82262	33.387	1.87433	33.9271	1.47447	34.4867	0.988717	34.565	0.905634	34.4139	0.969463	34.4515	1.42361	miR-1290	0.445707	-0.0944094	-0.540116	-0.0783414	0.0727939	0.0351472	0.151135	0.113489	-0.0376467	0.653967	0.637899	0.486764	1.06453	miR-1290	miR-1290	0.546627	0.711242	0.514886	0.696748	0.696857	0.737621	0.593288	0.683281	0.729191	0.518977
RNU6-2	16	31	20	9	12	31	12	131	RNU6-2	34.328	1.42541	34.2242	1.82613	34.8083	0.627384	33.859	1.63119	34.2318	1.29444	34.2014	1.5192	34.5401	0.871203	RNU6-2	0.103806	-0.480242	-0.584048	-0.372809	-0.342379	-0.68109	0.0304301	-0.308282	-0.338712	-0.469017	-0.57645	-0.60688	0.315879	RNU6-2	RNU6-2	0.698968	0.498912	0.496901	0.564155	0.5701	0.498049	0.737347	0.556205	0.553483	0.544445
miR-103a-3p	18	33	17	11	12	31	12	134	miR-103a-3p	34.7844	0.652592	34.2504	1.97584	34.5389	0.942894	34.2382	1.387	34.0229	1.65939	34.3911	1.24029	34.5447	1.01971	miR-103a-3p	0.534084	0.245561	-0.288523	0.215251	-0.152979	-0.306521	-0.368229	-0.521771	-0.153542	-0.546287	-0.515977	-0.147747	0.294318	miR-103a-3p	miR-103a-3p	0.520642	0.542524	0.584133	0.653679	0.657398	0.571058	0.542408	0.529748	0.644894	0.466349
miR-106b-3p	17	23	14	8	15	31	12	120	miR-106b-3p	34.4577	1.08254	33.932	1.52844	34.1423	1.54032	33.9845	1.20958	34.4783	1.07614	34.4665	1.0615	34.5664	0.814102	miR-106b-3p	0.525674	0.315339	-0.210334	-0.493811	-0.482066	-0.581936	0.0117445	-0.0881251	-0.0998696	-0.473216	0.335934	0.32419	0.634394	miR-106b-3p	miR-106b-3p	0.49873	0.560108	0.618451	0.513099	0.497063	0.479427	0.749688	0.688749	0.673639	0.52252
miR-15b-5p	19	35	18	12	18	31	12	145	miR-15b-5p	34.7923	0.554209	34.4057	1.32545	34.5566	0.986526	34.2287	1.71882	34.6359	0.899297	34.4023	1.11073	34.439	1.06457	miR-15b-5p	0.386655	0.235744	-0.150911	-0.407145	-0.17356	-0.210323	0.233585	0.196822	-0.0367632	-0.563604	0.079285	-0.1543	0.0333739	miR-15b-5p	miR-15b-5p	0.511944	0.53712	0.635224	0.540518	0.643275	0.654395	0.561763	0.596143	0.729064	0.498631
miR-20a-5p	8	19	9	9	19	31	12	107	miR-20a-5p	33.5564	1.43401	33.3761	1.7335	33.5565	1.39247	33.7253	1.71561	34.8131	0.539158	34.4403	1.24269	34.3234	1.31282	miR-20a-5p	0.180327	-5.36818e-05	-0.18038	-1.08783	-0.714942	-0.598051	0.372884	0.489774	0.116891	0.168886	1.25666	0.883774	0.947264	miR-20a-5p	miR-20a-5p	0.652087	0.732059	0.650879	0.196828	0.445428	0.534339	0.507294	0.475269	0.679982	0.678231
miR-28-3p	14	16	13	7	12	32	12	106	miR-28-3p	34.2351	1.26637	33.6133	1.53043	33.7334	1.7102	33.7247	1.58626	34.2784	0.966923	34.5602	0.898761	34.5099	0.96146	miR-28-3p	0.62184	0.501698	-0.120142	-0.553695	-0.835506	-0.785287	-0.28181	-0.231592	0.0502183	-0.510457	0.544936	0.826746	0.89667	miR-28-3p	miR-28-3p	0.454829	0.529705	0.686042	0.512083	0.254329	0.453431	0.516294	0.571092	0.711547	0.535328
miR-302a-3p	18	24	12	11	19	32	12	128	miR-302a-3p	34.7032	0.70477	33.8896	1.38576	34.3184	0.962913	34.3742	1.19247	34.4807	1.83896	34.4696	1.30289	34.673	0.684344	miR-302a-3p	0.813566	0.384764	-0.428802	-0.106423	-0.0953636	-0.298715	0.011059	-0.192293	-0.203352	-0.328932	0.162255	0.151196	0.783349	miR-302a-3p	miR-302a-3p	0.224787	0.492812	0.51512	0.70928	0.696917	0.560625	0.751985	0.657529	0.595079	0.542586
miR-542-5p	14	30	16	8	16	33	12	129	miR-542-5p	34.3016	0.971313	34.3336	1.34953	34.3849	1.19346	34.0018	1.39688	34.5869	0.788323	34.3858	1.68479	34.5055	1.08808	miR-542-5p	-0.0319284	-0.08331	-0.0513816	-0.585053	-0.384003	-0.503692	0.201051	0.0813618	-0.119689	-0.299817	0.201926	0.000875723	0.171946	miR-542-5p	miR-542-5p	0.733411	0.694892	0.721881	0.462152	0.558429	0.529528	0.616092	0.690092	0.692088	0.562704
miR-222-3p	21	36	15	12	17	33	12	146	miR-222-3p	34.8879	0.525772	34.6654	0.991387	34.4229	0.957577	34.1208	1.98673	34.6091	0.814499	34.5868	0.942304	34.7616	0.527745	miR-222-3p	0.222507	0.465021	0.242515	-0.488314	-0.46598	-0.640829	0.0223338	-0.152516	-0.174849	-0.767129	0.186206	0.163872	0.0962067	miR-222-3p	miR-222-3p	0.53592	0.400405	0.537951	0.545878	0.511291	0.520398	0.733562	0.583259	0.571069	0.444781
miR-19a-3p	21	39	17	11	17	34	12	151	miR-19a-3p	34.9119	0.413057	34.808	0.751965	34.4754	1.04248	34.193	1.84254	34.1059	2.02703	34.5246	1.07694	34.5141	0.956391	miR-19a-3p	0.103956	0.436508	0.332552	0.087146	-0.331614	-0.321054	-0.41876	-0.4082	0.0105599	-0.718925	-0.369563	0.0491972	-0.293915	miR-19a-3p	miR-19a-3p	0.593586	0.432445	0.496647	0.725694	0.553785	0.59345	0.534402	0.569353	0.750281	0.441851
miR-10a-5p	21	31	13	11	16	35	12	139	miR-10a-5p	34.9326	0.31617	33.9926	1.70848	34.2261	1.23729	34.4964	0.949486	34.6386	0.751568	34.611	0.971487	34.4452	1.24067	miR-10a-5p	0.939954	0.706509	-0.233445	-0.142181	-0.114575	0.051257	0.0276051	0.193437	0.165832	-0.436144	0.412546	0.384941	0.452553	miR-10a-5p	miR-10a-5p	0.234977	0.232285	0.603074	0.623304	0.658088	0.727102	0.728904	0.596291	0.612956	0.40115
miR-10b-5p	19	36	13	11	16	35	12	142	miR-10b-5p	34.581	1.10741	34.4722	1.32672	33.9152	1.47458	34.2904	1.54821	34.7491	0.539051	34.6747	0.947252	34.4218	1.06565	miR-10b-5p	0.108836	0.665748	0.556912	-0.458745	-0.384337	-0.131374	0.0744084	0.327371	0.252963	-0.290608	0.833885	0.759477	-0.0503982	miR-10b-5p	miR-10b-5p	0.676742	0.449944	0.481393	0.517543	0.523443	0.688367	0.67342	0.520474	0.557203	0.579897
miR-151a-3p	19	37	20	12	20	37	12	157	miR-151a-3p	34.7794	0.57481	34.6552	0.96309	34.7809	0.771597	34.5316	0.982627	34.8421	0.535232	34.7495	0.705216	34.4113	1.16366	miR-151a-3p	0.124186	-0.00157395	-0.12576	-0.310468	-0.217926	0.120271	0.0925426	0.430739	0.338197	-0.247776	0.0611179	-0.0314247	-0.243862	miR-151a-3p	miR-151a-3p	0.607	0.730932	0.615082	0.520477	0.544492	0.680598	0.612623	0.485583	0.504899	0.53809
miR-575	17	28	14	11	15	38	12	135	miR-575	34.7438	0.697522	34.1809	1.28539	34.1173	1.31182	34.4875	0.894135	34.5033	0.838549	34.9042	0.374809	34.5161	0.890771	miR-575	0.562979	0.62658	0.0636011	-0.0158626	-0.416752	-0.0286138	-0.40089	-0.0127512	0.388138	-0.25635	0.386093	0.786983	0.335243	miR-575	miR-575	0.401419	0.400576	0.711585	0.745368	0.254147	0.734519	0.211049	0.748573	0.298236	0.537136
miR-144-3p	22	39	21	12	21	40	12	167	miR-144-3p	35	0	34.7613	0.904075	34.9508	0.230546	34.3336	1.58457	34.9307	0.325117	34.6505	1.66927	33.974	2.47866	miR-144-3p	0.238729	0.0491525	-0.189576	-0.597132	-0.316978	0.359589	0.280154	0.956721	0.676567	-0.666447	-0.0201626	-0.300317	-0.787307	miR-144-3p	miR-144-3p	0.520966	0.540788	0.538006	0.446395	0.587256	0.634284	0.562193	0.437752	0.511158	0.401113
miR-493-3p	20	26	12	10	13	27	13	121	miR-493-3p	34.9256	0.258276	34.2304	1.16757	33.8335	1.59005	34.3888	0.99705	34.2665	1.4413	34.2734	1.22425	34.7137	0.72067	miR-493-3p	0.695123	1.09205	0.396929	0.122245	0.115425	-0.324939	-0.00681998	-0.447184	-0.440364	-0.536776	0.43303	0.43985	0.483285	miR-493-3p	miR-493-3p	0.190685	0.1065	0.520972	0.686246	0.677079	0.544289	0.751754	0.523401	0.506132	0.292357
miR-18a-3p	21	40	20	12	14	27	13	147	miR-18a-3p	34.9568	0.202739	34.8411	0.615802	34.8515	0.509909	34.572	1.18808	34.548	0.858648	34.4396	0.877062	34.7079	0.884939	miR-18a-3p	0.115688	0.105312	-0.0103758	0.0240419	0.132404	-0.13589	0.108362	-0.159932	-0.268294	-0.384756	-0.303486	-0.411848	-0.133178	miR-18a-3p	miR-18a-3p	0.560877	0.551655	0.740619	0.739639	0.640424	0.667381	0.634687	0.606499	0.544452	0.494759
miR-338-5p	19	24	13	6	16	27	13	118	miR-338-5p	34.742	0.705308	33.8664	1.41132	33.9992	1.33651	33.5285	1.62113	34.3502	1.1517	34.2145	1.53042	34.7175	0.660269	miR-338-5p	0.875576	0.742786	-0.13279	-0.821635	-0.68599	-1.18898	0.135645	-0.367349	-0.502993	-1.21344	0.35098	0.215335	0.851119	miR-338-5p	miR-338-5p	0.194782	0.318381	0.667225	0.435493	0.495258	0.21921	0.667018	0.522207	0.521005	0.121145
miR-145-3p	19	33	16	11	19	27	13	138	miR-145-3p	34.4164	1.7128	34.4254	1.19896	34.4276	1.04014	34.6825	0.646104	34.4642	1.39231	33.819	2.05104	34.5617	0.955012	miR-145-3p	-0.00895794	-0.0112212	-0.00226328	0.218333	0.863553	0.120884	0.64522	-0.0974488	-0.742669	0.26612	0.0365654	-0.608655	0.136277	miR-145-3p	miR-145-3p	0.752905	0.752536	0.730865	0.604868	0.467328	0.654991	0.510046	0.698136	0.498919	0.602294
miR-324-5p	15	15	12	12	16	28	13	111	miR-324-5p	34.4027	0.971762	33.6517	1.28099	33.9575	1.39268	34.7363	0.663104	34.5407	0.908526	34.1702	1.44895	34.4797	1.17778	miR-324-5p	0.750986	0.445193	-0.305793	0.195571	0.566075	0.256609	0.370503	0.0610376	-0.309466	0.333636	0.583257	0.212754	0.828013	miR-324-5p	miR-324-5p	0.278327	0.520454	0.555059	0.568303	0.495066	0.570327	0.532705	0.713869	0.564312	0.519653
miR-143-3p	14	24	14	11	14	29	13	119	miR-143-3p	34.0659	1.3051	33.8233	1.54826	33.7416	1.77522	34.1065	1.66437	34.2047	1.2209	33.7178	2.7001	34.471	1.41692	miR-143-3p	0.242589	0.32436	0.0817705	-0.0981698	0.388703	-0.364509	0.486873	-0.266339	-0.753212	0.0406205	0.46315	-0.023723	0.647719	miR-143-3p	miR-143-3p	0.59051	0.573824	0.710645	0.705885	0.618465	0.582765	0.555702	0.595226	0.542361	0.736788
miR-29a-5p	20	39	21	13	14	29	13	149	miR-29a-5p	34.7664	0.787919	34.5329	1.80222	34.9086	0.428838	34.6244	1.08348	34.0386	1.46843	34.3603	1.30069	34.5212	1.0541	miR-29a-5p	0.233504	-0.142175	-0.375679	0.585879	0.264172	0.103247	-0.321707	-0.482632	-0.160925	-0.141955	-0.870008	-0.548301	-0.0116982	miR-29a-5p	miR-29a-5p	0.599393	0.569415	0.538594	0.512206	0.570414	0.689937	0.551319	0.529328	0.644899	0.638994
miR-143-5p	14	24	10	13	19	30	13	123	miR-143-5p	34.0326	1.3919	33.5491	1.89253	33.8506	1.36443	34.8924	0.365209	34.3981	1.80476	34.0304	2.16189	34.7339	0.653622	miR-143-5p	0.483555	0.182034	-0.301521	0.494286	0.861978	0.15853	0.367692	-0.335755	-0.703448	0.859784	0.547533	0.17984	1.18481	miR-143-5p	miR-143-5p	0.541618	0.645909	0.579679	0.54453	0.483652	0.555086	0.576759	0.569597	0.518787	0.315929
miR-142-3p	18	31	17	12	17	31	13	139	miR-142-3p	34.5089	1.07865	34.1074	1.70266	34.4231	1.19366	34.2567	2.3973	34.1898	1.75833	34.4637	0.986565	34.6934	0.785547	miR-142-3p	0.401427	0.08577	-0.315657	0.066917	-0.207062	-0.436714	-0.273979	-0.503631	-0.229652	-0.252189	-0.233336	0.0406426	0.585952	miR-142-3p	miR-142-3p	0.542639	0.696479	0.562181	0.733416	0.637709	0.5746	0.555658	0.541135	0.55313	0.647045
miR-298	21	39	19	10	14	32	13	148	miR-298	34.8912	0.51024	34.8734	0.529106	34.9103	0.24261	34.6078	0.740442	34.4619	1.27034	34.6305	1.03203	34.9166	0.21665	miR-298	0.0177883	-0.0191204	-0.0369087	0.1459	-0.0226567	-0.308752	-0.168556	-0.454652	-0.286096	-0.283385	-0.448405	-0.279849	0.0431556	miR-298	miR-298	0.726564	0.720267	0.680407	0.657003	0.737783	0.472922	0.601221	0.499256	0.53169	0.505508
miR-345-5p	20	30	17	7	15	32	13	134	miR-345-5p	34.7486	0.820039	34.6267	0.740154	34.433	1.09086	34.0997	1.23492	33.9182	2.6897	34.6668	0.803645	34.8023	0.537583	miR-345-5p	0.121957	0.315629	0.193671	0.181456	-0.567067	-0.702657	-0.748524	-0.884114	-0.13559	-0.648933	-0.514761	0.233763	0.175682	miR-345-5p	miR-345-5p	0.59326	0.535245	0.560878	0.697173	0.396133	0.39568	0.449244	0.515556	0.59401	0.405683
miR-101-3p	19	26	15	9	15	32	13	129	miR-101-3p	34.6909	0.812501	33.9078	1.61173	34.2983	1.21931	33.6324	2.06754	33.8463	1.76969	34.0798	2.04694	34.3128	1.51536	miR-101-3p	0.783154	0.392671	-0.390483	-0.21393	-0.447447	-0.680398	-0.233518	-0.466468	-0.23295	-1.05854	-0.451936	-0.218419	0.405015	miR-101-3p	miR-101-3p	0.350585	0.518249	0.543368	0.674355	0.571879	0.544074	0.640757	0.561229	0.653573	0.351885
miR-222-5p	18	29	19	13	15	32	13	139	miR-222-5p	34.914	0.218405	34.6225	0.799168	34.7107	0.904564	34.6534	0.93091	34.645	0.561175	34.7001	0.65047	34.6939	0.711344	miR-222-5p	0.291557	0.203372	-0.0881856	0.00844264	-0.0467083	-0.0404271	-0.055151	-0.0488698	0.00628121	-0.260604	-0.0656744	-0.0105234	0.071381	miR-222-5p	miR-222-5p	0.4499	0.540735	0.656003	0.750123	0.704596	0.725026	0.674513	0.698456	0.750904	0.519379
miR-7-5p	19	31	18	12	19	33	13	145	miR-7-5p	34.7016	0.771043	34.0212	1.89033	34.5062	1.26516	34.4989	1.10319	34.4224	1.82007	34.4196	1.47492	34.6221	0.819534	miR-7-5p	0.680388	0.195373	-0.485015	0.0765313	0.0792563	-0.123216	0.00272495	-0.199748	-0.202472	-0.202668	-0.0838264	-0.0865513	0.600936	miR-7-5p	miR-7-5p	0.460278	0.595398	0.534598	0.723616	0.71093	0.669557	0.730586	0.654907	0.619421	0.581771
SNORD95	18	29	18	9	20	34	13	141	SNORD95	34.5551	0.985283	33.8232	2.54299	34.7063	0.788186	33.6649	1.9743	34.7923	0.729144	34.4633	1.21071	34.4727	1.59816	SNORD95	0.731966	-0.151139	-0.883105	-1.12739	-0.79839	-0.807781	0.328996	0.319606	-0.00939055	-0.890203	0.0860448	-0.242952	0.649544	SNORD95	SNORD95	0.514855	0.605508	0.469344	0.279921	0.429029	0.520049	0.514362	0.555267	0.752546	0.43639
miR-18b-3p	21	37	15	10	14	35	13	145	miR-18b-3p	34.9862	0.0647049	34.6496	1.01051	34.3576	1.08095	34.3496	1.50104	34.1274	1.62873	34.499	1.15921	34.5406	1.00726	miR-18b-3p	0.336594	0.628642	0.292048	0.222185	-0.149389	-0.190993	-0.371573	-0.413177	-0.0416042	-0.636604	-0.230146	0.141427	-0.109017	miR-18b-3p	miR-18b-3p	0.478377	0.205656	0.535925	0.652157	0.657829	0.652328	0.542333	0.553065	0.72747	0.400869
let-7g-5p	17	32	19	11	14	35	13	141	let-7g-5p	34.4194	1.12073	34.2527	1.52326	34.6858	0.933809	33.8113	2.41488	33.6065	2.63985	34.6784	0.853916	34.3569	1.4901	let-7g-5p	0.1667	-0.266404	-0.433104	0.204743	-0.867143	-0.545638	-1.07189	-0.750381	0.321505	-0.608124	-1.07927	-0.00738513	0.104214	let-7g-5p	let-7g-5p	0.640857	0.560557	0.516256	0.698477	0.39733	0.565009	0.280081	0.542036	0.545656	0.546255
miR-920	22	43	19	12	17	36	13	162	miR-920	35	0	35	0	34.6551	0.897287	34.4107	1.42429	34.0404	2.78001	34.5841	1.60905	34.2766	2.59915	miR-920	0	0.344922	0.344922	0.370233	-0.173486	0.134056	-0.543719	-0.236177	0.307542	-0.589348	-0.614658	-0.0709395	-0.723404	miR-920	miR-920	0.7527	0.434376	0.236921	0.634802	0.666195	0.715098	0.535049	0.691126	0.610835	0.398526
miR-214-3p	19	31	16	13	20	36	13	148	miR-214-3p	34.4916	1.6797	34.3825	1.14749	34.475	1.00436	34.4479	1.59458	34.7511	0.824668	34.6408	1.40729	34.1634	2.16429	miR-214-3p	0.109081	0.016579	-0.092502	-0.303134	-0.192858	0.284542	0.110276	0.587676	0.4774	-0.0436593	0.276054	0.165778	-0.21912	miR-214-3p	miR-214-3p	0.680703	0.749748	0.678348	0.565248	0.645082	0.653451	0.674469	0.516203	0.533932	0.737778
miR-509-3p	21	37	18	13	18	37	13	157	miR-509-3p	34.9052	0.444475	34.7503	0.731554	34.692	0.790822	34.5695	1.24641	34.6723	0.754622	34.8649	0.39767	34.6719	0.747692	miR-509-3p	0.154892	0.213272	0.0583805	-0.102834	-0.295408	-0.102413	-0.192573	0.000421636	0.192995	-0.335777	-0.0196705	0.172903	-0.0784726	miR-509-3p	miR-509-3p	0.549281	0.53057	0.683865	0.681036	0.505161	0.687177	0.507649	0.73129	0.518125	0.515746
miR-363-3p	19	33	18	13	20	39	13	155	miR-363-3p	34.8484	0.454725	33.9026	3.13536	34.0103	3.59103	33.9092	3.98256	34.4369	2.27982	34.5318	1.81017	34.2728	2.30688	miR-363-3p	0.945776	0.838087	-0.107689	-0.52771	-0.622608	-0.363619	-0.0948983	0.164091	0.258989	-0.939213	0.426584	0.521482	0.370182	miR-363-3p	miR-363-3p	0.500051	0.534813	0.728007	0.621791	0.550397	0.681113	0.713381	0.703898	0.641296	0.531696
miR-95	21	37	20	12	21	39	13	163	miR-95	34.9728	0.127767	34.7361	0.678604	34.8323	0.666597	34.7699	0.805663	34.9357	0.301688	34.8363	0.632489	34.4336	1.6132	miR-95	0.236703	0.140475	-0.0962287	-0.165786	-0.0664207	0.336251	0.0993653	0.502037	0.402672	-0.202866	0.103394	0.00402909	-0.302414	miR-95	miR-95	0.460066	0.538846	0.610711	0.556852	0.67858	0.572042	0.572668	0.499686	0.504033	0.515741
miR-181d	18	25	15	11	18	26	14	127	miR-181d	34.6524	1.00654	34.1273	1.27104	34.339	1.19949	34.8006	0.533233	34.7676	0.623048	34.2664	1.29068	34.8528	0.404348	miR-181d	0.525138	0.313427	-0.211711	0.0329997	0.534192	-0.0521354	0.501192	-0.0851352	-0.586327	0.148191	0.428618	-0.0725739	0.725465	miR-181d	miR-181d	0.449418	0.540909	0.584219	0.718424	0.480649	0.681169	0.446371	0.634024	0.439106	0.618659
miR-1224-3p	19	35	16	11	18	26	14	139	miR-1224-3p	34.8573	0.388399	34.6236	0.922209	34.4329	1.31218	34.5697	0.975982	34.4569	1.28471	34.2516	1.84255	34.827	0.478644	miR-1224-3p	0.233688	0.424361	0.190673	0.112749	0.318117	-0.257322	0.205368	-0.370071	-0.575439	-0.287642	0.0239704	-0.181398	0.203369	miR-1224-3p	miR-1224-3p	0.522447	0.497411	0.577222	0.686034	0.588927	0.541162	0.637387	0.533067	0.520496	0.519841
let-7d-3p	17	26	16	11	15	28	14	127	let-7d-3p	34.3638	1.37961	33.708	2.15351	34.3248	1.5191	34.3797	1.1704	34.2559	1.39788	33.8498	2.33743	34.4945	1.75937	let-7d-3p	0.655831	0.0390313	-0.6168	0.1238	0.529895	-0.114818	0.406095	-0.238618	-0.644713	0.0158592	-0.0689095	-0.475004	0.786509	let-7d-3p	let-7d-3p	0.514587	0.734692	0.511336	0.68715	0.55348	0.704664	0.568913	0.638078	0.543289	0.750033
miR-133a	14	21	10	10	18	28	14	115	miR-133a	34.3841	0.9607	33.9143	1.35723	33.9547	1.32025	34.2865	1.54347	34.4077	1.48596	34.1947	1.53907	34.6279	1.34714	miR-133a	0.469739	0.42934	-0.0403989	-0.121191	0.0917828	-0.341401	0.212973	-0.22021	-0.433183	-0.0975638	0.452967	0.239994	0.713576	miR-133a	miR-133a	0.497441	0.519599	0.729085	0.698487	0.708656	0.58293	0.614691	0.637132	0.534722	0.698273
miR-99a-5p	17	27	13	6	16	32	14	125	miR-99a-5p	34.3403	1.54	33.9007	1.70823	33.7772	1.64033	33.3456	1.55979	34.2763	1.30092	34.2013	1.62348	34.5931	1.21408	miR-99a-5p	0.43963	0.563066	0.123436	-0.930636	-0.855704	-1.24751	0.0749321	-0.316872	-0.391804	-0.99467	0.499032	0.4241	0.692468	miR-99a-5p	miR-99a-5p	0.541497	0.514668	0.68672	0.401131	0.439675	0.279902	0.711354	0.565031	0.55708	0.407145
SNORD96A	15	21	11	11	16	32	14	120	SNORD96A	34.4602	0.840121	33.7069	1.96998	34.0478	1.17751	34.0842	1.75469	34.2313	1.36487	34.4008	1.18472	34.8091	0.55525	SNORD96A	0.753288	0.412419	-0.340868	-0.147087	-0.316563	-0.724862	-0.169476	-0.577774	-0.408299	-0.375977	0.18353	0.353006	1.10217	SNORD96A	SNORD96A	0.444573	0.508171	0.568892	0.686169	0.5623	0.480007	0.619886	0.470833	0.50966	0.558234
miR-302a-5p	15	32	15	14	22	32	14	144	miR-302a-5p	34.2186	1.39703	34.2757	1.34693	34.2556	1.28585	34.9045	0.369959	35	0	34.2571	1.48893	34.8687	0.452161	miR-302a-5p	-0.0571194	-0.0370275	0.0200919	-0.0955231	0.647355	0.0357387	0.742878	0.131262	-0.611617	0.685925	0.744421	0.00154251	0.593067	miR-302a-5p	miR-302a-5p	0.719878	0.734407	0.745159	0.517343	0.452601	0.698181	0.305829	0.50684	0.462204	0.429748
miR-135a-5p	16	22	12	15	15	33	14	127	miR-135a-5p	34.6155	0.837108	34.083	1.14094	34.1783	1.12687	35	0	34.1879	1.67366	34.2891	1.62581	34.8505	0.410666	miR-135a-5p	0.532441	0.437205	-0.0952357	0.812061	0.710933	0.149471	-0.101128	-0.66259	-0.561462	0.384544	0.00968864	0.110816	0.767514	miR-135a-5p	miR-135a-5p	0.398556	0.496678	0.678366	0.424002	0.4498	0.497336	0.698674	0.484923	0.505841	0.441646
miR-134	17	27	17	13	21	33	14	142	miR-134	34.5493	0.974312	34.1199	1.27068	34.564	0.899654	34.7943	0.698469	34.8799	0.563266	34.3114	1.51195	34.7926	0.715688	miR-134	0.42939	-0.0147815	-0.444172	-0.0856147	0.482931	0.00170635	0.568546	0.087321	-0.481225	0.245028	0.315861	-0.252684	0.672712	miR-134	miR-134	0.497423	0.746206	0.497038	0.654228	0.513889	0.730909	0.446458	0.651915	0.516359	0.553696
miR-146a-5p	20	33	18	10	17	34	14	146	miR-146a-5p	34.4353	2.38861	33.9812	2.62456	33.4537	3.9357	34.2913	1.31243	34.0183	3.0642	33.7715	3.16931	34.3903	2.41021	miR-146a-5p	0.454086	0.981599	0.527512	0.273053	0.51987	-0.0989087	0.246817	-0.371961	-0.618779	-0.143961	0.564585	0.317768	0.409034	miR-146a-5p	miR-146a-5p	0.577001	0.543002	0.584963	0.678237	0.592441	0.724201	0.683198	0.655548	0.569505	0.704539
SNORD68	19	26	16	12	17	35	14	139	SNORD68	34.6956	1.0551	33.9145	2.11805	34.345	1.13907	34.3337	1.60132	34.5507	0.952693	34.5968	1.03959	34.8189	0.511484	SNORD68	0.781161	0.350644	-0.430516	-0.217049	-0.263184	-0.485244	-0.0461344	-0.268195	-0.222061	-0.361976	0.205718	0.251852	0.904429	SNORD68	SNORD68	0.457599	0.542733	0.554403	0.61952	0.571735	0.523109	0.715825	0.54137	0.549745	0.555198
miR-378a-3p	20	36	17	15	19	35	14	156	miR-378a-3p	34.7576	0.910636	34.6115	0.97243	34.427	1.49127	35	0	34.6772	1.04724	34.645	0.95087	34.8747	0.348238	miR-378a-3p	0.146108	0.330599	0.184491	0.322813	0.354982	0.125279	0.0321692	-0.197534	-0.229703	0.242363	0.250149	0.21798	0.263192	miR-378a-3p	miR-378a-3p	0.596722	0.555254	0.593708	0.514922	0.497769	0.503365	0.728207	0.568079	0.540478	0.540614
miR-191-5p	19	35	18	11	18	36	14	151	miR-191-5p	34.7243	0.726768	34.4273	1.50468	34.6596	0.865799	34.159	1.73506	34.5758	1.02813	34.5239	1.30408	34.7499	0.688349	miR-191-5p	0.296917	0.0646602	-0.232257	-0.41678	-0.364921	-0.59089	0.0518588	-0.17411	-0.225969	-0.565247	-0.0838067	-0.135665	0.32256	miR-191-5p	miR-191-5p	0.557773	0.689987	0.578554	0.547049	0.561117	0.520023	0.719543	0.596617	0.581829	0.505973
miR-20b-5p	19	32	19	12	18	36	14	150	miR-20b-5p	34.8282	0.539409	34.4054	1.19999	34.6881	0.885803	34.4921	1.15177	34.8953	0.296743	34.857	0.466342	34.7797	0.618551	miR-20b-5p	0.422854	0.140192	-0.282662	-0.403267	-0.364898	-0.287665	0.0383689	0.115602	0.0772331	-0.336177	0.207282	0.168913	0.374342	miR-20b-5p	miR-20b-5p	0.473962	0.589859	0.536531	0.479043	0.444951	0.558021	0.670513	0.564643	0.619984	0.513935
miR-155-5p	18	34	18	14	19	36	14	153	miR-155-5p	34.3115	2.06349	34.5638	1.32628	34.6506	0.833596	34.7442	0.990816	34.3176	2.26565	34.7764	0.740287	34.7818	0.613589	miR-155-5p	-0.252359	-0.339163	-0.0868034	0.426561	-0.0321842	-0.0376675	-0.458745	-0.464228	-0.00548332	0.432722	-0.333001	0.125744	0.218031	miR-155-5p	miR-155-5p	0.595113	0.570128	0.686802	0.577079	0.725772	0.727163	0.510054	0.55798	0.752625	0.568016
miR-140-5p	21	36	17	15	19	36	14	158	miR-140-5p	34.998	0.00946099	34.7313	0.786315	34.6861	0.77345	35	0	34.8271	0.510914	34.7598	0.767575	34.7567	0.823907	miR-140-5p	0.266664	0.311876	0.0452118	0.172905	0.240159	0.243348	0.0672543	0.070443	0.00318873	0.00201709	0.140989	0.0737343	0.0253338	miR-140-5p	miR-140-5p	0.46925	0.40844	0.702583	0.514138	0.510073	0.523583	0.666143	0.67838	0.75209	0.555526
miR-589-3p	20	34	18	11	22	36	14	155	miR-589-3p	34.681	1.43126	34.2822	2.24122	34.6791	0.830435	34.5638	1.04813	35	0	34.6083	1.33926	34.9486	0.196526	miR-589-3p	0.398775	0.00182255	-0.396953	-0.436209	-0.0445563	-0.384808	0.391653	0.0514014	-0.340251	-0.11716	0.320872	-0.0707809	0.666423	miR-589-3p	miR-589-3p	0.564692	0.730908	0.555851	0.398927	0.729048	0.498959	0.504811	0.52033	0.542577	0.689497
miR-151a-5p	19	38	21	12	19	37	14	160	miR-151a-5p	34.8138	0.524391	34.7648	0.705572	34.9037	0.451519	34.4178	1.30061	34.7976	0.629432	34.5467	1.46486	34.8255	0.515618	miR-151a-5p	0.0490422	-0.0899101	-0.138952	-0.379798	-0.128878	-0.407649	0.25092	-0.0278508	-0.278771	-0.396009	-0.106121	-0.357041	0.0606826	miR-151a-5p	miR-151a-5p	0.686083	0.594344	0.553708	0.515594	0.682987	0.519256	0.563989	0.723644	0.569149	0.517156
miR-432-5p	16	30	13	14	19	37	14	143	miR-432-5p	34.3637	1.15954	34.1409	1.46987	33.9202	1.86143	34.8386	0.625029	34.8689	0.391123	34.6832	0.941667	34.7781	0.612346	miR-432-5p	0.222793	0.443517	0.220724	-0.0302976	0.155427	0.0605201	0.185725	0.0908176	-0.0949069	0.474886	0.948701	0.762976	0.637159	miR-432-5p	miR-432-5p	0.595099	0.537709	0.618417	0.713776	0.595259	0.689194	0.554731	0.606891	0.665219	0.498035
miR-200c-3p	19	32	10	13	20	37	14	145	miR-200c-3p	34.7788	0.653297	34.43	1.13794	33.7136	1.32533	34.9187	0.23927	34.7995	0.655104	34.6502	1.33191	34.7794	0.666084	miR-200c-3p	0.348803	1.0652	0.716402	0.119196	0.268466	0.139267	0.14927	0.0200706	-0.129199	0.139918	1.08593	0.936657	0.349454	miR-200c-3p	miR-200c-3p	0.510065	0.0756787	0.319528	0.579015	0.563469	0.565181	0.627776	0.734082	0.66627	0.559342
miR-135b-5p	19	24	17	14	20	37	14	145	miR-135b-5p	34.7095	0.764604	34.1905	1.11991	34.4601	1.27573	34.9979	0.00831659	34.5023	1.61491	34.4393	1.95497	34.9082	0.271935	miR-135b-5p	0.518997	0.249308	-0.269689	0.495505	0.558509	0.0896235	0.0630041	-0.405882	-0.468886	0.288401	0.0422034	-0.0208008	0.717775	miR-135b-5p	miR-135b-5p	0.402353	0.560655	0.556404	0.516129	0.530496	0.51908	0.726505	0.534786	0.536452	0.498008
miR-99a-3p	15	19	14	14	18	38	14	132	miR-99a-3p	34.2391	1.22889	33.587	1.54044	34.1116	1.4229	34.8842	0.448572	34.2403	1.77605	34.6566	1.07444	34.9353	0.247666	miR-99a-3p	0.652114	0.127506	-0.524608	0.643924	0.227569	-0.0511456	-0.416355	-0.69507	-0.278714	0.645087	0.128668	0.545024	1.34835	miR-99a-3p	miR-99a-3p	0.444411	0.679289	0.508113	0.506095	0.557951	0.65811	0.514632	0.484766	0.540929	0.40158
miR-200b-3p	21	32	19	12	20	38	14	156	miR-200b-3p	34.8947	0.494037	34.2847	1.69672	34.6554	1.06079	34.7837	0.474534	34.6458	1.48495	34.8303	0.715317	34.5184	1.79054	miR-200b-3p	0.609974	0.239223	-0.370752	0.137907	-0.0465989	0.265334	-0.184506	0.127427	0.311932	-0.110942	-0.00962573	0.17488	0.233699	miR-200b-3p	miR-200b-3p	0.455943	0.535481	0.540998	0.671806	0.698663	0.608288	0.578137	0.698325	0.535307	0.577294
miR-133b	19	31	20	15	21	38	14	158	miR-133b	34.6552	0.892201	34.5228	0.922375	34.482	2.38304	35	0	34.8873	0.528662	34.6248	1.6654	34.8521	0.410943	miR-133b	0.132385	0.173139	0.040754	0.112711	0.375246	0.147909	0.262535	0.0351976	-0.227337	0.344816	0.405245	0.14271	0.329293	miR-133b	miR-133b	0.607752	0.678913	0.733352	0.551257	0.55785	0.503186	0.568145	0.702583	0.613005	0.495201
miR-203a	22	40	21	13	20	39	14	169	miR-203a	35	0	34.8875	0.417298	34.8955	0.490301	34.6948	0.893266	34.235	3.05656	34.8214	0.773333	34.328	2.65095	miR-203a	0.11252	0.104533	-0.00798755	0.459851	-0.126557	0.366823	-0.586408	-0.0930282	0.49338	-0.305166	-0.660484	-0.0740763	-0.559469	miR-203a	miR-203a	0.519225	0.535336	0.740571	0.605515	0.618611	0.623361	0.516257	0.733067	0.530253	0.465845
miR-1265	19	36	18	14	20	39	14	160	miR-1265	34.4284	1.68194	34.5552	1.2503	34.5606	1.00587	34.7607	0.926797	34.8363	0.644546	34.7715	0.840846	34.7766	0.621813	miR-1265	-0.126761	-0.132204	-0.00544338	-0.075616	-0.010753	-0.0158594	0.064863	0.0597566	-0.00510633	0.332302	0.275714	0.210851	0.2214	miR-1265	miR-1265	0.6725	0.679755	0.751833	0.685024	0.749172	0.745113	0.679914	0.685965	0.752205	0.573721
miR-302b-5p	21	42	20	14	20	39	14	170	miR-302b-5p	34.6247	1.7605	34.9978	0.0143074	34.8593	0.555529	34.8887	0.431201	34.9268	0.265937	34.7791	1.0132	34.8083	0.546045	miR-302b-5p	-0.373159	-0.234671	0.138488	-0.0381593	0.109602	0.0803991	0.147762	0.118558	-0.0292031	0.264005	0.0674936	-0.0802679	-0.189553	miR-302b-5p	miR-302b-5p	0.499378	0.59644	0.455654	0.676267	0.656397	0.641229	0.579029	0.5548	0.730381	0.604283
miR-744-5p	21	37	21	14	20	39	14	166	miR-744-5p	34.8829	0.549094	34.6555	0.992102	34.8793	0.566156	34.9852	0.0572386	34.9203	0.371318	34.7877	0.808003	34.798	0.586102	miR-744-5p	0.227421	0.00363764	-0.223783	0.0649051	0.197487	0.187176	0.132582	0.122271	-0.0103106	0.102288	0.0410208	-0.0915608	0.142533	miR-744-5p	miR-744-5p	0.54323	0.752002	0.536642	0.579774	0.539657	0.516535	0.571212	0.560178	0.748609	0.566917
miR-379-5p	22	41	20	15	20	39	14	171	miR-379-5p	35	0	34.9544	0.213109	34.7637	0.776122	35	0	34.8967	0.379384	34.933	0.260501	34.2049	2.67228	miR-379-5p	0.0455713	0.236298	0.190727	0.103342	0.0669757	0.795079	-0.0363665	0.691736	0.728103	0	0.132956	0.169322	-0.749507	miR-379-5p	miR-379-5p	0.542826	0.499137	0.486123	0.544147	0.535454	0.523121	0.640734	0.512564	0.440318	0.7527
miR-588	22	42	21	14	21	39	14	173	miR-588	35	0	34.9063	0.614611	34.8785	0.56993	34.7667	0.903722	34.9846	0.0723113	34.4016	2.48773	33.9742	3.29726	miR-588	0.0937273	0.12151	0.0277823	-0.217923	0.365094	0.792431	0.583017	1.01035	0.427337	-0.23334	0.106093	-0.476925	-0.932044	miR-588	miR-588	0.56855	0.541792	0.714704	0.524131	0.608221	0.553363	0.531573	0.497636	0.614555	0.512579
miR-497-5p	21	41	21	13	22	39	14	171	miR-497-5p	34.8678	0.619968	34.9094	0.420666	34.8379	0.760189	34.7533	0.703524	35	0	34.8028	0.733191	34.7359	0.730329	miR-497-5p	-0.0415619	0.029895	0.071457	-0.246687	-0.0494989	0.017458	0.197188	0.264145	0.0669569	-0.114509	0.162073	-0.0351151	-0.173529	miR-497-5p	miR-497-5p	0.678284	0.724031	0.628529	0.455046	0.700733	0.740802	0.51906	0.449093	0.680765	0.618215
miR-98-5p	22	40	21	15	20	40	14	172	miR-98-5p	35	0	34.8478	0.609289	34.929	0.333221	35	0	34.7338	0.976689	34.8791	0.552673	34.7605	0.667991	miR-98-5p	0.15219	0.071043	-0.0811471	0.266157	0.120885	0.23946	-0.145272	-0.0266972	0.118575	0	-0.195114	-0.0498419	-0.0872699	miR-98-5p	miR-98-5p	0.514216	0.542043	0.598655	0.544057	0.553673	0.504822	0.56426	0.733336	0.573987	0.7527
miR-106a-3p	22	43	20	14	19	41	14	173	miR-106a-3p	35	0	35	0	34.7455	0.868197	34.7781	0.859567	33.9377	3.233	34.9631	0.239385	34.5938	1.30235	miR-106a-3p	0	0.25453	0.25453	0.840316	-0.185001	0.184237	-1.02532	-0.656079	0.369238	-0.221939	-0.807726	0.217592	-0.406176	miR-106a-3p	miR-106a-3p	0.7527	0.504622	0.398596	0.537016	0.516853	0.639066	0.378479	0.564467	0.435377	0.510698
miR-136-5p	18	35	18	14	22	41	14	162	miR-136-5p	34.5947	0.984014	34.4442	1.25004	34.6014	0.936924	34.913	0.336832	35	0	34.9205	0.515445	34.5854	1.1625	miR-136-5p	0.150508	-0.00671427	-0.157222	-0.0869697	-0.0074348	0.327633	0.0795349	0.414603	0.335068	0.318298	0.398554	0.319019	0.141173	miR-136-5p	miR-136-5p	0.628225	0.752178	0.618585	0.515427	0.746244	0.544269	0.569742	0.451678	0.484313	0.513006
miR-200c-5p	17	29	11	8	17	29	15	126	miR-200c-5p	34.597	0.875043	34.1186	1.47837	33.7879	1.51796	34.1219	1.29839	34.4682	1.37148	34.3358	1.25718	34.9389	0.244353	miR-200c-5p	0.478446	0.809147	0.330701	-0.346305	-0.213979	-0.817062	0.132326	-0.470756	-0.603082	-0.475178	0.680274	0.547949	0.82033	miR-200c-5p	miR-200c-5p	0.50192	0.353068	0.560777	0.56312	0.605637	0.283986	0.659994	0.507309	0.406789	0.509543
miR-224-3p	11	20	9	14	22	30	15	121	miR-224-3p	34.0486	1.04333	33.8059	1.3472	33.7302	1.29837	34.9191	0.3135	35	0	34.3215	1.25184	34.9598	0.16068	miR-224-3p	0.242679	0.31839	0.0757107	-0.0809453	0.597513	-0.0407753	0.678458	0.04017	-0.638288	0.87045	1.26979	0.591328	1.1539	miR-224-3p	miR-224-3p	0.569418	0.553089	0.703941	0.51195	0.434096	0.639665	0.237807	0.517648	0.395749	0.121901
miR-208b	18	24	15	12	16	32	15	132	miR-208b	34.8157	0.435381	34.2749	1.11899	34.4885	0.861539	34.2958	1.99323	34.8101	0.338315	34.6214	0.804084	34.1835	3.26611	miR-208b	0.540814	0.327195	-0.213619	-0.514254	-0.325553	0.112359	0.188701	0.626613	0.437912	-0.519846	0.321603	0.132902	-0.0913912	miR-208b	miR-208b	0.345117	0.471222	0.560488	0.514395	0.555104	0.729062	0.542781	0.553114	0.549219	0.516034
miR-137	16	35	19	13	17	33	15	148	miR-137	33.9603	2.57905	34.8247	0.432003	34.6611	0.992797	34.8674	0.370688	34.5253	1.4003	34.0698	2.77934	34.913	0.348142	miR-137	-0.864378	-0.700823	0.163555	0.342103	0.797621	-0.045522	0.455518	-0.387625	-0.843143	0.907142	-0.135784	-0.591302	0.0882862	miR-137	miR-137	0.347641	0.514603	0.542355	0.546576	0.52997	0.670379	0.567718	0.536496	0.510135	0.508307
miR-216a-5p	20	36	18	12	18	33	15	152	miR-216a-5p	34.8774	0.401263	34.6576	0.890327	34.5871	0.924728	34.5311	1.02288	34.8599	0.496427	34.5371	1.42241	34.8538	0.584836	miR-216a-5p	0.219806	0.290355	0.0705493	-0.328769	-0.00592831	-0.322661	0.322841	0.00610809	-0.316733	-0.346281	0.272843	-0.0499973	0.196186	miR-216a-5p	miR-216a-5p	0.530717	0.506512	0.683577	0.513893	0.752952	0.535456	0.54537	0.75042	0.559542	0.498392
miR-378a-5p	18	35	18	12	20	33	15	151	miR-378a-5p	34.7668	0.579257	34.5505	1.08198	34.7106	0.65261	34.5021	1.08804	34.9109	0.312672	34.6609	0.792412	34.88	0.47989	miR-378a-5p	0.216322	0.0561504	-0.160171	-0.408821	-0.158838	-0.377953	0.249983	0.0308675	-0.219115	-0.26471	0.200261	-0.0497218	0.329565	miR-378a-5p	miR-378a-5p	0.557109	0.682885	0.58845	0.45253	0.593814	0.518111	0.4994	0.698369	0.545512	0.535887
miR-652-3p	15	19	14	11	18	34	15	126	miR-652-3p	34.3987	1.04044	33.6338	1.49798	34.1675	1.25784	34.6299	0.772975	34.6949	0.7578	34.1934	2.25023	34.8872	0.451178	miR-652-3p	0.764868	0.23117	-0.533698	-0.0650534	0.436441	-0.257355	0.501494	-0.192301	-0.693795	0.231178	0.527401	0.025907	1.2534	miR-652-3p	miR-652-3p	0.352986	0.580119	0.498409	0.69502	0.570864	0.523942	0.540615	0.551153	0.516688	0.57151
miR-122-5p	18	34	18	10	19	34	15	148	miR-122-5p	34.666	0.867438	34.468	1.12858	34.5983	1.1198	34.4093	1.02012	34.673	1.10544	34.295	1.69416	34.8673	0.530761	miR-122-5p	0.198032	0.0677433	-0.130289	-0.2637	0.114254	-0.458057	0.377954	-0.194357	-0.572311	-0.256797	0.074646	-0.303308	0.399292	miR-122-5p	miR-122-5p	0.567895	0.70189	0.644806	0.570731	0.697124	0.479417	0.537747	0.58431	0.509978	0.555169
miR-132-3p	19	37	15	12	19	34	15	151	miR-132-3p	34.4011	1.86829	34.5334	1.62317	34.4535	0.901054	34.6277	0.807533	34.4722	1.58914	34.3684	1.75266	34.856	0.575983	miR-132-3p	-0.132351	-0.0524533	0.0798974	0.155479	0.259284	-0.228296	0.103805	-0.383774	-0.48758	0.226654	0.018722	-0.0850835	0.322599	miR-132-3p	miR-132-3p	0.684209	0.728464	0.704529	0.671662	0.609103	0.550453	0.699066	0.546486	0.534314	0.645103
miR-500a-5p	17	27	17	12	16	35	15	139	miR-500a-5p	34.4574	1.04749	33.9465	1.61656	34.3038	1.36075	34.6783	0.738787	34.6824	0.850833	34.7849	0.628769	34.9957	0.0170413	miR-500a-5p	0.510967	0.153608	-0.357359	-0.00406447	-0.106567	-0.317453	-0.102503	-0.313389	-0.210886	0.220864	0.378536	0.481039	1.04928	miR-500a-5p	miR-500a-5p	0.506933	0.652058	0.554285	0.752995	0.612739	0.448102	0.609478	0.496969	0.508486	0.570713
miR-539-5p	22	38	19	14	17	35	15	160	miR-539-5p	35	0	34.8854	0.367279	34.8752	0.401002	34.9235	0.296184	34.5914	1.01996	34.8191	0.478245	34.9436	0.225758	miR-539-5p	0.114588	0.124846	0.0102579	0.332101	0.104383	-0.0200349	-0.227717	-0.352136	-0.124418	-0.0764743	-0.283729	-0.0560115	0.0581489	miR-539-5p	miR-539-5p	0.495853	0.496261	0.732179	0.516713	0.559081	0.704656	0.516432	0.507138	0.534879	0.510698
miR-193a-3p	22	37	17	13	18	35	15	157	miR-193a-3p	35	0	34.8241	0.714217	34.6065	0.817195	34.7946	0.608444	34.7367	0.808602	34.6534	1.15784	34.7128	1.149	miR-193a-3p	0.175853	0.393464	0.217611	0.0579154	0.141251	0.0818775	0.0833352	0.0239621	-0.0593731	-0.205372	0.130177	0.0468419	-0.111396	miR-193a-3p	miR-193a-3p	0.519269	0.331791	0.528856	0.698656	0.642019	0.69701	0.682964	0.738585	0.715057	0.472017
miR-924	21	37	17	13	19	35	15	157	miR-924	34.9308	0.324625	34.6605	1.19308	34.656	0.689481	34.7532	0.845209	34.4098	2.5698	34.6834	0.968177	34.0519	3.79253	miR-924	0.270332	0.274837	0.00450518	0.343365	0.0697512	0.701289	-0.273614	0.357924	0.631537	-0.177633	-0.246161	0.0274532	-0.608589	miR-924	miR-924	0.543923	0.449774	0.752333	0.627657	0.697024	0.572545	0.595942	0.671771	0.541484	0.552813
miR-92a-1-5p	16	30	13	10	21	35	15	140	miR-92a-1-5p	34.6685	0.62327	34.0599	1.58936	34.2504	1.2142	34.202	1.4173	34.9465	0.250811	34.5306	1.12663	34.8107	0.757005	miR-92a-1-5p	0.60859	0.418082	-0.190508	-0.744495	-0.328547	-0.608717	0.415948	0.135778	-0.28017	-0.466442	0.696134	0.280186	0.750865	miR-92a-1-5p	miR-92a-1-5p	0.443842	0.498684	0.627897	0.292808	0.550139	0.495585	0.44587	0.560551	0.546763	0.505636
miR-30d-3p	21	38	20	14	17	36	15	161	miR-30d-3p	34.9233	0.359597	34.6901	1.11993	34.8956	0.338123	34.9939	0.02362	34.6262	1.03473	34.5993	1.84345	34.9935	0.0260238	miR-30d-3p	0.233216	0.0277265	-0.20549	0.367677	0.394602	0.000407271	0.0269244	-0.36727	-0.394194	0.0705677	-0.269383	-0.296307	0.303377	miR-30d-3p	miR-30d-3p	0.536108	0.692042	0.55385	0.507443	0.555888	0.748836	0.742681	0.499145	0.561709	0.566741
miR-34a-3p	20	39	16	14	16	37	15	157	miR-34a-3p	34.8855	0.372152	34.7932	0.668057	34.3987	1.06981	34.9921	0.0305767	34.439	1.00549	34.7355	0.820898	34.9427	0.229393	miR-34a-3p	0.0923334	0.486867	0.394534	0.553073	0.256601	0.0494534	-0.296472	-0.50362	-0.207148	0.106578	0.0403718	0.336844	0.149458	miR-34a-3p	miR-34a-3p	0.593605	0.395603	0.429115	0.373976	0.510029	0.556025	0.519545	0.397286	0.535236	0.531829
miR-542-3p	21	34	19	14	19	37	15	159	miR-542-3p	34.8977	0.479682	34.4322	1.33182	34.5709	1.12373	34.9831	0.0656065	34.6228	1.15793	34.817	0.719115	34.8503	0.598714	miR-542-3p	0.465545	0.32685	-0.138695	0.360275	0.166054	0.132739	-0.194221	-0.227536	-0.0333155	0.0853291	0.051904	0.246125	0.418136	miR-542-3p	miR-542-3p	0.470331	0.51883	0.651875	0.513791	0.554289	0.560897	0.554818	0.569685	0.719271	0.577238
miR-21-3p	22	40	19	12	20	37	15	165	miR-21-3p	35	0	34.7477	1.26742	34.7457	0.668323	34.8501	0.374222	34.8125	0.622677	34.8703	0.4322	34.9837	0.0650075	miR-21-3p	0.252346	0.254265	0.00191924	0.0375876	-0.0202489	-0.133657	-0.0578364	-0.171245	-0.113408	-0.149909	0.0667683	0.124605	0.236094	miR-21-3p	miR-21-3p	0.542144	0.43893	0.730642	0.705234	0.71966	0.4973	0.646433	0.534597	0.544322	0.4146
miR-498	22	43	22	15	20	37	15	174	miR-498	35	0	35	0	35	0	35	0	34.9435	0.246708	34.8711	0.501936	34.8546	0.581564	miR-498	0	0	0	0.0564591	0.128873	0.145391	0.0724142	0.0889319	0.0165177	0	-0.0564591	-0.128873	-0.145391	miR-498	miR-498	0.7527	0.7527	0.7527	0.556648	0.534349	0.537972	0.588357	0.586134	0.730553	0.7527
miR-549a	22	40	21	13	18	38	15	167	miR-549a	35	0	34.8307	0.65554	34.902	0.459837	34.808	0.506738	34.79	0.457103	34.8159	0.596632	34.9239	0.304231	miR-549a	0.16926	0.0980375	-0.0712228	0.0180572	-0.00790135	-0.115933	-0.0259586	-0.13399	-0.108031	-0.19199	-0.11201	-0.0860515	0.0932027	miR-549a	miR-549a	0.509123	0.537553	0.640564	0.729399	0.748788	0.562967	0.713977	0.539546	0.573936	0.440695
miR-224-5p	22	39	19	12	19	38	15	164	miR-224-5p	35	0	34.8361	0.545606	34.5274	1.46513	34.7996	0.634673	34.7738	0.636538	34.7455	0.836529	34.9002	0.399123	miR-224-5p	0.163909	0.472593	0.308684	0.0258474	0.054117	-0.100595	0.0282696	-0.126443	-0.154712	-0.200376	0.24637	0.2181	0.0641287	miR-224-5p	miR-224-5p	0.499453	0.492801	0.520672	0.72873	0.700252	0.61619	0.724305	0.571795	0.569883	0.496884
miR-522-3p	20	39	19	14	19	38	15	164	miR-522-3p	34.8022	0.658474	34.7773	0.736601	34.5835	1.10507	34.8601	0.541813	34.7685	0.640592	34.7369	1.01846	33.3087	6.76503	miR-522-3p	0.0248751	0.218666	0.19379	0.0916367	0.123208	1.55136	0.0315713	1.45972	1.42815	0.0579512	0.18498	0.153409	-1.46854	miR-522-3p	miR-522-3p	0.725571	0.557194	0.55315	0.641055	0.643775	0.556501	0.725916	0.542629	0.506357	0.686967
miR-199a-5p	22	40	19	15	20	38	15	169	miR-199a-5p	35	0	34.834	0.658941	34.7177	0.820823	35	0	34.831	0.54968	34.8268	0.595153	34.8494	0.602474	miR-199a-5p	0.166004	0.282268	0.116264	0.169048	0.173246	0.150619	0.00419723	-0.0184298	-0.0226271	0	0.11322	0.109022	0.0153854	miR-199a-5p	miR-199a-5p	0.515404	0.464161	0.595177	0.515076	0.526562	0.537737	0.752077	0.733266	0.726788	0.7527
miR-374a-5p	20	38	22	12	21	38	15	166	miR-374a-5p	34.9738	0.0849603	34.8632	0.430663	35	0	34.7884	0.504636	34.9689	0.145757	34.8741	0.411486	34.9322	0.2711	miR-374a-5p	0.110584	-0.0262491	-0.136833	-0.180545	-0.0857043	-0.143845	0.0948403	0.0366995	-0.0581408	-0.185371	-0.0310755	-0.125916	0.0690578	miR-374a-5p	miR-374a-5p	0.513931	0.498206	0.497439	0.471508	0.583333	0.534563	0.544267	0.612833	0.618508	0.44847
miR-29b-2-5p	17	37	20	14	21	38	15	162	miR-29b-2-5p	34.6167	0.732722	34.7488	0.749531	34.8123	0.610255	34.8396	0.621262	34.842	0.741227	34.7869	0.716032	34.769	0.923985	miR-29b-2-5p	-0.132083	-0.19559	-0.0635073	-0.00237888	0.0526531	0.0705871	0.0550319	0.0729659	0.017934	0.222885	0.0296737	-0.0253582	0.0202151	miR-29b-2-5p	miR-29b-2-5p	0.577335	0.535534	0.672253	0.730647	0.695239	0.697075	0.685876	0.689671	0.737576	0.53531
cel-miR-39-3p	19	36	22	15	21	38	15	166	cel-miR-39-3p	34.933	0.189671	34.7239	0.710174	35	0	35	0	34.9296	0.330405	34.9375	0.236814	34.4302	2.27933	cel-miR-39-3p	0.209116	-0.0670054	-0.276122	0.0704425	0.0625338	0.569832	-0.00790878	0.499389	0.507298	0.0670054	-0.0704425	-0.0625338	-0.29371	cel-miR-39-3p	cel-miR-39-3p	0.505675	0.455684	0.433854	0.549248	0.541465	0.537036	0.730106	0.539985	0.498979	0.505539
miR-410	21	40	22	15	22	38	15	173	miR-410	34.7111	1.35486	34.9081	0.349516	35	0	35	0	35	0	34.7721	1.01697	34.9756	0.0974245	miR-410	-0.196943	-0.288856	-0.0919131	0	0.227921	0.0243561	0.227921	0.0243561	-0.203565	0.288856	0	-0.227921	0.067557	miR-410	miR-410	0.550609	0.536073	0.518987	0.7527	0.558797	0.535638	0.543177	0.515252	0.557106	0.550452
miR-181a-3p	22	42	20	12	19	39	15	169	miR-181a-3p	35	0	34.9833	0.109596	34.9324	0.219568	34.5388	1.28351	34.7661	0.62367	34.8005	0.991464	34.9974	0.0105735	miR-181a-3p	0.0167132	0.0675921	0.0508789	-0.227255	-0.261676	-0.458526	-0.0344207	-0.231271	-0.19685	-0.461169	-0.166322	-0.131901	0.0140698	miR-181a-3p	miR-181a-3p	0.567431	0.49803	0.518699	0.569349	0.551569	0.501936	0.722454	0.49536	0.559151	0.449804
miR-194-5p	18	31	18	11	21	39	15	153	miR-194-5p	34.822	0.488093	34.3912	1.19896	34.5964	1.01626	34.0969	1.92845	34.927	0.34225	34.819	0.671911	34.9747	0.101122	miR-194-5p	0.430792	0.225644	-0.205148	-0.830177	-0.722195	-0.877865	0.107982	-0.0476875	-0.15567	-0.725141	0.33068	0.222697	0.583515	miR-194-5p	miR-194-5p	0.460483	0.540741	0.574711	0.401602	0.365127	0.435083	0.569439	0.612902	0.546137	0.449257
miR-23a-5p	22	38	21	14	21	39	15	170	miR-23a-5p	35	0	34.8228	0.562186	34.8791	0.567189	34.8239	0.682034	34.7528	1.15954	34.7759	1.24795	34.9092	0.363207	miR-23a-5p	0.177166	0.120925	-0.0562413	0.0711151	0.0480348	-0.0852987	-0.0230803	-0.156414	-0.133333	-0.1761	-0.12629	-0.10321	0.0863647	miR-23a-5p	miR-23a-5p	0.494387	0.537553	0.66269	0.704452	0.724047	0.646144	0.739407	0.619343	0.652053	0.510698
miR-27a-5p	21	40	21	15	21	39	15	172	miR-27a-5p	34.8897	0.517205	34.9529	0.193231	34.8006	0.935156	35	0	34.8036	0.921046	34.9008	0.42162	34.9004	0.398295	miR-27a-5p	-0.0631898	0.0891074	0.152297	0.196368	0.0992231	0.0995737	-0.0971447	-0.096794	0.000350679	0.110269	0.00300818	0.100153	-0.0524951	miR-27a-5p	miR-27a-5p	0.569872	0.65906	0.544884	0.55005	0.551513	0.536569	0.59855	0.658685	0.731202	0.554096
miR-192-5p	19	36	19	11	17	40	15	157	miR-192-5p	34.625	0.985775	34.7635	0.65555	34.7268	0.731653	34.5033	1.05467	34.1858	2.14287	34.8751	0.620893	34.8235	0.706057	miR-192-5p	-0.138479	-0.10179	0.0366888	0.317438	-0.37184	-0.320215	-0.689278	-0.637653	0.051625	-0.121702	-0.540929	0.148349	0.0600349	miR-192-5p	miR-192-5p	0.577412	0.660233	0.706361	0.616543	0.456415	0.535143	0.401844	0.522293	0.689209	0.667671
miR-425-5p	20	28	14	13	20	40	15	150	miR-425-5p	34.7658	0.787371	34.1746	1.25462	34.0769	1.37879	34.6887	1.1611	34.7672	0.765844	34.9063	0.431844	34.9557	0.177145	miR-425-5p	0.591252	0.68893	0.0976782	-0.0784495	-0.217589	-0.266995	-0.13914	-0.188546	-0.0494059	-0.0770936	0.690286	0.829426	0.781154	miR-425-5p	miR-425-5p	0.396237	0.395931	0.68608	0.696935	0.543993	0.550478	0.541561	0.535669	0.644699	0.697907
miR-28-5p	20	37	17	14	20	40	15	163	miR-28-5p	34.8679	0.427834	34.6236	0.982192	34.4121	1.13181	34.9543	0.176821	34.149	2.99468	34.7395	1.18215	33.8493	4.60264	miR-28-5p	0.244278	0.455814	0.211536	0.805393	0.214809	1.105	-0.590585	0.299611	0.890196	0.086474	-0.263106	0.327479	-0.774253	miR-28-5p	miR-28-5p	0.529084	0.44157	0.560959	0.545497	0.571915	0.544771	0.523188	0.697204	0.514584	0.570049
miR-486-3p	21	41	18	14	20	40	15	169	miR-486-3p	34.9412	0.275624	34.9034	0.448657	34.6925	0.770386	34.7951	0.793535	34.8415	0.525748	34.8529	0.670651	34.0426	3.82961	miR-486-3p	0.0378223	0.248763	0.210941	-0.0463624	-0.057749	0.752513	-0.0113866	0.798876	0.810262	-0.146127	0.148999	0.160385	-0.860818	miR-486-3p	miR-486-3p	0.667254	0.498771	0.501222	0.704406	0.689255	0.569406	0.740488	0.538338	0.508117	0.557035
miR-302c-3p	22	40	19	13	21	40	15	170	miR-302c-3p	35	0	34.7864	1.03592	34.4049	1.87096	34.7282	0.734903	34.8583	0.66462	34.9319	0.318823	34.5635	1.74598	miR-302c-3p	0.21359	0.595054	0.381464	-0.130061	-0.203613	0.164738	-0.0735523	0.294799	0.368351	-0.271758	0.453357	0.526909	-0.222906	miR-302c-3p	miR-302c-3p	0.537955	0.495148	0.541131	0.606545	0.494962	0.67446	0.59394	0.572129	0.509368	0.444236
miR-19a-5p	21	42	22	15	21	40	15	176	miR-19a-5p	34.9041	0.44989	34.9828	0.112771	35	0	35	0	34.6325	1.7239	34.7985	1.24923	34.9263	0.294788	miR-19a-5p	-0.0787195	-0.0959169	-0.0171974	0.367538	0.201502	0.0736969	-0.166035	-0.293841	-0.127806	0.0959169	-0.367538	-0.201502	-0.0564994	miR-19a-5p	miR-19a-5p	0.532568	0.534846	0.567245	0.553485	0.594476	0.53587	0.644969	0.579059	0.656076	0.549448
miR-96-5p	21	41	21	14	22	40	15	174	miR-96-5p	34.8448	0.72814	34.9204	0.386479	34.9115	0.415006	34.5211	1.85469	35	0	34.9175	0.392432	34.7415	1.03392	miR-96-5p	-0.0756379	-0.0667604	0.00887745	-0.47888	-0.396397	-0.220399	0.0824829	0.258481	0.175998	-0.323639	0.0884796	0.00599678	-0.178879	miR-96-5p	miR-96-5p	0.609418	0.665132	0.735954	0.516383	0.510226	0.654114	0.536101	0.516148	0.536532	0.569261
miR-485-5p	20	42	18	14	19	41	15	169	miR-485-5p	34.9408	0.261068	34.9402	0.392431	34.8781	0.370116	34.8807	0.462098	34.7099	1.04211	34.9905	0.0612507	34.993	0.0278445	miR-485-5p	0.000619096	0.0627034	0.0620843	0.170747	-0.109862	-0.112352	-0.280609	-0.283099	-0.00249007	-0.0600869	-0.16813	0.112478	0.0528841	miR-485-5p	miR-485-5p	0.730766	0.584649	0.595822	0.59519	0.483198	0.537725	0.441954	0.535903	0.719952	0.624029
miR-429	20	28	13	12	22	41	15	151	miR-429	34.8653	0.445538	34.5128	0.912934	34.5009	0.83597	34.7882	0.508137	35	0	34.9949	0.0331135	34.9621	0.151655	miR-429	0.352469	0.364386	0.0119169	-0.211794	-0.206685	-0.173881	0.00510952	0.0379138	0.0328042	-0.0770597	0.49912	0.494011	0.44929	miR-429	miR-429	0.446969	0.436649	0.746491	0.400302	0.211484	0.51365	0.56823	0.517348	0.50757	0.629454
miR-511	20	41	22	14	22	41	15	175	miR-511	34.7908	0.677138	34.8318	0.776409	35	0	34.5797	1.62765	35	0	34.6746	2.10911	34.8652	0.539181	miR-511	-0.0409998	-0.209207	-0.168207	-0.420259	-0.0948153	-0.285463	0.325443	0.134795	-0.190648	-0.211052	0	-0.325443	0.0334117	miR-511	miR-511	0.704899	0.49865	0.54084	0.51195	0.720396	0.580582	0.570501	0.517047	0.668897	0.610794
miR-504	21	39	18	15	22	41	15	171	miR-504	34.9936	0.0300634	34.8087	0.61138	34.6661	1.06404	35	0	35	0	34.9854	0.0947176	34.8579	0.568415	miR-504	0.184868	0.32753	0.142661	0	0.0146152	0.142104	0.0146152	0.142104	0.127489	0.00640955	0.333939	0.319324	0.0491742	miR-504	miR-504	0.501257	0.49733	0.573938	0.7527	0.596411	0.536569	0.571644	0.515849	0.499994	0.549649
miR-200a-3p	22	39	19	15	22	41	15	173	miR-200a-3p	35	0	34.8297	0.554203	34.7607	0.885774	35	0	35	0	34.9699	0.19522	34.9301	0.279471	miR-200a-3p	0.170327	0.239279	0.0689518	0	0.030123	0.0698679	0.030123	0.0698679	0.0397449	0	0.239279	0.209156	0.100459	miR-200a-3p	miR-200a-3p	0.499055	0.519665	0.660633	0.7527	0.595525	0.537737	0.569363	0.516747	0.593026	0.7527
miR-488-3p	20	36	21	15	20	42	15	169	miR-488-3p	34.8239	0.57013	34.7387	0.656568	34.8987	0.474962	35	0	34.3939	2.3682	35	0	34.439	2.2441	miR-488-3p	0.0851878	-0.0748825	-0.16007	0.606084	0	0.561025	-0.606084	-0.0450593	0.561025	0.176145	-0.504822	0.101262	-0.299693	miR-488-3p	miR-488-3p	0.619748	0.634921	0.541621	0.535757	0.7527	0.537737	0.448785	0.745036	0.456248	0.515412
miR-626	21	41	22	15	20	42	15	176	miR-626	34.8822	0.552309	34.9698	0.178193	35	0	35	0	34.9119	0.326463	35	0	34.9907	0.0373145	miR-626	-0.0875482	-0.117753	-0.0302044	0.0881035	0	0.00932863	-0.0881035	-0.0787748	0.00932863	0.117753	-0.0881035	0	0.0208758	miR-626	miR-626	0.53545	0.539789	0.557846	0.54507	0.7527	0.538206	0.438832	0.536182	0.456793	0.553485
miR-518b	22	43	20	15	22	42	15	179	miR-518b	35	0	35	0	34.8464	0.609835	35	0	35	0	35	0	34.9116	0.353742	miR-518b	0	0.153626	0.153626	0	0	0.0884354	0	0.0884354	0.0884354	0	0.153626	0.153626	-0.0884354	miR-518b	miR-518b	0.7527	0.515106	0.451847	0.7527	0.7527	0.536103	0.7527	0.51555	0.455162	0.7527
miR-567	22	43	21	15	22	42	15	180	miR-567	35	0	35	0	34.656	1.61333	35	0	35	0	35	0	34.9316	0.273642	miR-567	0	0.343963	0.343963	0	0	0.0684104	0	0.0684104	0.0684104	0	0.343963	0.343963	-0.0684104	miR-567	miR-567	0.7527	0.539789	0.500743	0.7527	0.7527	0.536802	0.7527	0.516447	0.455704	0.7527
miR-605	16	31	19	8	19	33	16	142	miR-605	34.5408	0.829488	34.1688	1.65364	34.8338	0.523517	33.8485	1.95954	34.8025	0.582569	34.2273	1.96541	35	0	miR-605	0.37195	-0.293026	-0.664976	-0.95395	-0.378838	-1.1515	0.575112	-0.197545	-0.772657	-0.692264	-0.031339	-0.606451	0.831182	miR-605	miR-605	0.535377	0.499419	0.428476	0.359695	0.586245	0.315971	0.507465	0.506902	0.478046	0.494963
miR-130b-3p	21	34	17	10	20	33	16	151	miR-130b-3p	34.8523	0.69268	34.4688	1.39976	34.6336	0.986703	34.4268	1.00663	34.4026	2.44627	34.5305	1.32714	35	0	miR-130b-3p	0.383491	0.218716	-0.164775	0.0242281	-0.10368	-0.573168	-0.127908	-0.597396	-0.469488	-0.425488	-0.231001	-0.103092	0.531171	miR-130b-3p	miR-130b-3p	0.509119	0.560966	0.628073	0.750018	0.688389	0.334225	0.688777	0.538919	0.498893	0.487679
miR-373-3p	15	32	19	14	20	33	16	149	miR-373-3p	34.5466	0.838417	34.4494	1.14224	34.6956	0.790646	34.7821	0.844023	34.5953	1.56135	34.6193	0.804343	35	0	miR-373-3p	0.0972205	-0.148986	-0.246207	0.186813	0.162777	-0.217926	-0.0240355	-0.404739	-0.380703	0.235425	-0.100374	-0.0763388	0.550571	miR-373-3p	miR-373-3p	0.669555	0.593656	0.55021	0.651795	0.580007	0.544933	0.737112	0.546294	0.407539	0.553624
miR-130a-3p	20	35	16	10	21	33	16	151	miR-130a-3p	34.826	0.566947	34.4441	1.3324	34.2159	1.46552	34.302	1.29268	34.8788	0.568323	34.5757	0.990973	35	0	miR-130a-3p	0.381971	0.610116	0.228145	-0.576783	-0.273695	-0.69795	0.303089	-0.121167	-0.424256	-0.523998	0.662902	0.359813	0.555924	miR-130a-3p	miR-130a-3p	0.51519	0.433184	0.589852	0.428345	0.553068	0.365265	0.509725	0.557503	0.447108	0.450978
miR-524-5p	22	40	21	13	21	35	16	168	miR-524-5p	35	0	34.935	0.261682	34.963	0.173727	34.7779	0.66712	34.9614	0.180992	34.6842	1.20131	35	0	miR-524-5p	0.0650067	0.0370386	-0.0279681	-0.183475	0.0937832	-0.222062	0.277258	-0.0385877	-0.315846	-0.222062	-0.00154909	-0.278807	0.0650067	miR-524-5p	miR-524-5p	0.516575	0.534356	0.640917	0.519549	0.686244	0.509169	0.536423	0.556007	0.543664	0.478794
miR-34b-5p	18	22	13	14	21	35	16	139	miR-34b-5p	34.607	0.91074	33.818	1.42953	34.1227	1.23228	34.8543	0.564205	34.9179	0.385248	34.5951	1.02278	35	0	miR-34b-5p	0.789023	0.484288	-0.304734	-0.0635421	0.259215	-0.145677	0.322757	-0.0821351	-0.404892	0.247327	0.795158	0.472401	1.18203	miR-34b-5p	miR-34b-5p	0.299267	0.494678	0.562138	0.655174	0.542456	0.545198	0.499084	0.553672	0.472739	0.542397
miR-376a-3p	21	37	20	11	16	36	16	157	miR-376a-3p	34.9558	0.207473	34.6823	0.979701	34.9332	0.253433	34.6765	0.610669	34.7117	0.56614	34.852	0.432515	35	0	miR-376a-3p	0.273418	0.022523	-0.250895	-0.0352529	-0.175542	-0.32352	-0.140289	-0.288267	-0.147978	-0.279287	-0.221511	-0.0812219	0.317651	miR-376a-3p	miR-376a-3p	0.513788	0.678467	0.515147	0.713768	0.510093	0.377973	0.528985	0.394813	0.507133	0.400165
miR-105-5p	21	40	13	11	17	36	16	154	miR-105-5p	34.9435	0.265022	34.7966	0.766767	34.0241	1.51139	34.5314	0.96565	34.4159	1.37669	34.4735	1.89079	35	0	miR-105-5p	0.146925	0.919394	0.772468	0.115517	0.0579607	-0.468581	-0.0575563	-0.584098	-0.526542	-0.412078	0.391799	0.449355	0.203428	miR-105-5p	miR-105-5p	0.557963	0.185382	0.191641	0.687251	0.729255	0.404516	0.72743	0.448766	0.528698	0.407516
miR-424-3p	22	41	20	12	17	36	16	164	miR-424-3p	35	0	34.9417	0.363646	34.6588	1.14198	34.3536	1.74319	34.6988	0.728247	34.8462	0.498584	35	0	miR-424-3p	0.0582726	0.341239	0.282966	-0.345223	-0.492618	-0.646378	-0.147395	-0.301155	-0.15376	-0.646378	0.0400838	0.187479	0.0582726	miR-424-3p	miR-424-3p	0.56803	0.500343	0.495024	0.554233	0.449625	0.495346	0.535167	0.458142	0.520267	0.443725
miR-300	18	31	15	15	18	36	16	149	miR-300	34.6227	0.819951	34.2803	1.35796	34.4289	0.98753	35	0	34.6264	0.879619	34.7358	0.874389	35	0	miR-300	0.34243	0.193807	-0.148623	0.373582	0.264241	0	-0.109341	-0.373582	-0.264241	0.37728	0.197505	0.306846	0.71971	miR-300	miR-300	0.534339	0.569878	0.640392	0.459778	0.515732	0.7527	0.63458	0.449514	0.510188	0.441006
miR-27b-5p	21	41	19	11	19	36	16	163	miR-27b-5p	34.7275	1.27832	34.9338	0.406362	34.4597	1.53911	34.5839	0.968486	34.7379	0.81333	34.7698	0.640453	35	0	miR-27b-5p	-0.206295	0.267786	0.474081	-0.153985	-0.185867	-0.416052	-0.0318817	-0.262067	-0.230185	-0.143512	0.278259	0.31014	0.0662446	miR-27b-5p	miR-27b-5p	0.536831	0.591993	0.402552	0.618562	0.553163	0.44862	0.716316	0.518143	0.498316	0.666706
miR-18b-5p	21	33	19	11	20	36	16	156	miR-18b-5p	34.9378	0.291779	34.501	0.990427	34.7706	0.659997	34.3178	1.2668	34.823	0.738753	34.732	0.729167	35	0	miR-18b-5p	0.436803	0.167237	-0.269567	-0.505227	-0.414206	-0.682199	0.0910205	-0.176972	-0.267993	-0.619992	0.052472	-0.0385485	0.499011	miR-18b-5p	miR-18b-5p	0.396585	0.534528	0.519013	0.485469	0.484585	0.366861	0.63476	0.536266	0.496696	0.346546
miR-181c-5p	20	41	21	13	21	36	16	168	miR-181c-5p	34.6039	1.72786	34.8318	0.78724	34.9353	0.303483	34.6964	0.806773	34.8299	0.79778	34.7041	1.29945	35	0	miR-181c-5p	-0.227956	-0.331435	-0.103479	-0.133478	-0.00770427	-0.303565	0.125774	-0.170087	-0.295861	0.0925722	-0.105385	-0.231158	0.168182	miR-181c-5p	miR-181c-5p	0.570531	0.554696	0.59511	0.627383	0.75177	0.496545	0.653348	0.556007	0.550848	0.71052
miR-342-5p	18	38	19	14	21	36	16	162	miR-342-5p	34.6306	0.861633	34.6851	1.16262	34.7294	0.746216	34.544	1.76624	34.8698	0.610906	34.0125	2.95627	35	0	miR-342-5p	-0.0544845	-0.0988115	-0.0443271	-0.325797	0.531447	-0.456042	0.857244	-0.130246	-0.987489	-0.0866635	0.140322	-0.716922	0.314895	miR-342-5p	miR-342-5p	0.710154	0.655371	0.719777	0.556451	0.583055	0.543874	0.507251	0.559006	0.50969	0.708826
miR-376c-3p	22	40	17	12	16	37	16	160	miR-376c-3p	35	0	34.9504	0.240701	34.6843	0.68223	34.4862	1.14822	34.1961	2.06083	34.5441	1.48942	35	0	miR-376c-3p	0.0496159	0.315727	0.266111	0.290176	-0.0578478	-0.513773	-0.348024	-0.803949	-0.455925	-0.513773	-0.488222	-0.140198	0.0496159	miR-376c-3p	miR-376c-3p	0.537915	0.351343	0.313965	0.627937	0.725182	0.439362	0.562261	0.482129	0.517233	0.37614
miR-15b-3p	21	33	18	11	19	37	16	155	miR-15b-3p	34.949	0.239055	34.6011	0.893341	34.7452	0.635392	34.672	0.795485	34.7105	0.860006	34.8387	0.531101	35	0	miR-15b-3p	0.347972	0.203826	-0.144145	-0.0384973	-0.166683	-0.328015	-0.128186	-0.289518	-0.161332	-0.277048	-0.0347249	0.0934609	0.398938	miR-15b-3p	miR-15b-3p	0.43563	0.498966	0.578052	0.724866	0.549477	0.458684	0.570361	0.50812	0.509283	0.485108
miR-32-5p	21	39	20	15	19	37	16	167	miR-32-5p	34.8943	0.495958	34.8182	0.578738	34.7886	0.691589	35	0	34.3635	2.04222	34.7775	0.779865	35	0	miR-32-5p	0.0760702	0.105696	0.0296261	0.636459	0.22245	0	-0.414009	-0.636459	-0.22245	0.105739	-0.425024	-0.0110152	0.181809	miR-32-5p	miR-32-5p	0.617663	0.598405	0.713054	0.513236	0.530504	0.7527	0.514417	0.520286	0.522081	0.554096
miR-107	21	41	19	11	20	37	16	165	miR-107	34.924	0.356387	34.8493	0.86502	34.5949	1.14826	34.1625	1.46907	34.9286	0.285125	34.4665	1.82109	35	0	miR-107	0.0747395	0.329133	0.254394	-0.766118	-0.304052	-0.837507	0.462066	-0.0713893	-0.533455	-0.761525	0.333726	-0.128339	0.150721	miR-107	miR-107	0.659675	0.517006	0.542628	0.297739	0.598521	0.333174	0.515537	0.535015	0.515049	0.313981
miR-20b-3p	18	40	20	12	20	37	16	163	miR-20b-3p	34.6424	0.821448	34.9231	0.351721	34.7554	0.801236	34.8202	0.440987	34.924	0.30631	34.6851	0.954341	35	0	miR-20b-3p	-0.280624	-0.112982	0.167642	-0.103847	0.135036	-0.179835	0.238883	-0.0759877	-0.314871	0.177726	0.168591	-0.0702924	0.0769364	miR-20b-3p	miR-20b-3p	0.396434	0.638999	0.515988	0.553143	0.617568	0.462786	0.522922	0.536418	0.51129	0.565187
miR-495-3p	21	40	21	14	20	37	16	169	miR-495-3p	34.7119	1.35134	34.833	0.634706	34.8336	0.780374	34.9105	0.346526	34.812	0.723036	34.8926	0.364319	35	0	miR-495-3p	-0.121071	-0.12173	-0.000659053	0.0985012	0.0179673	-0.0894727	-0.0805339	-0.187974	-0.10744	0.198634	-0.0215976	0.0589363	0.167035	miR-495-3p	miR-495-3p	0.627802	0.667031	0.731038	0.629194	0.718879	0.542294	0.596322	0.545978	0.516837	0.608374
miR-132-5p	22	31	21	14	21	37	16	162	miR-132-5p	35	0	34.1864	1.56725	34.8012	0.932384	34.8179	0.705374	34.974	0.122051	34.5272	1.53791	35	0	miR-132-5p	0.813568	0.198785	-0.614783	-0.156105	0.290673	-0.182127	0.446778	-0.0260213	-0.472799	-0.182127	0.172764	-0.274014	0.813568	miR-132-5p	miR-132-5p	0.277188	0.539789	0.44773	0.541615	0.570382	0.545729	0.504907	0.560518	0.517953	0.516064
miR-374b-5p	21	39	19	15	21	37	16	168	miR-374b-5p	34.9333	0.312964	34.8661	0.470851	34.8384	0.479014	35	0	34.4801	2.43867	34.7762	0.787774	35	0	miR-374b-5p	0.0671788	0.094874	0.0276952	0.519927	0.223753	0	-0.296173	-0.519927	-0.223753	0.0667241	-0.358329	-0.0621553	0.133903	miR-374b-5p	miR-374b-5p	0.593788	0.562218	0.702059	0.553485	0.531839	0.7527	0.572287	0.557931	0.523484	0.551257
miR-491-5p	18	33	15	15	22	37	16	156	miR-491-5p	34.739	0.650362	34.4712	1.26469	34.1779	1.30103	35	0	35	0	34.634	1.11619	35	0	miR-491-5p	0.26774	0.561043	0.293303	0	0.365959	0	0.365959	0	-0.365959	0.261021	0.822064	0.456105	0.528761	miR-491-5p	miR-491-5p	0.54244	0.437659	0.55661	0.7527	0.519995	0.7527	0.484439	0.7527	0.512618	0.48447
miR-184	15	35	18	14	18	38	16	154	miR-184	34.348	1.00687	34.5935	0.933275	34.8209	0.437178	34.7099	1.12371	34.3204	1.84215	34.8217	0.725191	35	0	miR-184	-0.245509	-0.47288	-0.227371	0.389506	-0.111827	-0.290142	-0.501332	-0.679647	-0.178315	0.361819	-0.500566	0.000766076	0.406452	miR-184	miR-184	0.536501	0.396057	0.535157	0.571205	0.645144	0.542294	0.479851	0.495519	0.536272	0.54176
miR-139-5p	22	37	21	12	19	38	16	165	miR-139-5p	35	0	34.7196	0.994752	34.9466	0.250657	34.7378	0.713558	34.309	2.26027	34.7772	0.816076	35	0	miR-139-5p	0.280402	0.0534403	-0.226962	0.428839	-0.0393517	-0.262183	-0.46819	-0.691021	-0.222831	-0.262183	-0.637581	-0.169391	0.280402	miR-139-5p	miR-139-5p	0.50945	0.536812	0.54277	0.569398	0.71913	0.494997	0.509354	0.508786	0.535069	0.446099
miR-22-5p	22	40	21	14	19	38	16	170	miR-22-5p	35	0	34.915	0.336646	34.9359	0.300793	34.9829	0.0660517	34.0999	3.1327	34.7193	1.10088	35	0	miR-22-5p	0.0850051	0.0641292	-0.0208759	0.883093	0.263608	-0.0170545	-0.619485	-0.900147	-0.280662	-0.0170545	-0.836018	-0.216533	0.0850051	miR-22-5p	miR-22-5p	0.515245	0.54129	0.697367	0.535447	0.544795	0.540201	0.515878	0.522688	0.541635	0.508831
miR-29b-3p	18	32	16	13	20	38	16	153	miR-29b-3p	34.5361	1.02516	34.3176	1.39198	34.5451	0.925254	34.6811	1.22894	34.644	1.16676	34.7481	0.83224	35	0	miR-29b-3p	0.218523	-0.00905873	-0.227582	0.0370562	-0.0670313	-0.31892	-0.104087	-0.355977	-0.251889	0.144997	0.0988822	0.20297	0.68244	miR-29b-3p	miR-29b-3p	0.583714	0.750909	0.573577	0.734102	0.698881	0.546016	0.653539	0.508996	0.510185	0.660225
miR-153	21	42	22	14	20	38	16	173	miR-153	34.8826	0.550817	34.9932	0.0447202	35	0	34.599	1.55287	34.1425	2.77856	34.8946	0.414301	35	0	miR-153	-0.110615	-0.117435	-0.00681977	0.456535	-0.295576	-0.40095	-0.752111	-0.857485	-0.105375	-0.283516	-0.857485	-0.105375	0.00681977	miR-153	miR-153	0.509845	0.541792	0.56986	0.600648	0.522873	0.545729	0.444305	0.517318	0.539731	0.559237
miR-301a-3p	20	40	21	14	21	38	16	170	miR-301a-3p	34.6942	0.992682	34.8545	0.566229	34.8974	0.481419	34.9182	0.316698	34.8588	0.662447	34.6491	1.59132	35	0	miR-301a-3p	-0.160388	-0.203205	-0.0428171	0.0594631	0.269125	-0.0817711	0.209662	-0.141234	-0.350896	0.224073	-0.0385952	-0.248257	0.145456	miR-301a-3p	miR-301a-3p	0.553896	0.559498	0.68228	0.678182	0.584061	0.545995	0.595023	0.556007	0.556721	0.553608
miR-215	22	41	21	14	21	38	16	173	miR-215	35	0	34.8512	0.809412	34.7714	1.07222	34.9375	0.242067	34.9524	0.223105	34.5782	1.74815	35	0	miR-215	0.148823	0.228598	0.0797754	-0.0149352	0.359295	-0.0625013	0.374231	-0.0475661	-0.421797	-0.0625013	0.181032	-0.193199	0.148823	miR-215	miR-215	0.55961	0.540038	0.674499	0.710568	0.558771	0.540462	0.53392	0.553884	0.538398	0.509141
miR-520g	16	32	18	15	21	38	16	156	miR-520g	34.481	1.04077	34.3731	1.18001	34.7229	0.880098	35	0	34.8334	0.781403	34.7904	0.834389	35	0	miR-520g	0.107989	-0.241839	-0.349828	0.166596	0.209556	0	0.0429608	-0.166596	-0.209556	0.518954	0.110519	0.0675585	0.626943	miR-520g	miR-520g	0.667046	0.554625	0.519996	0.549849	0.53825	0.7527	0.708609	0.554095	0.543156	0.406427
cel-miR-39-3p	21	35	18	15	21	38	16	164	cel-miR-39-3p	34.956	0.206258	34.6474	0.80131	34.7044	0.697743	35	0	34.9911	0.041675	34.6602	1.26721	35	0	cel-miR-39-3p	0.308576	0.251671	-0.0569054	0.00888514	0.339838	0	0.330953	-0.00888514	-0.339838	0.0439743	0.28676	-0.044193	0.352551	cel-miR-39-3p	cel-miR-39-3p	0.439384	0.460524	0.686724	0.555117	0.545596	0.7527	0.517444	0.560735	0.538369	0.554504
miR-340-3p	22	42	22	15	21	38	16	176	miR-340-3p	35	0	34.9636	0.238654	35	0	35	0	34.9869	0.0616689	34.6209	1.45116	35	0	miR-340-3p	0.0363943	0	-0.0363943	0.0131479	0.37911	0	0.365962	-0.0131479	-0.37911	0	-0.0131479	-0.37911	0.0363943	miR-340-3p	miR-340-3p	0.569672	0.7527	0.569672	0.549048	0.542312	0.7527	0.515557	0.553461	0.544287	0.7527
miR-140-3p	21	31	17	12	19	39	16	155	miR-140-3p	34.877	0.576773	34.2674	1.44485	34.5122	1.03833	34.3936	1.26785	34.8629	0.389698	34.9426	0.289821	35	0	miR-140-3p	0.609588	0.364792	-0.244797	-0.469316	-0.549049	-0.606428	-0.0797333	-0.137113	-0.0573794	-0.48346	0.350647	0.43038	0.732557	miR-140-3p	miR-140-3p	0.40506	0.498408	0.569781	0.460131	0.210129	0.408086	0.54287	0.496967	0.559217	0.479817
miR-15a-5p	21	38	20	13	19	39	16	166	miR-15a-5p	34.9272	0.341348	34.6265	1.19869	34.8209	0.589331	34.5578	1.19781	34.6695	0.870711	34.7231	1.3165	35	0	miR-15a-5p	0.300681	0.106283	-0.194398	-0.111692	-0.165294	-0.442241	-0.0536021	-0.330549	-0.276947	-0.369466	-0.151491	-0.0978887	0.373456	miR-15a-5p	miR-15a-5p	0.519315	0.571443	0.569398	0.677516	0.649232	0.495492	0.716265	0.492495	0.552647	0.505508
miR-513a-5p	21	40	21	14	19	39	16	170	miR-513a-5p	34.7645	1.10474	34.9129	0.329671	34.8346	0.775957	34.8443	0.603136	34.7677	0.686145	34.6799	1.44029	35	0	miR-513a-5p	-0.148451	-0.0700958	0.0783549	0.0765874	0.164381	-0.155729	0.087794	-0.232316	-0.32011	0.0798014	-0.0668818	-0.154676	0.0870796	miR-513a-5p	miR-513a-5p	0.555418	0.697147	0.601505	0.671177	0.649062	0.540984	0.689594	0.507522	0.554871	0.695152
miR-337-5p	22	43	21	13	20	39	16	174	miR-337-5p	35	0	35	0	34.953	0.220277	34.6117	1.2507	34.9609	0.153716	34.9012	0.383374	35	0	miR-337-5p	0	0.0469632	0.0469632	-0.349225	-0.289494	-0.38829	0.059731	-0.0390649	-0.0987958	-0.38829	0.00789832	-0.0518327	0	miR-337-5p	miR-337-5p	0.7527	0.534601	0.497379	0.513165	0.505209	0.519257	0.571027	0.542064	0.539957	0.496478
miR-570-3p	22	43	20	15	20	39	16	175	miR-570-3p	35	0	35	0	34.3486	2.14828	35	0	34.8576	0.61455	34.9351	0.306006	35	0	miR-570-3p	0	0.651382	0.651382	0.142429	0.0649112	0	-0.0775181	-0.142429	-0.0649112	0	0.508952	0.586471	0	miR-570-3p	miR-570-3p	0.7527	0.500498	0.396291	0.554456	0.549067	0.7527	0.577398	0.545667	0.552977	0.7527
miR-219-5p	22	42	21	15	20	39	16	175	miR-219-5p	35	0	34.7357	1.73291	34.8427	0.737716	35	0	34.9446	0.236468	34.7526	1.19186	35	0	miR-219-5p	0.264266	0.157282	-0.106984	0.0554426	0.247383	0	0.191941	-0.0554426	-0.247383	0	0.101839	-0.0901016	0.264266	miR-219-5p	miR-219-5p	0.568923	0.536812	0.688304	0.551126	0.556588	0.7527	0.569096	0.542577	0.555508	0.7527
miR-583	22	38	21	13	21	39	16	170	miR-583	35	0	34.5332	1.80104	34.8665	0.626254	34.8444	0.418667	34.8864	0.532977	34.6905	1.40669	35	0	miR-583	0.46678	0.133518	-0.333262	-0.0419944	0.153886	-0.155626	0.19588	-0.113631	-0.309511	-0.155626	0.0198867	-0.175993	0.46678	miR-583	miR-583	0.517238	0.538048	0.554439	0.694934	0.653026	0.495789	0.590828	0.559438	0.55709	0.444259
miR-31-3p	22	41	21	14	21	39	16	174	miR-31-3p	35	0	34.7617	1.5493	34.9357	0.301691	34.5585	1.70982	34.9354	0.302901	34.7927	0.964142	35	0	miR-31-3p	0.238302	0.0643206	-0.173981	-0.376896	-0.234143	-0.441475	0.142753	-0.0645786	-0.207332	-0.441475	-0.000258	-0.143011	0.238302	miR-31-3p	miR-31-3p	0.568372	0.542295	0.618375	0.539562	0.584446	0.544668	0.577598	0.560086	0.560585	0.515109
miR-454-3p	22	37	21	15	21	39	16	171	miR-454-3p	35	0	34.8297	0.605905	34.7936	0.968106	35	0	34.9895	0.049243	34.8541	0.614909	35	0	miR-454-3p	0.170292	0.206401	0.0361087	0.0104986	0.145937	0	0.135438	-0.0104986	-0.145937	0	0.195902	0.0604642	0.170292	miR-454-3p	miR-454-3p	0.509881	0.538544	0.712338	0.555321	0.5471	0.7527	0.546287	0.560952	0.538184	0.7527
miR-144-5p	21	40	21	15	21	39	16	173	miR-144-5p	34.9819	0.0850618	34.7775	0.873304	34.9649	0.164489	35	0	34.5387	2.16383	34.8453	0.631088	35	0	miR-144-5p	0.204353	0.016934	-0.187419	0.46133	0.154684	0	-0.306646	-0.46133	-0.154684	0.0181352	-0.426261	-0.119615	0.222489	miR-144-5p	miR-144-5p	0.532849	0.648997	0.534806	0.552065	0.53832	0.7527	0.560573	0.55686	0.537053	0.554912
miR-190a	20	40	22	15	21	39	16	173	miR-190a	34.899	0.463568	34.8844	0.442863	35	0	35	0	34.5751	1.9929	34.8676	0.66692	35	0	miR-190a	0.0146283	-0.100984	-0.115612	0.424887	0.132385	0	-0.292502	-0.424887	-0.132385	0.100984	-0.424887	-0.132385	0.115612	miR-190a	miR-190a	0.728102	0.541869	0.517146	0.551257	0.564361	0.7527	0.558451	0.556007	0.558268	0.552833
miR-141-3p	22	40	20	14	22	39	16	173	miR-141-3p	35	0	34.7365	1.09407	34.7649	0.801694	34.7716	0.884499	35	0	34.8474	0.648743	35	0	miR-141-3p	0.263492	0.235136	-0.0283552	-0.228377	-0.0757891	-0.228377	0.152587	0	-0.152587	-0.228377	0.235136	0.0825489	0.263492	miR-141-3p	miR-141-3p	0.524271	0.504488	0.730483	0.513525	0.669984	0.54282	0.530614	0.7527	0.540435	0.513525
miR-34c-5p	21	29	18	12	19	40	16	155	miR-34c-5p	34.8936	0.498973	34.2536	1.29117	34.4622	1.33598	34.4851	1.09825	34.1942	2.11792	34.825	0.855211	35	0	miR-34c-5p	0.640011	0.431411	-0.2086	0.290847	-0.339872	-0.514918	-0.630719	-0.805766	-0.175047	-0.408537	-0.267973	0.362745	0.746392	miR-34c-5p	miR-34c-5p	0.332235	0.501731	0.594022	0.629596	0.51896	0.426485	0.448053	0.49295	0.549688	0.485268
miR-299-5p	22	41	21	13	20	40	16	173	miR-299-5p	35	0	34.9471	0.244658	34.9236	0.358466	34.7671	0.887155	34.1673	2.69625	34.7612	1.09333	35	0	miR-299-5p	0.0529344	0.0764252	0.0234909	0.599798	0.00596145	-0.232884	-0.593836	-0.832682	-0.238846	-0.232884	-0.756257	-0.162421	0.0529344	miR-299-5p	miR-299-5p	0.539882	0.540288	0.681067	0.55573	0.751851	0.544079	0.518379	0.518207	0.558403	0.519797
miR-138-5p	22	38	21	14	20	40	16	171	miR-138-5p	35	0	34.8017	0.746185	34.9012	0.463325	34.4879	1.98337	34.6887	1.21542	34.7068	1.83654	35	0	miR-138-5p	0.198297	0.0987812	-0.0995157	-0.200833	-0.218866	-0.512105	-0.0180331	-0.311271	-0.293238	-0.512105	-0.21249	-0.194457	0.198297	miR-138-5p	miR-138-5p	0.520561	0.535336	0.602133	0.662508	0.660036	0.542557	0.749279	0.54167	0.588984	0.512265
miR-217	21	40	20	14	21	40	16	172	miR-217	34.9837	0.0762888	34.9103	0.410562	34.6486	1.20409	34.9355	0.249865	34.9384	0.289087	34.8642	0.784253	35	0	miR-217	0.0734804	0.335176	0.261696	-0.00288139	0.0712534	-0.0645149	0.0741348	-0.0616335	-0.135768	-0.0482501	0.289807	0.215673	0.0897452	miR-217	miR-217	0.554464	0.514233	0.51356	0.751027	0.672338	0.546528	0.649083	0.559869	0.573855	0.560992
miR-122-3p	22	41	21	14	21	40	16	175	miR-122-3p	35	0	34.8049	0.927615	34.9233	0.359577	34.8273	0.668813	34.9708	0.137115	34.6154	1.8535	35	0	miR-122-3p	0.195108	0.076662	-0.118445	-0.143454	0.211923	-0.172687	0.355377	-0.029233	-0.38461	-0.172687	0.047429	-0.307948	0.195108	miR-122-3p	miR-122-3p	0.536203	0.540788	0.600285	0.536321	0.648403	0.546262	0.552658	0.559438	0.55547	0.516702
miR-519d	21	42	19	15	21	40	16	174	miR-519d	34.9284	0.335794	34.984	0.104757	34.6855	0.864107	35	0	34.9774	0.106174	34.869	0.80556	35	0	miR-519d	-0.0556162	0.242881	0.298497	0.0226364	0.130952	0	0.108316	-0.0226364	-0.130952	0.0715915	0.291836	0.183521	0.0159752	miR-519d	miR-519d	0.542347	0.519789	0.32835	0.554708	0.592066	0.7527	0.591891	0.560302	0.583949	0.553485
miR-147a	19	35	20	15	21	40	16	166	miR-147a	34.7596	0.650077	34.7002	0.683872	34.8613	0.616958	35	0	34.9138	0.404371	34.9652	0.172443	35	0	miR-147a	0.0593997	-0.101728	-0.161128	0.0862121	0.0348191	0	-0.051393	-0.0862121	-0.0348191	0.240409	0.0524684	0.103861	0.299808	miR-147a	miR-147a	0.674514	0.615123	0.542705	0.550251	0.562462	0.7527	0.570259	0.554731	0.555506	0.501367
miR-499a-5p	22	41	21	15	21	40	16	176	miR-499a-5p	35	0	34.7405	1.54401	34.9875	0.0585671	35	0	34.9474	0.246724	34.9291	0.443222	35	0	miR-499a-5p	0.25945	0.0124865	-0.246964	0.0526018	0.0709071	0	0.0183053	-0.0526018	-0.0709071	0	-0.0401153	-0.0584206	0.25945	miR-499a-5p	miR-499a-5p	0.56019	0.542799	0.568675	0.5543	0.595969	0.7527	0.713644	0.559869	0.588449	0.7527
miR-199b-5p	20	40	18	14	22	40	16	170	miR-199b-5p	34.7927	0.672127	34.6793	1.63776	34.6679	0.794317	34.8471	0.592249	35	0	34.7679	1.40417	35	0	miR-199b-5p	0.11346	0.124865	0.011404	-0.152918	0.079186	-0.152918	0.232104	0	-0.232104	0.0543632	0.332146	0.100042	0.320742	miR-199b-5p	miR-199b-5p	0.680691	0.605494	0.751187	0.514157	0.704604	0.54361	0.562853	0.7527	0.581543	0.695143
miR-23b-5p	21	38	20	14	22	40	16	171	miR-23b-5p	34.9893	0.049964	34.8026	0.7286	34.9543	0.17026	34.9096	0.350298	35	0	34.9616	0.180829	35	0	miR-23b-5p	0.186759	0.0350545	-0.151705	-0.0904467	-0.0520499	-0.0904467	0.0383968	0	-0.0383968	-0.0797943	0.0457068	0.00731003	0.197412	miR-23b-5p	miR-23b-5p	0.511805	0.54424	0.538387	0.517663	0.570666	0.54733	0.535366	0.7527	0.55296	0.542208
miR-221-5p	21	43	21	14	22	40	16	177	miR-221-5p	34.823	0.830171	35	0	34.8874	0.527943	34.7123	1.11418	35	0	34.6277	1.74419	35	0	miR-221-5p	-0.176993	-0.0644352	0.112558	-0.28768	0.0846183	-0.28768	0.372298	0	-0.372298	-0.110687	0.112558	-0.25974	0	miR-221-5p	miR-221-5p	0.499898	0.68127	0.498635	0.514157	0.715161	0.54361	0.542604	0.7527	0.560906	0.671942
SNORD72	21	39	22	14	22	40	16	174	SNORD72	34.9405	0.279212	34.7532	1.04078	35	0	34.9144	0.331492	35	0	34.7955	1.12668	35	0	SNORD72	0.187236	-0.0595282	-0.246765	-0.0855909	0.118883	-0.0855909	0.204474	0	-0.204474	-0.0260627	0	-0.204474	0.246765	SNORD72	SNORD72	0.555298	0.535581	0.529396	0.509763	0.656104	0.540723	0.560863	0.7527	0.57204	0.69364
miR-551b-3p	22	37	20	15	22	40	16	172	miR-551b-3p	35	0	34.6633	0.882208	34.8575	0.48107	35	0	35	0	34.8301	1.00572	35	0	miR-551b-3p	0.336712	0.142503	-0.194208	0	0.169861	0	0.169861	0	-0.169861	0	0.142503	-0.0273573	0.336712	miR-551b-3p	miR-551b-3p	0.436098	0.500457	0.538261	0.7527	0.584084	0.7527	0.558819	0.7527	0.579046	0.7527
miR-182-5p	21	38	22	15	22	40	16	174	miR-182-5p	34.9087	0.428053	34.7291	0.793189	35	0	35	0	35	0	34.8542	0.705081	35	0	miR-182-5p	0.179669	-0.0912613	-0.27093	0	0.145836	0	0.145836	0	-0.145836	0.0912613	0	-0.145836	0.27093	miR-182-5p	miR-182-5p	0.535011	0.538544	0.465636	0.7527	0.557074	0.7527	0.538456	0.7527	0.555625	0.552065
miR-223-5p	22	39	22	15	19	41	16	174	miR-223-5p	35	0	34.8165	0.587936	35	0	35	0	34.706	1.17227	34.8111	1.2245	35	0	miR-223-5p	0.183548	0	-0.183548	0.294008	0.188944	0	-0.105064	-0.294008	-0.188944	0	-0.294008	-0.188944	0.183548	miR-223-5p	miR-223-5p	0.496373	0.7527	0.496373	0.538359	0.595879	0.7527	0.676488	0.534908	0.595139	0.7527
miR-338-3p	22	42	22	15	19	41	16	177	miR-338-3p	35	0	34.9646	0.232449	35	0	35	0	34.8223	0.565851	34.9828	0.111229	35	0	miR-338-3p	0.0354482	0	-0.0354482	0.177686	0.017163	0	-0.160523	-0.177686	-0.017163	0	-0.177686	-0.017163	0.0354482	miR-338-3p	miR-338-3p	0.568176	0.7527	0.568176	0.510003	0.594467	0.7527	0.435427	0.520713	0.592977	0.7527
miR-506-3p	22	42	21	15	20	41	16	177	miR-506-3p	35	0	34.9811	0.123766	34.8519	0.694702	35	0	34.6216	1.56096	34.9336	0.430439	35	0	miR-506-3p	0.0188742	0.148111	0.129237	0.378373	0.0664181	0	-0.311954	-0.378373	-0.0664181	0	-0.230262	0.0816929	0.0188742	miR-506-3p	miR-506-3p	0.567617	0.538048	0.513226	0.542425	0.594819	0.7527	0.517269	0.538398	0.593696	0.7527
miR-155-3p	20	41	22	15	20	41	16	175	miR-155-3p	34.8761	0.401503	34.8702	0.696851	35	0	35	0	34.8785	0.481676	34.8672	0.860889	35	0	miR-155-3p	0.0059193	-0.123852	-0.129771	0.1215	0.132838	0	0.0113381	-0.1215	-0.132838	0.123852	-0.1215	-0.132838	0.129771	miR-155-3p	miR-155-3p	0.750246	0.498916	0.558312	0.538747	0.596411	0.7527	0.745236	0.543025	0.595863	0.516044
miR-196a-3p	21	32	16	13	21	41	16	160	miR-196a-3p	34.8809	0.558561	34.6284	0.813684	34.5975	0.855682	34.3399	1.74582	34.8506	0.700844	34.9913	0.0561437	35	0	miR-196a-3p	0.252518	0.283431	0.0309131	-0.510702	-0.651459	-0.660122	-0.140757	-0.14942	-0.00866317	-0.541037	0.253096	0.393853	0.371603	miR-196a-3p	miR-196a-3p	0.513502	0.514191	0.724003	0.520101	0.269205	0.495742	0.51268	0.558146	0.592798	0.50553
miR-128	20	40	19	14	21	41	16	171	miR-128	34.9004	0.322345	34.7141	1.52824	34.8209	0.562599	34.8589	0.546363	34.8914	0.509281	34.9343	0.425672	35	0	miR-128	0.186301	0.0795565	-0.106744	-0.0324912	-0.0753878	-0.14107	-0.0428965	-0.108579	-0.0656825	-0.0414794	0.0705683	0.113465	0.285892	miR-128	miR-128	0.604799	0.600755	0.679852	0.712257	0.610546	0.541769	0.667705	0.554731	0.594777	0.68551
miR-377-3p	22	41	20	14	21	41	16	175	miR-377-3p	35	0	34.9452	0.346076	34.8997	0.335248	34.8781	0.472158	34.4163	2.7379	34.9739	0.169413	35	0	miR-377-3p	0.0547501	0.100298	0.0455474	0.461812	-0.0957697	-0.121911	-0.557582	-0.583723	-0.026141	-0.121911	-0.483425	0.0741566	0.0547501	miR-377-3p	miR-377-3p	0.569287	0.502149	0.623002	0.586208	0.523049	0.541507	0.509684	0.557503	0.593157	0.511323
miR-208a	22	42	21	14	21	41	16	177	miR-208a	35	0	34.9942	0.0379926	34.974	0.121946	34.8491	0.58439	34.94	0.281552	34.9945	0.0359295	35	0	miR-208a	0.00579381	0.0259989	0.0202051	-0.0908618	-0.145345	-0.150889	-0.054483	-0.060027	-0.00554405	-0.150889	-0.0340281	0.0204549	0.00579381	miR-208a	miR-208a	0.56855	0.536319	0.542878	0.590761	0.457638	0.541245	0.520962	0.558576	0.593336	0.51101
miR-363-5p	22	43	21	14	21	41	16	178	miR-363-5p	35	0	35	0	34.9066	0.438038	34.6641	1.30081	34.9333	0.312846	34.8053	1.26194	35	0	miR-363-5p	0	0.09339	0.09339	-0.269169	-0.141147	-0.335868	0.128023	-0.0666991	-0.194722	-0.335868	0.0266909	-0.101332	0	miR-363-5p	miR-363-5p	0.7527	0.537059	0.499055	0.542151	0.666422	0.544403	0.637217	0.554731	0.595501	0.514791
miR-802	22	39	22	14	21	41	16	175	miR-802	35	0	34.7094	1.30169	35	0	34.8189	0.701215	34.9891	0.0509209	34.9922	0.0504183	35	0	miR-802	0.290631	0	-0.290631	-0.170197	-0.173273	-0.181053	-0.00307665	-0.0108564	-0.00777971	-0.181053	-0.0108564	-0.00777971	0.290631	miR-802	miR-802	0.543919	0.7527	0.543919	0.521874	0.459901	0.544138	0.699274	0.559006	0.592619	0.514474
miR-1284	18	40	22	14	21	41	16	172	miR-1284	34.4523	1.50697	34.8681	0.593023	35	0	34.8866	0.439041	34.879	0.567659	34.969	0.200974	35	0	miR-1284	-0.415759	-0.547671	-0.131912	0.00766547	-0.0823488	-0.11336	-0.0900143	-0.121025	-0.031011	0.434311	-0.121025	-0.031011	0.131912	miR-1284	miR-1284	0.466267	0.447454	0.543889	0.748914	0.536916	0.547062	0.542683	0.557503	0.59532	0.536217
miR-149-5p	20	38	20	15	21	41	16	171	miR-149-5p	34.8587	0.458031	34.823	0.547135	34.8344	0.610133	35	0	34.9952	0.0226104	34.9221	0.504585	35	0	miR-149-5p	0.035769	0.024286	-0.011483	0.00482055	0.0778592	0	0.0730386	-0.00482055	-0.0778592	0.14127	0.160735	0.0876965	0.177039	miR-149-5p	miR-149-5p	0.691915	0.722074	0.73803	0.548648	0.595702	0.7527	0.577221	0.553039	0.594597	0.515877
miR-30c-1-3p	22	39	22	15	21	41	16	176	miR-30c-1-3p	35	0	34.7853	0.680978	35	0	35	0	34.4228	2.70721	34.9499	0.324656	35	0	miR-30c-1-3p	0.214729	0	-0.214729	0.57718	0.0500955	0	-0.527084	-0.57718	-0.0500955	0	-0.57718	-0.0500955	0.214729	miR-30c-1-3p	miR-30c-1-3p	0.495921	0.7527	0.495921	0.552065	0.596411	0.7527	0.518895	0.55686	0.595863	0.7527
miR-1324	19	41	22	15	21	41	16	175	miR-1324	34.7378	0.801089	34.8973	0.538283	35	0	35	0	34.3609	2.99766	34.8618	0.895367	35	0	miR-1324	-0.159532	-0.262196	-0.102664	0.639104	0.138158	0	-0.500946	-0.639104	-0.138158	0.262196	-0.639104	-0.138158	0.102664	miR-1324	miR-1324	0.535141	0.483991	0.553278	0.551257	0.595525	0.7527	0.54225	0.55686	0.594236	0.518738
miR-10b-3p	22	42	20	13	22	41	16	176	miR-10b-3p	35	0	34.9576	0.278356	34.8848	0.468775	34.4714	1.70357	35	0	34.9459	0.350345	35	0	miR-10b-3p	0.0424488	0.115168	0.0727188	-0.52864	-0.47458	-0.52864	0.0540594	0	-0.0540594	-0.52864	0.115168	0.0611083	0.0424488	miR-10b-3p	miR-10b-3p	0.567804	0.520033	0.560114	0.496192	0.443665	0.519083	0.568985	0.7527	0.594056	0.496192
miR-302b-3p	20	39	21	14	22	41	16	173	miR-302b-3p	34.9279	0.292637	34.8288	0.588017	34.8599	0.656984	34.8523	0.572107	35	0	34.7685	1.49999	35	0	miR-302b-3p	0.0991469	0.0679987	-0.0311481	-0.147717	0.0837361	-0.147717	0.231453	0	-0.231453	-0.0756467	0.140069	-0.0913841	0.171217	miR-302b-3p	miR-302b-3p	0.569254	0.644731	0.710148	0.517022	0.70495	0.546795	0.570882	0.7527	0.595139	0.616784
miR-20a-3p	20	40	20	15	22	41	16	174	miR-20a-3p	34.8607	0.514274	34.8978	0.468459	34.4867	2.24967	35	0	35	0	34.9987	0.00848314	35	0	miR-20a-3p	-0.0371172	0.373977	0.411095	0	0.00130898	0	0.00130898	0	-0.00130898	0.139294	0.513272	0.511963	0.102177	miR-20a-3p	miR-20a-3p	0.68509	0.56484	0.515651	0.7527	0.596588	0.7527	0.571835	0.7527	0.596044	0.543587
miR-340-5p	22	43	21	15	22	41	16	180	miR-340-5p	35	0	35	0	34.9389	0.286701	35	0	35	0	34.9375	0.405059	35	0	miR-340-5p	0	0.0611248	0.0611248	0	0.0625019	0	0.0625019	0	-0.0625019	0	0.0611248	-0.00137709	0	miR-340-5p	miR-340-5p	0.7527	0.535827	0.498216	0.7527	0.594996	0.7527	0.569174	0.7527	0.594056	0.7527
miR-520c-3p	22	41	22	15	22	41	16	179	miR-520c-3p	35	0	34.7421	1.2491	35	0	35	0	35	0	34.9652	0.225636	35	0	miR-520c-3p	0.257856	0	-0.257856	0	0.0348164	0	0.0348164	0	-0.0348164	0	0	-0.0348164	0.257856	miR-520c-3p	miR-520c-3p	0.538215	0.7527	0.538215	0.7527	0.594643	0.7527	0.568796	0.7527	0.593516	0.7527
miR-606	21	43	22	15	22	41	16	180	miR-606	34.5511	2.10576	35	0	35	0	35	0	35	0	34.7743	1.46249	35	0	miR-606	-0.448949	-0.448949	0	0	0.225668	0	0.225668	0	-0.225668	0.448949	0	-0.225668	0	miR-606	miR-606	0.500743	0.539789	0.7527	0.7527	0.595525	0.7527	0.570121	0.7527	0.594417	0.553485
miR-183-5p	22	42	22	15	20	42	16	179	miR-183-5p	35	0	34.9499	0.328538	35	0	35	0	34.4628	2.067	35	0	35	0	miR-183-5p	0.0501015	0	-0.0501015	0.537178	0	0	-0.537178	-0.537178	0	0	-0.537178	0	0.0501015	miR-183-5p	miR-183-5p	0.569297	0.7527	0.569297	0.533944	0.7527	0.7527	0.446766	0.545752	0.7527	0.7527
miR-142-5p	22	42	20	12	21	42	16	175	miR-142-5p	35	0	34.9127	0.572453	34.7417	0.874973	34.2245	1.74005	34.7982	0.946392	35	0	35	0	miR-142-5p	0.0872982	0.258253	0.170955	-0.573742	-0.775513	-0.775513	-0.201771	-0.201771	0	-0.775513	0.0564816	0.258253	0.0872982	miR-142-5p	miR-142-5p	0.568923	0.503648	0.536586	0.514643	0.145676	0.441632	0.499013	0.558361	0.7527	0.377409
miR-499a-3p	22	41	20	14	21	42	16	176	miR-499a-3p	35	0	34.9127	0.399949	34.7815	0.732689	34.8931	0.413912	34.9577	0.198601	35	0	35	0	miR-499a-3p	0.0872959	0.218538	0.131242	-0.0645297	-0.106872	-0.106872	-0.0423418	-0.0423418	0	-0.106872	0.176196	0.218538	0.0872959	miR-499a-3p	miR-499a-3p	0.541381	0.496885	0.540387	0.589778	0.446762	0.543083	0.497387	0.556007	0.7527	0.513525
miR-32-3p	20	40	19	15	21	42	16	173	miR-32-3p	34.4387	2.38862	34.7225	1.43835	34.6515	1.05258	35	0	34.6732	1.53302	35	0	35	0	miR-32-3p	-0.283818	-0.212793	0.0710254	0.326841	0	0	-0.326841	-0.326841	0	0.561285	0.0216509	0.348491	0.277466	miR-32-3p	miR-32-3p	0.595101	0.662351	0.706268	0.553485	0.7527	0.7527	0.498605	0.557931	0.7527	0.550249
miR-581	22	41	22	15	21	42	16	179	miR-581	35	0	34.8216	0.817496	35	0	35	0	34.8562	0.674346	35	0	35	0	miR-581	0.178397	0	-0.178397	0.143771	0	0	-0.143771	-0.143771	0	0	-0.143771	0	0.178397	miR-581	miR-581	0.541291	0.7527	0.541291	0.552065	0.7527	0.7527	0.497793	0.55686	0.7527	0.7527
miR-580	21	43	22	15	21	42	16	180	miR-580	34.8174	0.856658	35	0	35	0	35	0	34.9843	0.073825	35	0	35	0	miR-580	-0.18264	-0.18264	0	0.0157395	0	0	-0.0157395	-0.0157395	0	0.18264	-0.0157395	0	0	miR-580	miR-580	0.501166	0.541039	0.7527	0.548848	0.7527	0.7527	0.496578	0.55325	0.7527	0.553689
miR-146b-5p	17	35	17	13	22	42	16	162	miR-146b-5p	34.6075	0.835057	34.6068	0.951104	34.693	0.670473	34.558	1.33195	35	0	35	0	35	0	miR-146b-5p	0.000642633	-0.0855307	-0.0861734	-0.442029	-0.442029	-0.442029	0	0	0	-0.049513	0.306986	0.306986	0.393159	miR-146b-5p	miR-146b-5p	0.731015	0.664965	0.6628	0.479454	0.344162	0.510371	0.7527	0.7527	0.7527	0.724397
miR-517a-3p	20	33	18	15	22	42	16	166	miR-517a-3p	34.8249	0.586606	34.5885	0.809522	34.6778	0.80822	35	0	35	0	35	0	35	0	miR-517a-3p	0.236372	0.147068	-0.0893037	0	0	0	0	0	0	0.175142	0.322211	0.322211	0.411515	miR-517a-3p	miR-517a-3p	0.516736	0.574014	0.651528	0.7527	0.7527	0.7527	0.7527	0.7527	0.7527	0.521597
miR-514a-3p	21	40	19	15	22	42	16	175	miR-514a-3p	34.9617	0.179831	34.9076	0.354358	34.8423	0.439456	35	0	35	0	35	0	35	0	miR-514a-3p	0.0540873	0.119397	0.06531	0	0	0	0	0	0	0.0383401	0.157737	0.157737	0.0924274	miR-514a-3p	miR-514a-3p	0.578967	0.51599	0.584328	0.7527	0.7527	0.7527	0.7527	0.7527	0.7527	0.553485
miR-154-5p	22	41	20	13	21	38	16	171	miR-154-5p	35	0	34.7233	1.59499	34.788	0.733139	33.9216	3.66958	34.5026	2.33298	34.8197	0.58933	35	0	miR-154-5p	0.276716	0.211968	-0.0647484	-0.581054	-0.898136	-1.07845	-0.317082	-0.497394	-0.180312	-1.07845	-0.285426	0.0316558	0.276716	miR-154-5p	miR-154-5p	0.551303	0.505549	0.713735	0.595931	0.479285	0.515274	0.553299	0.556007	0.516121	0.503714
miR-381-3p	22	36	21	12	20	37	15	163	miR-381-3p	35	0	34.87	0.419653	34.9953	0.0219411	34.1408	2.65235	34.9209	0.291717	34.747	0.916747	34.864	0.543988	miR-381-3p	0.129958	0.00467786	-0.12528	-0.780138	-0.606194	-0.723208	0.173944	0.0569305	-0.117014	-0.859205	-0.0743885	-0.248333	-0.00603922	miR-381-3p	miR-381-3p	0.497119	0.534112	0.50114	0.505166	0.514782	0.541806	0.558384	0.652866	0.633173	0.486546
miR-409-3p	20	29	14	7	11	23	8	112	miR-409-3p	34.9091	0.336501	34.2648	1.22115	34.0767	1.47118	33.6364	1.61852	32.9191	3.42376	33.7002	2.2454	33.9745	1.28772	miR-409-3p	0.644369	0.832392	0.188024	0.717297	-0.0637503	-0.338125	-0.781047	-1.05542	-0.274375	-1.27272	-1.15762	-0.376576	-0.290225	miR-409-3p	miR-409-3p	0.278677	0.235743	0.609473	0.567796	0.732688	0.586049	0.530827	0.515658	0.639345	0.0581034
[truncated: 19 more columns]

## Sheet: Sheet1
Table 3.	Number per group that were not detectable (Ct>35)									Average and Standard Deviation for Nonexercise groups						Average and Standard Deviation for Post-Exercise groups										Significant difference in ΔΔCt between groups if detectable (Ct≤35 in > two thirds of subjects in 1 group per pair), ANOVA≤0.05, HSD≤0.05, and FDR≤0.10.
N0	Highlighted if fewer than two thirds of subjects detected with Ct≤35 for any group								N0																	Not significant because FDR>0.10
Threshold	8.33333	15.3333	8.33333	6	8.33333	9.33333	6.33333	61.6667	Threshold																	Not significant because Tukey HSD>0.05															ANOVA < 0.05 then Tukey HSD < 0.05 for each miRNA between all 7 groups
Two thirds	14.6667	28.6667	14.6667	10	14.6667	33.6667	10.6667	121.333	Two thirds	Average and Standard Deviation for Nonexercise groups						Average and Standard Deviation for Post-Exercise groups										Not significant because detected in fewer than two thirds of subjects in each group															Highlight in color indicates significant by HSD<0.05
One Third	7.33333	14.3333	7.33333	5	7.33333	8.33333	5.33333	60.6667	One Third																	ΔΔCt	ΔΔCt	ΔΔCt	ΔΔCt	ΔΔCt	ΔΔCt	ΔΔCt	ΔΔCt	ΔΔCt	ΔΔCt	ΔΔCt	ΔΔCt	ΔΔCt	ID#	ANOVA	Tukey HSD	Tukey HSD	Tukey HSD	Tukey HSD	Tukey HSD	Tukey HSD	Tukey HSD	Tukey HSD	Tukey HSD
N	22	43	22	15	22	42	16	182	N	Lower Ct values indicate higher amounts of miRNAs														N0	Figure 4	ΔΔCt for nonexercise groups			ΔΔCt between postexercise groups						ΔΔCt for postexercise & nonexercise groups				Group	SPSS
ID#	#sc0=35	#cfs0=35	#gwi0=35	#SC=35	#START=35	#STOPP=35	#CFS=35	Total #=35	ID#	sc0_avg	sc0_sd	cfs0_avg	cfs0_sd	gwi0_avg	gwi0_sd	SC_avg	SC_sd	START_avg	START_sd	STOPP_avg	STOPP_sd	CFS_avg	CFS_sd	ID#	Normalizers	Δsc0-cfs0	Δsc0-gwi0	Δcfs0-gwi0	ΔSC-START	ΔSC-STOPP	ΔSC-CFS	ΔSTART-STOPP	ΔSTART-CFS	ΔSTOPP-CFS	ΔSC-sc0	ΔSTART-gwi0	ΔSTOPP-gwi0	ΔCFS-cfs0	ID#	N0 data	HSD:sc0_cfs0	HSD:sc0_gwi0	HSD:cfs0_gwi0	HSD:SC_START	HSD:SC_STOPP	HSD:SC_CFS	HSD:START_STOPP	HSD:START_CFS	HSD:STOPP_CFS
Normalizer miRNAs were detected in essentially all subjects (≥ 180 out of 182), but there were no significant differences between groups by ANOVA (p<0.05) and FDR (p<0.10).
miR-489	0	0	0	0	0	0	0	0	miR-489	24.9999	0.975235	25.2718	0.723484	25.2966	1.01992	25.0841	0.713845	25.1506	0.802447	25.0859	0.712584	25.1611	0.720397	miR-489	N2	-0.271898	-0.296669	-0.0247708	-0.0664394	-0.00179521	-0.0769513	0.0646442	-0.0105118	-0.075156	0.0842542	-0.145975	-0.210619	-0.110693	miR-489
miR-490-3p	0	0	0	0	0	0	0	0	miR-490-3p	25.743	0.984099	25.7376	0.912431	25.6563	0.738864	25.4121	0.624464	25.5049	1.02598	25.0658	1.02938	25.5214	0.549734	miR-490-3p	N2	0.00530415	0.0866392	0.081335	-0.0927656	0.346295	-0.109324	0.43906	-0.0165582	-0.455619	-0.330832	-0.151427	-0.590488	-0.216204	miR-490-3p
miR-127-3p	0	0	1	0	1	0	0	2	miR-127-3p	29.2732	1.11903	29.2176	0.899954	29.6244	1.69613	29.1544	0.594644	29.6799	1.59151	29.1544	1.04489	28.9024	0.715568	miR-127-3p	N3	0.0555808	-0.351267	-0.406847	-0.525425	1.40048e-05	0.252048	0.525439	0.777473	0.252034	-0.118707	0.0554516	-0.469987	-0.315174	miR-127-3p
miR-433	0	0	1	0	1	0	0	2	miR-433	30.6869	1.16178	30.2848	1.01933	30.4142	1.4178	29.5375	1.83242	29.4149	1.83464	29.3281	1.62939	29.8073	1.09858	miR-433	N6	0.402126	0.272687	-0.129439	0.12254	0.209363	-0.269824	0.0868224	-0.392364	-0.479186	-1.14942	-0.999277	-1.0861	-0.477474	miR-433
miR-124-3p	0	0	0	0	0	0	0	0	miR-124-3p	31.4814	1.60889	30.4764	1.58639	30.3596	2.76347	30.4379	1.65104	30.7628	1.39097	30.4846	1.16244	30.7232	1.46016	miR-124-3p	N6	1.00509	1.12189	0.1168	-0.324905	-0.0466945	-0.285265	0.27821	0.0396392	-0.238571	-1.04354	0.403252	0.125042	0.246812	miR-124-3p
miR-183-3p	0	0	2	0	0	0	0	2	miR-183-3p	31.5305	0.788342	31.8346	0.978678	32.073	1.32547	31.5376	0.892382	31.6128	0.977696	31.6995	0.89111	31.8794	0.924723	miR-183-3p	N6	-0.304067	-0.542546	-0.238479	-0.0751792	-0.161907	-0.341791	-0.0867281	-0.266612	-0.179884	0.00714442	-0.460223	-0.373495	0.0448678	miR-183-3p
Significantly different between groups using 3 or 4 normalizers. Significance determined by ANOVA (p < 0.05), Tukey tests (p < 0.05) and FDR (p < 0.10). Every pair of groups had at least one group with miRNAs detectable (Ct<35) in more than two thirds of subjects.
Figure 5
miR-22-3p	12	10	9	3	15	8	2	59	miR-22-3p	32.8498	3.72009	30.4432	4.09432	30.9519	4.83695	26.8176	5.42104	32.6737	4.21376	27.0761	5.46854	28.2211	5.06389	miR-22-3p	N0,N2,N3,N6	2.40654	1.8979	-0.50864	-5.85615	-0.258484	-1.40353	5.59767	4.45262	-1.14505	-6.03219	1.72186	-3.87581	-2.22212	miR-22-3p	0	0.458	0.837	1	0.007	1	0.982	0.001	0.082	0.992
miR-9-3p	19	29	18	8	7	33	12	126	miR-9-3p	34.9365	0.255293	34.4435	0.993891	34.6359	1.00093	33.8801	1.52628	33.1133	1.80864	34.671	0.769309	34.1017	2.56025	miR-9-3p	N0,N2,N3,N6	0.492964	0.300607	-0.192357	0.766785	-0.790955	-0.221622	-1.55774	-0.988407	0.569334	-1.05639	-1.52257	0.035169	-0.341807	miR-9-3p	0	0.765	0.987	0.998	0.719	0.389	0.999	0.001	0.366	0.739
Figure 6
miR-99b-5p	9	9	9	1	1	1	3	33	miR-99b-5p	34.0271	1.11988	33.1511	1.4997	33.8034	1.22927	32.3163	1.40051	31.9859	1.2549	32.0619	1.38096	32.8482	1.69444	miR-99b-5p	N0,N2,N3,N6	0.876055	0.223701	-0.652354	0.330444	0.254358	-0.531908	-0.0760865	-0.862352	-0.786266	-1.71083	-1.81758	-1.74149	-0.302871	miR-99b-5p	0	0.2	0.998	0.553	0.999	0.996	0.937	1	0.642	0.463
miR-425-3p	9	14	12	2	0	6	2	45	miR-425-3p	33.6204	1.49518	32.738	2.14066	33.6808	1.77183	30.9826	2.56151	31.1365	1.86573	31.5267	2.1696	32.6667	1.39873	miR-425-3p	N0,N2,N3,N6	0.882418	-0.0603323	-0.94275	-0.153872	-0.544083	-1.68411	-0.390211	-1.53024	-1.14003	-2.6378	-2.54426	-2.15405	-0.0712666	miR-425-3p	0	0.622	1	0.545	1	0.973	0.224	0.992	0.246	0.433
miR-204-5p	7	9	8	0	4	4	4	36	miR-204-5p	32.8006	2.16945	32.046	2.33146	32.4509	2.31544	29.0265	1.68913	30.6292	2.83418	30.4291	2.39695	30.78	2.90351	miR-204-5p	N0,N2,N3,N6	0.754675	0.349711	-0.404964	-1.60273	-1.40257	-1.75346	0.200162	-0.150727	-0.350889	-3.77414	-1.8217	-2.02186	-1.26601	miR-204-5p	0	0.894	0.999	0.995	0.411	0.462	0.399	1	1	0.999
miR-30d-5p	8	15	5	0	1	2	2	33	miR-30d-5p	34.0255	1.13684	33.5454	1.64471	32.5971	2.08217	31.2022	2.02735	31.5787	1.61437	31.7219	1.95445	32.7888	1.3935	miR-30d-5p	N0,N2,N3,N6	0.480092	1.42837	0.94828	-0.376516	-0.519662	-1.58659	-0.143147	-1.21008	-1.06693	-2.82323	-1.01835	-0.875199	-0.756548	miR-30d-5p	0	0.941	0.099	0.37	0.991	0.965	0.153	1	0.415	0.329
miR-370	0	1	1	0	1	1	0	4	miR-370	31.3299	1.0217	31.2462	1.30522	31.4235	1.11274	29.9612	1.03579	29.6831	2.52453	30.3897	1.42194	30.5959	0.675952	miR-370	N0,2,3	0.0837156	-0.093678	-0.177394	0.278142	-0.42853	-0.634706	-0.706671	-0.912847	-0.206176	-1.36867	-1.74049	-1.03382	-0.650253	miR-370	0	1	1	0.999	0.985	0.955	0.881	0.356	0.339	0.999
Figure 7
miR-328	0	1	0	0	0	1	0	2	miR-328	22.9052	1.39632	22.8967	2.66867	22.8232	1.3796	26.6585	3.37827	29.1838	2.315	28.4613	3.67235	27.7397	3.64173	miR-328	N0,N2,N3,N6	0.0085449	0.0820527	0.0735078	-2.52534	-1.80281	-1.08123	0.722536	1.44412	0.72158	3.75325	6.36065	5.63811	4.84303	miR-328	0	1	1	1	0.135	0.319	0.938	0.979	0.751	0.97
miR-608	0	0	1	1	1	0	0	3	miR-608	27.5905	1.57211	27.1196	2.08497	27.678	2.24038	30.4038	2.8954	31.1513	1.91726	30.0836	2.90708	30.1281	2.2826	miR-608	N0,N2,N3,N6	0.470893	-0.0875274	-0.558421	-0.747474	0.32024	0.27568	1.06771	1.02315	-0.0445598	2.81334	3.47328	2.40557	3.00855	miR-608	0	0.988	1	0.971	0.962	1	1	0.619	0.837	1
Figure 8
let-7i-5p	0	4	4	6	16	26	6	62	let-7i-5p	30.5273	1.46254	30.7185	2.06691	31.1677	2.43394	32.3848	2.49518	34.0089	1.94048	33.6677	2.07803	32.7725	2.24483	let-7i-5p	N0,N2,N3,N6	-0.191187	-0.640312	-0.449125	-1.62414	-1.28288	-0.387693	0.341257	1.23645	0.89519	1.85743	2.84126	2.5	2.05393	let-7i-5p	0	1	0.95	0.983	0.287	0.363	0.999	0.999	0.61	0.739
miR-200a-5p	2	6	2	3	15	22	11	61	miR-200a-5p	31.4558	1.90006	31.57	1.99247	31.1992	1.77908	32.8503	2.23677	34.1312	1.78836	33.2044	2.30613	33.9862	1.57689	miR-200a-5p	N0,N2,N3,N6	-0.11415	0.256575	0.370725	-1.28094	-0.354168	-1.13591	0.926767	0.145028	-0.781739	1.39446	2.93197	2.0052	2.41622	miR-200a-5p	0	1	1	0.992	0.531	0.995	0.698	0.695	1	0.869
miR-93-3p	6	7	5	6	15	24	11	74	miR-93-3p	32.715	2.00828	31.9368	1.99822	31.6961	2.08138	33.2457	1.69773	34.5169	0.92892	33.6857	1.6736	34.256	1.31321	miR-93-3p	N0,N2,N3,N6	0.778208	1.01889	0.240678	-1.27125	-0.440038	-1.01033	0.831217	0.26093	-0.570287	0.530701	2.82084	1.98962	2.31923	miR-93-3p	0	0.623	0.467	0.998	0.252	0.986	0.682	0.4	0.997	0.908
Figure 9
miR-92a-3p	0	0	1	1	1	1	0	4	miR-92a-3p	28.4114	1.37646	28.6023	1.51377	29.4585	2.07355	29.5559	2.43303	30.6723	2.72643	30.5367	2.50605	31.2011	1.89044	miR-92a-3p	N0,N2,N3,N6	-0.190858	-1.04709	-0.856233	-1.1164	-0.980814	-1.64522	0.135583	-0.528822	-0.664405	1.14448	1.21379	1.07821	2.59884	miR-92a-3p	0	1	0.651	0.714	0.735	0.691	0.316	1	0.984	0.943
miR-323b-5p	0	0	2	1	0	0	0	3	miR-323b-5p	31.1088	1.10095	30.5269	1.52295	31.0971	1.61121	31.8684	1.3043	32.0224	0.935342	31.6026	1.27411	32.2073	0.901472	miR-323b-5p	N0,N2,N3,N6	0.581894	0.0117522	-0.570142	-0.153929	0.265815	-0.338881	0.419744	-0.184952	-0.604696	0.759619	0.9253	0.505556	1.68039	miR-323b-5p	0	0.621	1	0.644	1	0.994	0.991	0.921	0.999	0.701
miR-126-5p	0	1	2	2	2	4	1	12	miR-126-5p	31.6921	1.06031	30.751	1.69265	31.2297	1.64749	32.3661	2.23611	32.0721	2.20067	32.4652	2.18956	32.7296	0.969446	miR-126-5p	N0,N2,N3,N6	0.941073	0.462405	-0.478668	0.294027	-0.0991027	-0.363551	-0.39313	-0.657578	-0.264449	0.673998	0.842376	1.23551	1.97862	miR-126-5p	0	0.439	0.98	0.953	0.997	1	0.998	0.953	0.893	0.999
miR-19b-3p	10	13	9	7	13	24	11	87	miR-19b-3p	33.8575	1.22746	32.8267	2.29219	32.7825	3.19366	33.6125	1.98291	33.7448	2.99289	34.1389	1.38032	34.7852	0.390786	miR-19b-3p	N0,N2,N3,N6	1.03074	1.07497	0.0442256	-0.132348	-0.526399	-1.17273	-0.394051	-1.04039	-0.646336	-0.244991	0.962327	1.35638	1.95849	miR-19b-3p	0.011	0.515	0.631	1	1	0.978	0.722	0.981	0.707	0.952
miR-505-3p	13	13	11	4	12	26	14	93	miR-505-3p	33.9894	1.44984	32.9912	1.83576	33.8354	1.52441	33.8992	1.04362	33.6818	2.26262	34.1052	1.39628	34.8832	0.43558	miR-505-3p	N0,N2,N3,N6	0.998269	0.153998	-0.844271	0.217348	-0.206087	-0.984085	-0.423435	-1.20143	-0.777998	-0.0902837	-0.153634	0.269802	1.89207	miR-505-3p	0.00300671	0.206	1	0.401	0.995	0.999	0.601	0.857	0.165	0.638
miR-532-5p	9	9	9	10	15	21	12	85	miR-532-5p	33.6462	1.4937	32.885	1.63817	33.3165	2.0795	34.5082	0.935839	34.305	1.1643	33.5029	2.06362	34.6047	0.896721	miR-532-5p	N0,N2,N3,N6	0.761221	0.32968	-0.431541	0.203201	1.00522	-0.0965954	0.802015	-0.299796	-1.10181	0.86194	0.988419	0.186403	1.71976	miR-532-5p	0.001	0.583	0.995	0.955	1	0.41	1	0.54	0.999	0.269
miR-186-3p	14	14	9	14	22	33	14	120	miR-186-3p	33.9481	1.54274	32.8177	1.80639	33.537	1.45939	34.7982	0.781595	35	0	34.1612	2.6286	34.6637	0.929667	miR-186-3p	N0,N2,N3,N6	1.1304	0.411104	-0.719299	-0.201807	0.636992	0.134537	0.838799	0.336344	-0.502455	0.850065	1.46298	0.624177	1.84593	miR-186-3p	2.18963e-05	0.185	0.987	0.709	1	0.892	1	0.581	0.998	0.96
Not considered as potential biomarkers because significantly different with only 1 or 2 normalizers out of 4.
let-7c	8	8	5	0	5	9	3	38	let-7c	32.4916	2.25296	31.6676	2.22122	32.4084	2.06968	29.7484	1.29134	30.8081	2.89333	31.3555	2.42889	30.7716	2.70109	let-7c	N0,3	0.823945	0.0831982	-0.740747	-1.05972	-1.60709	-1.0232	-0.547368	0.0365149	0.583883	-2.74318	-1.60026	-1.05289	-0.896026	let-7c	0.006	0.83	1	0.89	0.737	0.313	0.887	0.998	1	0.99
miR-30a-5p	8	21	10	3	1	4	3	50	miR-30a-5p	34.1462	0.902347	33.988	1.38263	33.4766	1.84213	32.1661	2.06807	32.4211	1.74406	32.2699	1.88503	33.1426	1.39054	miR-30a-5p	N0,3	0.158259	0.66966	0.511402	-0.254971	-0.103772	-0.976525	0.151199	-0.721554	-0.872753	-1.98015	-1.05552	-1.20672	-0.845365	miR-30a-5p	0	1	0.822	0.895	0.998	1	0.641	0.999	0.872	0.509
miR-1180	13	18	6	2	6	19	4	68	miR-1180	34.0221	1.66332	33.74	1.47395	32.0272	2.71623	32.4457	2.1582	32.5996	2.75887	33.198	2.15943	33.623	1.39338	miR-1180	N0,6	0.282117	1.99492	1.7128	-0.153905	-0.752329	-1.17731	-0.598424	-1.02341	-0.424985	-1.57644	0.57238	1.1708	-0.117013	miR-1180	0.007	0.999	0.027	0.03	1	0.877	0.693	0.879	0.691	0.994
miR-770-5p	13	9	9	8	11	21	7	78	miR-770-5p	34.2399	1.04702	32.7493	1.69904	33.4053	1.711	33.307	2.14056	33.4799	2.229	33.4725	1.87578	33.8721	1.65242	miR-770-5p	N2,3	1.49065	0.834648	-0.655999	-0.172861	-0.165554	-0.565101	0.00730698	-0.39224	-0.399547	-0.932911	0.0745982	0.0672912	1.12284	miR-770-5p	>0.05
miR-411-5p	0	0	1	0	1	0	0	2	miR-411-5p	30.5682	0.910924	30.2808	1.3014	30.8229	1.52613	31.574	1.41004	30.635	1.47583	30.555	1.37582	31.4774	1.37616	miR-411-5p	N2,6	0.287358	-0.254762	-0.54212	0.938968	1.01896	0.0966188	0.0799954	-0.842349	-0.922344	1.00579	-0.187936	-0.267932	1.19653	miR-411-5p	>0.05
miR-218-1-3p	11	14	8	8	12	26	10	89	miR-218-1-3p	33.627	1.58581	33.0689	1.7759	33.2017	1.74127	33.8287	1.73381	34.0713	1.24862	34.3641	1.07682	34.5287	0.934012	miR-218-1-3p	N3,6	0.558094	0.425321	-0.132773	-0.242596	-0.535459	-0.699966	-0.292863	-0.457371	-0.164507	0.20168	0.869597	1.16246	1.45974	miR-218-1-3p	>0.05
miR-455-5p	8	18	6	11	14	31	10	98	miR-455-5p	33.8616	1.40436	33.8403	1.38012	33.2866	1.50772	34.7279	0.658963	34.1421	1.48468	34.3939	1.43921	34.5154	0.983093	miR-455-5p	N3,6	0.0212814	0.57503	0.553749	0.585812	0.334012	0.212515	-0.251801	-0.373297	-0.121496	0.866314	0.855532	1.10733	0.67508	miR-455-5p	>0.05
miR-661	1	1	1	1	0	0	0	4	miR-661	29.4009	1.49285	28.8229	1.59966	29.2485	1.75752	30.0122	1.56711	29.6749	1.05199	29.2474	1.35936	30.0598	0.928305	miR-661	N6	0.577985	0.15244	-0.425545	0.337278	0.764795	-0.0476434	0.427517	-0.384922	-0.812438	0.611288	0.426449	-0.00106759	1.23692	miR-661	>0.05
miR-486-5p	11	15	9	2	6	14	6	63	miR-486-5p	33.6824	1.66781	32.9751	2.01021	32.807	2.67369	31.1762	2.21598	32.2729	3.21426	32.6579	2.38569	33.3071	1.84735	miR-486-5p	N0	0.707343	0.875414	0.168071	-1.09671	-1.48165	-2.13089	-0.384936	-1.03418	-0.649245	-2.50619	-0.534069	-0.149134	0.33204	miR-486-5p	0.045	0.908	0.874	1	0.882	0.299	0.148	0.969	0.739	0.976
miR-21-5p	8	12	10	0	7	16	4	57	miR-21-5p	32.7052	2.17181	32.5387	2.10945	33.5127	1.74545	30.2919	2.27218	31.7376	2.62362	32.186	2.56701	31.325	2.40246	miR-21-5p	N0	0.166502	-0.807487	-0.973989	-1.44567	-1.89411	-1.03307	-0.448441	0.4126	0.861042	-2.41335	-1.77517	-1.32672	-1.21378	miR-21-5p	0.002	1	0.906	0.672	0.465	0.105	0.873	0.997	0.996	0.883
let-7a-5p	7	13	8	0	3	8	4	43	let-7a-5p	32.6521	1.89491	32.2757	2.36517	32.7019	1.9416	30.4384	1.26234	30.9481	2.30667	31.7273	2.30336	31.1557	2.46314	let-7a-5p	N0	0.376378	-0.0498468	-0.426225	-0.509659	-1.28888	-0.71725	-0.779218	-0.207591	0.571627	-2.21365	-1.75384	-0.97462	-1.12002	let-7a-5p	0.005	0.995	1	0.99	0.985	0.496	0.97	0.925	1	0.984
miR-1207-5p	15	22	13	5	4	20	11	90	miR-1207-5p	34.636	0.591602	33.8506	1.90289	34.0556	1.49348	32.862	1.87509	32.8968	1.55677	33.9265	1.63968	34.3539	1.06044	miR-1207-5p	N0	0.785317	0.580382	-0.204935	-0.0347775	-1.06456	-1.49193	-1.02978	-1.45715	-0.427372	-1.77398	-1.15882	-0.129043	0.503264	miR-1207-5p	0.004	0.481	0.884	0.999	1	0.275	0.121	0.241	0.108	0.968
miR-639	19	26	10	5	15	26	13	114	miR-639	34.8057	0.684233	34.4296	0.876447	33.9745	1.19251	33.167	2.02805	34.2792	1.24887	33.8916	2.02	34.7279	0.745224	miR-639	N0	0.37602	0.831167	0.455147	-1.11222	-0.724649	-1.56094	0.387576	-0.448718	-0.836294	-1.6387	0.304692	-0.0828843	0.298263	miR-639	0.007	0.947	0.434	0.876	0.31	0.599	0.035	0.981	0.923	0.393
let-7e-5p	9	13	11	0	5	10	3	51	let-7e-5p	33.2602	1.93126	32.9704	2.09437	33.7215	1.51934	31.6601	1.40297	31.7267	2.33024	32.3419	2.16165	31.934	2.13171	let-7e-5p	N0	0.289731	-0.461298	-0.751029	-0.0666138	-0.681849	-0.2739	-0.615235	-0.207286	0.407949	-1.60009	-1.99478	-1.37954	-1.03646	let-7e-5p	0.004	0.998	0.989	0.792	1	0.948	1	0.978	1	0.997
miR-423-5p	20	32	21	5	11	25	10	124	miR-423-5p	34.8734	0.409816	34.3562	1.4559	34.9156	0.395965	33.2949	1.68618	33.6804	1.53423	33.9575	1.56802	33.9474	1.56086	miR-423-5p	N0	0.517193	-0.0421661	-0.559359	-0.385546	-0.662677	-0.652492	-0.277131	-0.266945	0.0101851	-1.57855	-1.23517	-0.958037	-0.408863	miR-423-5p	0.001	0.776	1	0.706	0.973	0.673	0.837	0.994	0.999	1
miR-30e-5p	10	24	11	1	2	6	3	57	miR-30e-5p	34.1366	1.00975	34.1466	1.37167	34.1321	1.1438	32.9872	1.50737	32.4706	1.51977	32.5738	1.95879	33.4553	1.07299	miR-30e-5p	N0	-0.00999788	0.00455227	0.0145502	0.516676	0.413445	-0.46806	-0.103231	-0.984737	-0.881506	-1.1494	-1.66152	-1.55829	-0.691333	miR-30e-5p	0	1	1	1	0.984	0.968	0.975	1	0.571	0.403
miR-181c-3p	1	3	2	0	1	1	0	8	miR-181c-3p	31.7325	1.59191	31.641	1.58096	31.4575	1.43019	30.8245	1.75324	29.8751	1.81967	29.9667	1.70064	30.8982	1.67823	miR-181c-3p	N0	0.0914679	0.275031	0.183563	0.949404	0.857817	-0.0737438	-0.0915872	-1.02315	-0.931561	-0.908011	-1.58238	-1.4908	-0.742799	miR-181c-3p	0	1	0.998	1	0.7	0.601	1	1	0.594	0.472
ANOVA significant (p<0.05) but Tukey tests not significant (p>0.05; brown), or not significant by FDR (p>0.10; blue).
miR-375	0	0	2	0	0	0	0	2	miR-375	30.8631	1.28635	30.5648	1.50593	30.6881	1.89158	29.5258	1.06329	29.5324	1.27202	29.5492	1.16285	29.7732	0.999536	miR-375		0.298286	0.175008	-0.123279	-0.00662228	-0.0234111	-0.247376	-0.0167888	-0.240753	-0.223964	-1.3373	-1.15567	-1.13888	-0.791634	miR-375	0	0.981	1	1	1	1	0.999	1	1	0.998
miR-382-5p	0	0	2	2	0	0	0	4	miR-382-5p	28.5004	1.45249	27.8644	1.80426	28.8535	2.25845	30.4079	3.24311	29.5289	2.09546	29.1264	2.11239	29.3184	1.40846	miR-382-5p		0.63595	-0.353114	-0.989064	0.87899	1.28155	1.08957	0.402557	0.210576	-0.191981	1.90755	0.675441	0.272884	1.45393	miR-382-5p	0.001	0.9	0.998	0.525	0.92	0.332	0.759	0.957	0.999	1
miR-720	2	2	3	0	1	1	0	9	miR-720	30.8661	2.20793	29.5316	2.76323	31.06	2.9561	28.237	2.50392	28.7569	3.16455	29.1632	2.70742	29.814	2.02206	miR-720		1.33456	-0.193912	-1.52847	-0.519886	-0.926179	-1.57699	-0.406294	-1.05711	-0.650814	-2.62916	-2.30318	-1.89689	0.282395	miR-720	0.007	0.488	1	0.319	0.998	0.913	0.662	0.997	0.894	0.981
ANOVA significant (p<0.05) but not significant by Tukey tests (p>0.05; brown), and not significant by FDR (p>0.10; blue).
miR-23a-3p	14	23	14	3	6	25	7	92	miR-23a-3p	34.2423	1.14873	33.5671	2.02956	33.8935	1.62661	32.3475	1.99974	32.4114	1.85688	33.4644	2.16988	33.1171	1.96908	miR-23a-3p		0.675148	0.348727	-0.326421	-0.0638798	-1.11687	-0.769588	-1.05299	-0.705708	0.347279	-1.89478	-1.48217	-0.429182	-0.45004	miR-23a-3p	0.02	0.83	0.997	0.995	1	0.458	0.922	0.503	0.959	0.996
miR-202-3p	12	8	5	1	5	12	5	48	miR-202-3p	34.2741	0.988493	33.1518	1.51404	33.0086	1.62467	32.4603	2.41634	32.9893	1.80966	32.8988	2.55314	33.887	1.02165	miR-202-3p		1.12229	1.26557	0.143278	-0.529034	-0.438525	-1.42676	0.0905086	-0.897724	-0.988233	-1.81386	-0.0192585	-0.109767	0.735188	miR-202-3p	0.036	0.252	0.274	1	0.995	0.986	0.34	1	0.662	0.547
miR-26a-5p	17	27	15	4	9	20	7	99	miR-26a-5p	34.6974	0.718473	33.9881	1.75409	34.0062	1.97527	32.7953	1.92635	33.2294	2.37368	33.3921	2.13944	33.2325	2.43455	miR-26a-5p		0.709234	0.69118	-0.0180541	-0.43416	-0.596841	-0.437229	-0.162681	-0.00306965	0.159611	-1.9021	-0.776764	-0.614083	-0.75564	miR-26a-5p	0.04	0.81	0.904	1	0.991	0.959	0.996	1	1	1
ANOVA not significant (p>0.05) between groups. FDR not significant between groups (p>0.10; blue). miRNAs were detected with Ct ≤ 35 in more than two thirds of subjects in all groups.
let-7b-5p	3	5	4	0	4	5	3	24	let-7b-5p	31.0695	2.27274	30.5491	2.49361	31.0821	2.30167	28.714	1.36562	29.7788	3.179	30.0708	2.65416	29.6157	2.96771	let-7b-5p		0.520413	-0.0126542	-0.533067	-1.06483	-1.35685	-0.901704	-0.29202	0.163126	0.455146	-2.35549	-1.30332	-1.0113	-0.933378	let-7b-5p	0.06
miR-765	1	1	3	4	2	1	2	14	miR-765	30.7906	1.82776	29.4689	1.84477	30.5306	2.18307	31.7107	2.73579	30.1901	3.0806	29.5367	2.40808	30.4613	2.71157	miR-765		1.32168	0.260006	-1.06167	1.52061	2.17396	1.24933	0.653355	-0.271277	-0.924633	0.92006	-0.340542	-0.993897	0.992407	miR-765	>0.05
miR-324-3p	5	7	6	1	3	6	1	29	miR-324-3p	32.3341	2.40207	31.4164	2.67989	30.931	3.78549	30.1454	3.15479	30.0978	3.88973	29.9109	3.48823	31.9255	2.0116	miR-324-3p		0.917738	1.40316	0.485418	0.0476029	0.234454	-1.78016	0.186851	-1.82776	-2.01461	-2.18874	-0.833187	-1.02004	0.509157	miR-324-3p	>0.05
miR-431-5p	0	0	2	0	1	0	0	3	miR-431-5p	30.9741	0.947943	30.4315	1.00513	30.8612	1.62388	30.6207	0.98035	31.2382	1.51185	30.9038	0.862613	30.9889	0.861042	miR-431-5p		0.542618	0.112947	-0.429671	-0.617468	-0.283067	-0.368156	0.334401	0.249312	-0.0850892	-0.353427	0.376988	0.042587	0.557347	miR-431-5p	>0.05
miR-92b-3p	0	2	1	1	3	9	1	17	miR-92b-3p	33.0925	1.25981	32.3772	1.74486	32.4739	1.27564	32.1327	1.26963	33.317	1.35597	33.1565	1.59604	33.1019	1.33602	miR-92b-3p		0.715298	0.618577	-0.0967212	-1.18434	-1.02382	-0.969225	0.160523	0.215116	0.0545927	-0.959757	0.84316	0.682637	0.724766	miR-92b-3p	>0.05
miR-342-3p	0	1	0	0	2	2	0	5	miR-342-3p	31.5403	0.842435	31.1249	1.17259	31.2008	1.20214	30.4861	1.29703	31.4844	1.46611	30.8955	1.75804	31.5452	1.17401	miR-342-3p		0.415352	0.339441	-0.0759104	-0.998327	-0.409456	-1.05919	0.588871	-0.0608617	-0.649732	-1.05419	0.283574	-0.305297	0.420346	miR-342-3p	>0.05
miR-29a-3p	0	1	1	1	0	0	0	3	miR-29a-3p	31.4728	0.901057	30.9446	1.37742	31.3887	1.33319	31.769	1.73413	30.8354	1.47569	30.8446	1.51445	31.3542	1.43731	miR-29a-3p		0.528151	0.0840319	-0.444119	0.933571	0.924347	0.414821	-0.00922466	-0.51875	-0.509525	0.296213	-0.553326	-0.544102	0.409543	miR-29a-3p	>0.05
miR-320b	0	4	1	0	0	0	2	7	miR-320b	32.1388	1.24304	31.6012	1.47977	31.9456	1.82001	31.557	1.58765	31.7195	1.07989	31.3444	1.80388	31.9978	1.55658	miR-320b		0.537644	0.193174	-0.34447	-0.162498	0.21259	-0.440755	0.375087	-0.278257	-0.653345	-0.581796	-0.226125	-0.601212	0.396603	miR-320b	>0.05
miR-484	0	1	2	1	1	0	0	5	miR-484	32.4292	0.960028	31.937	1.28523	32.3635	1.29273	31.7704	1.31147	31.9075	1.23143	31.8135	1.1875	32.223	0.845159	miR-484		0.492175	0.0657332	-0.426442	-0.137061	-0.0430481	-0.452589	0.094013	-0.315528	-0.409541	-0.65876	-0.455966	-0.549979	0.286004	miR-484	>0.05
miR-187-5p	0	2	1	0	1	1	0	5	miR-187-5p	31.691	1.02183	31.5016	1.40163	31.4729	1.13227	31.2978	1.2362	31.6223	2.19401	31.4491	1.35313	31.7804	1.15853	miR-187-5p		0.189443	0.218159	0.0287159	-0.324466	-0.151304	-0.482643	0.173162	-0.158177	-0.331339	-0.393222	0.149403	-0.0237585	0.278864	miR-187-5p	>0.05
miR-205-3p	1	1	1	0	1	3	1	8	miR-205-3p	32.7174	1.09249	32.9361	1.02486	33.0685	1.28297	32.7098	0.687884	32.689	0.925669	32.3066	1.35389	32.6533	1.25193	miR-205-3p		-0.218708	-0.351093	-0.132385	0.0207896	0.403156	0.0564625	0.382366	0.0356729	-0.346693	-0.00761328	-0.379496	-0.761862	-0.282783	miR-205-3p	>0.05
miR-25-5p	2	7	5	1	3	5	1	24	miR-25-5p	33.3424	1.24615	33.2487	1.56894	33.8172	1.17747	33.23	0.911702	32.3753	1.66485	32.8169	1.4075	33.1173	1.26943	miR-25-5p		0.0937577	-0.474809	-0.568567	0.854724	0.413074	0.112717	-0.44165	-0.742006	-0.300357	-0.112431	-1.44196	-1.00031	-0.13139	miR-25-5p	>0.05
miR-421	3	2	6	1	6	6	0	24	miR-421	31.8177	2.30458	30.9515	2.46229	32.1281	2.76297	31.5973	2.15842	31.7736	2.9509	31.7886	2.39424	31.1959	1.6923	miR-421		0.866287	-0.310344	-1.17663	-0.176321	-0.191339	0.401414	-0.0150187	0.577735	0.592754	-0.220441	-0.354465	-0.339446	0.244431	miR-421	>0.05
miR-320a	4	4	3	2	2	9	4	28	miR-320a	32.8677	1.40581	32.1785	1.6937	32.4476	1.65541	31.485	2.14972	32.1663	1.56996	32.373	1.81828	32.7976	1.78609	miR-320a		0.689231	0.420193	-0.269039	-0.681314	-0.887995	-1.31257	-0.206681	-0.631254	-0.424573	-1.38272	-0.281216	-0.0745348	0.619077	miR-320a	>0.05
miR-423-3p	4	14	4	3	4	4	3	36	miR-423-3p	33.396	1.32223	33.763	1.49766	32.9618	2.32145	32.6	2.04305	33.4811	1.436	33.777	1.1455	33.9382	0.972446	miR-423-3p		-0.367001	0.434212	0.801213	-0.881104	-1.17703	-1.33818	-0.295927	-0.457073	-0.161146	-0.796	0.519317	0.815243	0.175176	miR-423-3p	>0.05
miR-210	7	8	4	2	3	3	0	27	miR-210	33.3434	1.72992	33.3878	1.30308	32.9458	1.99971	32.8056	1.58083	32.174	2.53409	32.8734	1.4127	32.8706	1.3661	miR-210		-0.044474	0.397575	0.442049	0.631613	-0.0677991	-0.0649583	-0.699412	-0.696571	0.00284077	-0.537744	-0.771782	-0.0723703	-0.51726	miR-210	>0.05
ANOVA not significant (p>0.05) between groups. FDR not significant between groups (p>0.10; blue). miRNAs were detected with Ct<35 in fewer than two thirds of some groups (purple).
miR-145-5p	20	26	15	5	12	28	10	116	miR-145-5p	34.8899	0.461882	34.1407	1.505	34.0898	1.58766	32.833	1.98776	33.6485	1.88308	33.7277	2.76744	34.2421	1.51057	miR-145-5p		0.749236	0.800163	0.050927	-0.815429	-0.89464	-1.4091	-0.0792108	-0.593671	-0.514461	-2.05691	-0.441318	-0.362107	0.101426	miR-145-5p	0.053
miR-34c-3p	0	2	1	2	7	16	3	31	miR-34c-3p	31.9444	0.857666	32.228	1.33306	32.7697	1.05089	32.3607	1.96584	33.2981	1.83272	33.4215	1.62564	33.3561	1.34294	miR-34c-3p		-0.283651	-0.82537	-0.541719	-0.937481	-1.06085	-0.995491	-0.123368	-0.0580101	0.0653575	0.416302	0.528413	0.65178	1.12814	miR-34c-3p	>0.05
miR-331-5p	6	15	6	5	5	10	2	49	miR-331-5p	32.8189	2.21893	32.572	2.56817	33.0583	1.6929	32.0231	3.1896	32.1481	3.63019	31.5671	3.75796	33.1113	1.36716	miR-331-5p		0.246887	-0.239457	-0.486344	-0.125	0.456013	-1.08817	0.581013	-0.963169	-1.54418	-0.79575	-0.910207	-1.49122	0.539306	miR-331-5p	>0.05
miR-4258	7	17	9	2	3	11	3	52	miR-4258	33.5914	1.57356	33.5887	1.43112	33.5667	1.55969	32.9089	1.66817	32.3591	1.66052	32.928	1.67475	33.0924	1.20989	miR-4258		0.00274174	0.024733	0.0219912	0.549811	-0.0190841	-0.183497	-0.568896	-0.733309	-0.164413	-0.682548	-1.20763	-0.638731	-0.496309	miR-4258	>0.05
miR-191-3p	8	9	5	2	11	20	5	60	miR-191-3p	33.5257	1.63124	32.5968	1.73942	32.4556	1.86809	33.0614	1.45681	33.7275	1.6779	33.1909	2.75046	33.4005	1.24189	miR-191-3p		0.928816	1.07005	0.14123	-0.666159	-0.12957	-0.339085	0.536589	0.327074	-0.209515	-0.464285	1.27192	0.735331	0.803615	miR-191-3p	>0.05
miR-1224-5p	12	13	6	4	10	12	8	65	miR-1224-5p	33.6235	1.66148	32.8738	1.78407	33.7152	1.27284	33.6312	1.41241	33.9749	1.28386	32.9939	1.7622	34.138	1.11161	miR-1224-5p		0.749637	-0.09178	-0.841417	-0.343653	0.637344	-0.506749	0.980997	-0.163096	-1.14409	0.0077448	0.259618	-0.721379	1.26413	miR-1224-5p	>0.05
miR-195-3p	13	12	14	4	8	21	6	78	miR-195-3p	34.4313	0.960732	33.4291	1.44582	34.1962	1.35017	33.0459	1.80822	32.8684	3.03729	33.6273	1.69641	33.8968	1.20893	miR-195-3p		1.0022	0.235106	-0.767093	0.1775	-0.5814	-0.850876	-0.7589	-1.02838	-0.269476	-1.38535	-1.32775	-0.568848	0.467721	miR-195-3p	>0.05
miR-193b-5p	9	19	12	6	5	15	5	71	miR-193b-5p	33.5872	1.58927	33.9171	1.37871	34.348	0.986316	33.6293	1.75079	32.6654	2.25149	33.6708	1.42377	34.1332	1.10824	miR-193b-5p		-0.329917	-0.760844	-0.430927	0.963887	-0.041511	-0.503856	-1.0054	-1.46774	-0.462345	0.0421336	-1.6826	-0.677199	0.216073	miR-193b-5p	>0.05
miR-31-5p	6	18	6	6	9	18	7	70	miR-31-5p	34.0625	1.09405	34.3221	0.862885	33.6653	1.49382	33.6447	1.38807	34.3838	0.741263	33.9623	2.30895	34.4717	0.768958	miR-31-5p		-0.259632	0.397176	0.656808	-0.739054	-0.317598	-0.826959	0.421455	-0.0879049	-0.50936	-0.417774	0.718456	0.297001	0.149553	miR-31-5p	>0.05
miR-708-5p	11	14	5	9	10	22	8	79	miR-708-5p	33.5835	1.65715	32.8139	1.88633	32.8697	1.54759	34.2868	1.27011	33.6503	2.68983	33.7548	1.71844	34.1344	1.2008	miR-708-5p		0.769602	0.713834	-0.0557685	0.636446	0.531936	0.15232	-0.10451	-0.484126	-0.379617	0.703238	0.780626	0.885136	1.32052	miR-708-5p	>0.05
miR-101-5p	8	12	9	8	12	29	10	88	miR-101-5p	33.6441	1.36452	32.9575	1.79333	33.3993	1.58081	34.2534	1.03068	34.2937	0.985534	34.4654	1.04435	34.2265	1.48664	miR-101-5p		0.686627	0.244851	-0.441776	-0.0403508	-0.211992	0.026864	-0.171641	0.0672147	0.238856	0.609258	0.894459	1.0661	1.26902	miR-101-5p	>0.05
miR-196a-5p	12	13	10	9	17	27	9	97	miR-196a-5p	33.6718	1.72649	32.8926	1.75069	33.3329	1.77565	34.2464	1.18467	34.439	1.10283	33.2362	4.44617	33.996	1.29762	miR-196a-5p		0.779254	0.338955	-0.4403	-0.192535	1.01029	0.250478	1.20282	0.443013	-0.759808	0.574622	1.10611	-0.0967103	1.1034	miR-196a-5p	>0.05
miR-33b-5p	8	16	8	2	9	15	6	64	miR-33b-5p	33.9853	1.08755	34.4534	0.620552	34.2084	1.00073	34.1415	0.883427	34.3102	1.28954	34.2196	0.998125	34.2477	0.910934	miR-33b-5p		-0.468087	-0.22304	0.245047	-0.168696	-0.0780592	-0.106249	0.0906369	0.0624469	-0.02819	0.156182	0.101839	0.0112018	-0.205656	miR-33b-5p	>0.05
miR-125b-5p	13	18	11	5	9	19	6	81	miR-125b-5p	33.7368	1.73531	33.0759	2.29661	33.3021	1.90339	32.1508	2.26529	32.7169	2.30122	32.8979	2.43216	32.7422	2.37606	miR-125b-5p		0.660937	0.434716	-0.226221	-0.566035	-0.747086	-0.591399	-0.181051	-0.0253639	0.155688	-1.58597	-0.585218	-0.404167	-0.333633	miR-125b-5p	>0.05
miR-326	13	16	14	4	10	21	7	85	miR-326	34.261	1.14049	33.5992	1.59309	34.0724	1.43898	32.811	2.03483	33.6817	1.71182	33.8682	1.64974	34.2224	0.818359	miR-326		0.66188	0.188616	-0.473264	-0.870658	-1.05722	-1.41138	-0.18656	-0.540719	-0.354159	-1.45002	-0.390749	-0.204189	0.623234	miR-326	>0.05
let-7f-5p	12	18	14	5	8	21	7	85	let-7f-5p	33.715	1.79888	33.2376	1.8845	33.8421	1.73904	32.7616	1.92589	33.3748	1.62823	33.4907	1.77896	33.4795	1.77999	let-7f-5p		0.477439	-0.127127	-0.604566	-0.613199	-0.729119	-0.717836	-0.11592	-0.104636	0.0112835	-0.953379	-0.467306	-0.351387	0.241896	let-7f-5p	>0.05
miR-30c-5p	16	23	11	4	12	22	10	98	miR-30c-5p	34.4868	1.03047	34.0628	1.58387	34.155	1.05048	33.3473	1.51827	33.8636	1.68439	33.7855	2.00445	34.3321	1.15758	miR-30c-5p		0.424033	0.331834	-0.0921994	-0.51632	-0.438155	-0.984783	0.0781649	-0.468463	-0.546628	-1.13954	-0.291385	-0.369549	0.269278	miR-30c-5p	>0.05
miR-26b-5p	14	26	15	5	11	23	7	101	miR-26b-5p	34.5476	0.753352	34.2692	1.24738	34.1714	1.71341	33.3223	1.86243	33.2997	3.25557	34.0313	1.46061	33.864	1.2939	miR-26b-5p		0.27838	0.376157	0.0977775	0.022623	-0.709029	-0.541651	-0.731652	-0.564274	0.167378	-1.22525	-0.871716	-0.140064	-0.405219	miR-26b-5p	>0.05
miR-346	14	21	16	5	12	24	13	105	miR-346	34.315	1.03019	33.9042	1.37365	34.5464	0.946017	33.379	1.60455	34.0857	1.18805	33.9892	1.59899	34.5458	1.03249	miR-346		0.410789	-0.231353	-0.642142	-0.706682	-0.610137	-1.16675	0.0965455	-0.460072	-0.556618	-0.935987	-0.460657	-0.557203	0.641557	miR-346	>0.05
miR-339-3p	12	15	11	7	8	18	7	78	miR-339-3p	34.2527	1.00495	33.8609	1.18518	34.139	1.07074	34.2592	0.893841	33.6941	1.19933	33.9105	1.21768	34.168	1.05041	miR-339-3p		0.391758	0.113703	-0.278055	0.565112	0.348638	0.091168	-0.216474	-0.473944	-0.25747	0.00648732	-0.444922	-0.228448	0.307077	miR-339-3p	>0.05
miR-205-5p	14	24	11	6	8	16	6	85	miR-205-5p	34.0213	1.47355	33.6019	2.05701	33.2395	2.16145	33.3056	1.91616	33.5467	2.04677	33.4575	2.25761	32.8698	2.34688	miR-205-5p		0.41934	0.781732	0.362392	-0.241127	-0.15187	0.43583	0.0892573	0.676957	0.5877	-0.715679	0.307181	0.217924	-0.732169	miR-205-5p	>0.05
miR-125a-5p	14	24	10	6	6	21	8	89	miR-125a-5p	33.9211	1.73516	33.3878	2.28699	33.8334	1.36139	32.9743	1.9977	32.4136	2.37914	33.3175	2.17163	33.2911	2.08956	miR-125a-5p		0.533321	0.087722	-0.445599	0.560778	-0.343111	-0.31672	-0.903889	-0.877498	0.0263909	-0.946742	-1.4198	-0.515909	-0.0967009	miR-125a-5p	>0.05
miR-335-5p	16	26	10	7	8	19	10	96	miR-335-5p	34.7088	0.615991	34.5062	0.961006	34.3327	0.885745	34.1366	1.0645	34.0036	1.09829	34.0764	1.27908	34.1305	1.32978	miR-335-5p		0.202641	0.376121	0.17348	0.133014	0.0602194	0.00617713	-0.0727949	-0.126837	-0.0540423	-0.572155	-0.329049	-0.256254	-0.375692	miR-335-5p	>0.05
miR-129-2-3p	17	38	15	11	7	18	10	116	miR-129-2-3p	34.6309	0.810828	34.8989	0.318717	34.6397	0.728218	34.6243	0.997641	34.0253	1.35969	33.857	1.52593	34.6267	0.554943	miR-129-2-3p		-0.267977	-0.00873941	0.259238	0.59904	0.767336	-0.00237538	0.168296	-0.601415	-0.769712	-0.00664052	-0.61442	-0.782716	-0.272242	miR-129-2-3p	>0.05
Not detected with Ct≤35 in at least two thirds of each group
miR-30b-5p	20	36	18	9	13	35	15	146	miR-30b-5p	34.8681	0.563437	34.6501	0.969954	34.6172	0.92211	34.2546	1.26743	33.9327	2.34412	34.6894	0.783002	34.9534	0.186574	miR-30b-5p		0.218061	0.25098	0.0329184	0.321911	-0.434784	-0.698719	-0.756695	-1.02063	-0.263935	-0.613499	-0.68443	0.0722642	0.303281	miR-30b-5p	>0.05
miR-10a-3p	20	38	18	10	20	39	13	158	miR-10a-3p	34.8045	0.633979	34.6858	0.978405	34.5296	1.08501	32.6221	4.63326	34.8538	0.520039	34.8556	0.676351	34.8888	0.334058	miR-10a-3p		0.118743	0.274887	0.156144	-2.23172	-2.23353	-2.26676	-0.00180861	-0.0350433	-0.0332347	-2.18243	0.324173	0.325981	0.203072	miR-10a-3p	>0.05
SNORD61	16	21	15	9	8	20	9	98	SNORD61	34.6305	0.731327	33.8075	1.97231	34.5518	0.737082	33.7669	2.02982	32.0918	2.56192	32.6167	2.64121	32.8323	2.77128	SNORD61		0.823028	0.078674	-0.744354	1.67507	1.15016	0.934557	-0.524911	-0.740516	-0.215605	-0.863618	-2.46002	-1.93511	-0.975147	SNORD61	>0.05
miR-600	19	33	18	8	12	20	9	119	miR-600	33.8747	3.1871	33.8236	3.00726	34.2337	2.23754	32.4344	3.75233	31.7532	4.43427	31.0177	4.39661	31.8944	4.27841	miR-600		0.0511334	-0.358964	-0.410098	0.681177	1.4167	0.539916	0.735522	-0.141261	-0.876782	-1.44036	-2.48051	-3.21603	-1.92915	miR-600	>0.05
miR-451a	18	35	15	9	18	35	13	143	miR-451a	34.4347	1.44435	34.2395	1.98445	34.0839	1.72881	32.9088	3.34105	34.2507	1.84904	34.2902	1.84913	34.3301	1.67163	miR-451a		0.195174	0.350827	0.155652	-1.34188	-1.3814	-1.42137	-0.0395143	-0.0794836	-0.0399693	-1.52592	0.166788	0.206302	0.0906195	miR-451a	>0.05
miR-182-3p	21	36	20	13	21	39	15	165	miR-182-3p	34.9265	0.34471	34.7086	0.733624	34.8521	0.48323	33.4669	4.13821	34.8894	0.518789	34.7122	1.75579	34.98	0.0798532	miR-182-3p		0.217886	0.074363	-0.143523	-1.42253	-1.24536	-1.51317	0.177167	-0.0906428	-0.26781	-1.45965	0.0372494	-0.139917	0.271415	miR-182-3p	>0.05
miR-221-3p	14	27	14	7	12	27	9	110	miR-221-3p	34.454	0.821384	34.1682	1.30226	34.1214	1.40303	32.9204	3.83897	33.9488	1.47574	33.8892	1.81577	33.6927	1.61509	miR-221-3p		0.285738	0.332573	0.0468343	-1.02845	-0.968798	-0.772327	0.0596517	0.256123	0.196471	-1.53358	-0.172556	-0.232207	-0.475513	miR-221-3p	>0.05
miR-377-5p	22	40	20	12	22	42	16	174	miR-377-5p	35	0	34.9116	0.342305	34.8329	0.707138	33.6348	3.45619	35	0	35	0	35	0	miR-377-5p		0.0883742	0.167104	0.0787303	-1.36523	-1.36523	-1.36523	0	0	0	-1.36523	0.167104	0.167104	0.0883742	miR-377-5p	>0.05
miR-18a-5p	18	31	14	7	13	30	12	125	miR-18a-5p	34.5986	0.885405	34.2744	1.57405	34.0825	1.47056	33.1171	2.38633	33.9994	1.67014	34.2662	1.46256	34.7917	0.561386	miR-18a-5p		0.324212	0.516066	0.191854	-0.88228	-1.14912	-1.67464	-0.26684	-0.792361	-0.525521	-1.4815	-0.0831561	0.183684	0.517351	miR-18a-5p	>0.05
miR-296-3p	16	34	13	6	13	24	13	119	miR-296-3p	34.2673	1.96263	34.5099	1.19956	33.7533	1.68959	33.1031	2.06284	33.5939	2.27992	33.4612	2.48011	34.7152	0.667129	miR-296-3p		-0.242544	0.51403	0.756574	-0.490776	-0.35808	-1.61204	0.132697	-1.12127	-1.25396	-1.16416	-0.159357	-0.292054	0.205337	miR-296-3p	>0.05
miR-361-5p	21	34	20	8	14	34	13	144	miR-361-5p	34.9497	0.235966	34.6644	0.821828	34.9004	0.450435	33.6719	2.65748	33.9791	2.24351	34.5229	1.55709	34.6808	0.734337	miR-361-5p		0.285306	0.0492756	-0.236031	-0.307203	-0.85107	-1.00893	-0.543867	-0.701728	-0.157861	-1.27784	-0.921357	-0.37749	0.0164012	miR-361-5p	>0.05
miR-373-5p	12	24	16	7	11	26	10	106	miR-373-5p	34.4345	0.988078	33.9117	1.93544	34.6585	0.700396	33.1154	2.59243	34.0505	1.40931	34.043	1.71153	34.4149	0.998492	miR-373-5p		0.522779	-0.224047	-0.746827	-0.935096	-0.927573	-1.29951	0.00752309	-0.364409	-0.371932	-1.31903	-0.607984	-0.615507	0.503252	miR-373-5p	>0.05
miR-150-5p	13	29	16	7	15	22	11	113	miR-150-5p	33.6012	3.06175	34.0642	2.03673	34.5515	0.86094	33.0111	3.52436	34.204	1.5093	33.6739	2.27653	34.3095	1.08636	miR-150-5p		-0.463021	-0.950341	-0.48732	-1.1929	-0.662776	-1.29838	0.530127	-0.105481	-0.635608	-0.590044	-0.347483	-0.87761	0.245318	miR-150-5p	>0.05
miR-193a-5p	20	26	16	7	11	25	6	111	miR-193a-5p	34.9223	0.253471	34.3047	1.05361	34.2203	1.55863	33.413	2.01726	33.3442	2.75635	34.2961	1.11125	33.8372	1.14481	miR-193a-5p		0.617592	0.701962	0.0843698	0.0688393	-0.883115	-0.424192	-0.951955	-0.493031	0.458923	-1.50926	-0.876141	0.0758134	-0.46748	miR-193a-5p	>0.05
miR-29c-3p	20	31	17	6	17	31	9	131	miR-29c-3p	34.8168	0.662182	34.2859	1.46464	34.1618	2.20803	33.3766	2.13679	34.2251	1.62724	34.1192	1.71562	33.2671	2.32203	miR-29c-3p		0.530886	0.654974	0.124088	-0.848464	-0.742535	0.109546	0.105929	0.95801	0.852081	-1.44015	0.0632884	-0.0426403	-1.01881	miR-29c-3p	>0.05
miR-24-3p	16	35	18	8	13	28	13	131	miR-24-3p	34.7226	0.536054	34.4576	1.39491	34.5665	1.05099	33.6111	1.79582	33.9208	1.86176	34.289	1.47694	34.2728	1.68475	miR-24-3p		0.264957	0.156105	-0.108852	-0.309701	-0.677876	-0.661674	-0.368174	-0.351973	0.0162012	-1.11149	-0.645681	-0.277507	-0.184856	miR-24-3p	>0.05
miR-181a-5p	19	32	20	7	13	31	11	133	miR-181a-5p	34.8808	0.354215	34.681	0.849984	34.8263	0.566443	33.8306	1.55423	34.4633	1.10647	34.4707	1.12839	34.4243	1.00158	miR-181a-5p		0.199864	0.0545737	-0.14529	-0.632701	-0.640036	-0.593691	-0.00733437	0.0390102	0.0463446	-1.05021	-0.362936	-0.355602	-0.256656	miR-181a-5p	>0.05
miR-1914-3p	21	34	13	8	14	35	14	139	miR-1914-3p	34.9007	0.465735	34.6613	0.838865	34.3693	1.05372	33.7282	1.63626	34.6073	0.633095	34.6291	0.969487	34.8757	0.354392	miR-1914-3p		0.239409	0.531451	0.292042	-0.879024	-0.90082	-1.1475	-0.0217962	-0.268479	-0.246683	-1.17246	0.238009	0.259806	0.214447	miR-1914-3p	>0.05
miR-100-5p	15	26	12	6	10	24	11	104	miR-100-5p	33.5852	2.46851	33.5037	2.68687	33.5649	1.85119	32.6436	2.1578	32.808	2.26501	33.2866	2.42403	33.3722	2.52037	miR-100-5p		0.0815468	0.0202634	-0.0612835	-0.164408	-0.64296	-0.72857	-0.478552	-0.564161	-0.0856092	-0.941573	-0.756901	-0.278349	-0.131456	miR-100-5p	>0.05
miR-33a-5p	21	41	21	13	21	39	15	171	miR-33a-5p	34.8876	0.527206	34.8701	0.595341	34.8894	0.518937	33.9842	3.16533	34.9571	0.201127	34.8869	0.413036	34.9	0.400048	miR-33a-5p		0.0175193	-0.00176286	-0.0192821	-0.972955	-0.902776	-0.915824	0.0701799	0.0571316	-0.0130483	-0.903435	0.0677573	-0.00242265	0.0299078	miR-33a-5p	>0.05
miR-27a-3p	21	32	15	8	17	33	11	137	miR-27a-3p	34.9293	0.331675	34.3787	1.25855	34.0181	1.65708	33.5642	1.67206	34.314	1.36772	34.4892	1.04218	34.1239	1.49004	miR-27a-3p		0.550552	0.911175	0.360623	-0.749808	-0.925038	-0.559773	-0.175229	0.190035	0.365265	-1.36511	0.295872	0.471101	-0.254787	miR-27a-3p	>0.05
miR-129-1-3p	20	41	21	12	22	40	16	172	miR-129-1-3p	34.8881	0.366291	34.938	0.365594	34.4624	2.52148	33.9606	2.25311	35	0	34.5496	2.30321	35	0	miR-129-1-3p		-0.0499066	0.425699	0.475606	-1.03942	-0.588985	-1.03942	0.450439	0	-0.450439	-0.927541	0.537582	0.0871433	0.0619759	miR-129-1-3p	>0.05
miR-92b-5p	15	21	12	7	14	21	9	99	miR-92b-5p	34.5308	0.832903	33.7025	1.77473	34.2834	1.05712	33.2255	2.04735	34.3856	1.04038	33.5679	2.16661	34.5526	0.733479	miR-92b-5p		0.828297	0.247384	-0.580913	-1.16013	-0.342393	-1.32713	0.817737	-0.166995	-0.984733	-1.30531	0.102204	-0.715533	0.850112	miR-92b-5p	>0.05
miR-223-3p	18	31	18	9	16	28	11	131	miR-223-3p	34.6555	0.88712	34.449	1.16924	34.4781	1.39487	33.6935	2.05626	34.0208	1.72351	34.0778	1.41814	34.17	1.37857	miR-223-3p		0.20656	0.177439	-0.0291208	-0.327344	-0.384319	-0.476485	-0.0569751	-0.149141	-0.0921661	-0.962056	-0.457273	-0.400298	-0.279011	miR-223-3p	>0.05
miR-192-3p	22	36	20	12	21	38	15	164	miR-192-3p	35	0	34.4514	1.33569	34.7479	0.817688	33.855	3.06088	34.9745	0.119383	34.7947	0.747305	34.8448	0.620603	miR-192-3p		0.548552	0.252137	-0.296415	-1.11952	-0.939641	-0.989824	0.179881	0.129698	-0.0501828	-1.14498	0.226684	0.0468031	0.393401	miR-192-3p	>0.05
miR-125a-3p	19	26	14	7	10	22	11	109	miR-125a-3p	34.7256	0.726497	34.2703	1.16288	34.4626	0.817971	33.6379	1.60861	33.9698	1.37447	33.6875	1.78188	34.4017	1.04004	miR-125a-3p		0.455244	0.26296	-0.192284	-0.331834	-0.049596	-0.763748	0.282238	-0.431914	-0.714153	-1.0876	-0.49281	-0.775048	0.131388	miR-125a-3p	>0.05
miR-27b-3p	20	31	17	8	12	27	11	126	miR-27b-3p	34.8695	0.427889	34.4845	1.12144	34.3678	1.44064	33.7781	1.56471	33.9388	1.52166	33.802	2.39129	34.1374	1.45251	miR-27b-3p		0.385001	0.501677	0.116676	-0.160716	-0.0239245	-0.359357	0.136792	-0.198641	-0.335433	-1.09141	-0.429012	-0.565804	-0.347047	miR-27b-3p	>0.05
miR-622	18	31	19	7	11	19	13	118	miR-622	34.6782	0.727153	34.5894	0.80062	34.8313	0.438126	33.9005	1.22055	34.3409	0.879031	33.9801	1.66402	34.5631	1.076	miR-622		0.0887583	-0.153087	-0.241845	-0.440433	-0.0795884	-0.662581	0.360845	-0.222148	-0.582993	-0.777703	-0.490357	-0.851202	-0.0263635	miR-622	>0.05
miR-372	21	41	22	13	19	40	15	171	miR-372	34.9433	0.26591	34.9319	0.40716	35	0	34.1816	2.55415	34.7959	0.565971	34.9487	0.235649	34.9335	0.26613	miR-372		0.0114307	-0.0566921	-0.0681229	-0.614338	-0.767164	-0.751898	-0.152826	-0.13756	0.0152658	-0.761738	-0.204092	-0.0512667	0.00159036	miR-372	>0.05
miR-34b-3p	21	38	16	9	13	33	16	146	miR-34b-3p	34.878	0.57215	34.7933	0.672553	34.6547	0.793426	34.0183	1.94533	34.2209	1.19881	34.4897	1.18921	35	0	miR-34b-3p		0.084719	0.223352	0.138633	-0.202599	-0.471449	-0.981737	-0.26885	-0.779138	-0.510288	-0.859754	-0.433803	-0.164953	0.206702	miR-34b-3p	>0.05
miR-186-5p	19	32	17	7	19	33	14	141	miR-186-5p	34.6269	0.987279	34.2307	1.48269	34.4379	1.17798	33.6262	1.3854	34.2492	2.54835	34.3013	1.78095	34.7468	0.700493	miR-186-5p		0.396253	0.188986	-0.207267	-0.623022	-0.67514	-1.12059	-0.052118	-0.497567	-0.445449	-1.00075	-0.188747	-0.136629	0.516088	miR-186-5p	>0.05
miR-424-5p	16	29	17	6	19	37	14	138	miR-424-5p	34.408	1.10784	34.0995	1.52847	34.5509	0.852096	33.5435	1.54657	34.6845	0.833151	34.6247	1.05769	34.623	1.03447	miR-424-5p		0.308556	-0.142886	-0.451442	-1.14094	-1.08116	-1.07946	0.0597868	0.0614851	0.00169823	-0.864532	0.133525	0.0737379	0.523482	miR-424-5p	>0.05
miR-376b-3p	20	38	17	12	15	28	15	145	miR-376b-3p	34.795	0.682994	34.8515	0.49998	34.7519	0.633232	34.0764	3.02973	34.2882	1.60895	34.323	1.22315	34.9892	0.0431155	miR-376b-3p		-0.0564892	0.0431499	0.0996391	-0.211743	-0.246609	-0.912789	-0.0348654	-0.701045	-0.66618	-0.718594	-0.463701	-0.428835	0.137706	miR-376b-3p	>0.05
miR-574-3p	18	24	13	8	12	25	9	109	miR-574-3p	34.7687	0.603231	34.081	1.2049	33.4797	2.86152	33.3756	1.90766	33.8032	1.6227	33.9369	1.51099	34.4928	1.00775	miR-574-3p		0.687694	1.28901	0.601319	-0.427633	-0.561295	-1.11716	-0.133662	-0.689527	-0.555865	-1.3931	0.323544	0.457207	0.411752	miR-574-3p	>0.05
miR-106b-5p	19	37	16	10	19	38	16	155	miR-106b-5p	34.7885	0.549666	34.6059	1.14663	34.2621	1.30784	33.8397	2.44026	34.8481	0.486352	34.7753	0.782381	35	0	miR-106b-5p		0.182604	0.526451	0.343847	-1.00846	-0.93568	-1.16033	0.0727832	-0.151868	-0.224651	-0.948848	0.586066	0.513283	0.394087	miR-106b-5p	>0.05
miR-512-5p	20	39	17	10	19	35	15	155	miR-512-5p	34.9539	0.171385	34.8525	0.603717	34.3334	1.51317	34.0244	2.29551	34.3928	1.57698	34.5586	1.4468	34.9295	0.281903	miR-512-5p		0.101376	0.620573	0.519197	-0.36842	-0.534163	-0.905114	-0.165743	-0.536694	-0.370951	-0.929515	0.059478	0.225221	0.0769747	miR-512-5p	>0.05
miR-139-3p	15	27	14	8	17	20	10	111	miR-139-3p	34.4677	1.15372	33.9739	1.57401	33.8032	1.71255	33.3392	1.89143	34.3707	1.51413	33.6381	1.76959	34.3006	1.08902	miR-139-3p		0.493804	0.664548	0.170744	-1.03145	-0.298841	-0.961332	0.73261	0.0701187	-0.662492	-1.12849	0.567511	-0.1651	0.326648	miR-139-3p	>0.05
miR-365a-3p	20	35	22	10	19	35	14	155	miR-365a-3p	34.8485	0.493839	34.5158	1.15344	35	0	34.006	1.83532	34.423	2.34346	34.5188	1.25687	34.7238	0.825091	miR-365a-3p		0.332688	-0.151471	-0.48416	-0.416949	-0.512783	-0.717728	-0.0958339	-0.300779	-0.204945	-0.842505	-0.577027	-0.481193	0.207912	miR-365a-3p	>0.05
miR-187-3p	17	31	14	9	14	29	15	129	miR-187-3p	34.6537	0.874504	34.5668	0.821594	34.2779	1.24101	33.8259	1.69742	34.4141	1.29379	34.3205	1.21952	34.8952	0.419091	miR-187-3p		0.0868727	0.375818	0.288946	-0.588176	-0.494616	-1.06935	0.0935605	-0.481173	-0.574733	-0.827797	0.136198	0.0426372	0.328425	miR-187-3p	>0.05
miR-30e-3p	18	37	21	11	16	31	10	144	miR-30e-3p	34.8387	0.433334	34.7001	0.870877	34.9485	0.24173	34.1104	1.62735	34.3029	1.26586	34.5077	0.968334	34.2663	1.12568	miR-30e-3p		0.13861	-0.109778	-0.248388	-0.192485	-0.397347	-0.155852	-0.204862	0.0366333	0.241495	-0.728287	-0.645579	-0.440717	-0.433825	miR-30e-3p	>0.05
miR-708-3p	21	43	19	13	18	40	16	170	miR-708-3p	34.9188	0.381089	35	0	34.7554	0.753069	34.2302	2.59875	34.4308	2.44584	34.9664	0.152714	35	0	miR-708-3p		-0.0812485	0.163353	0.244602	-0.200567	-0.736206	-0.76979	-0.535639	-0.569223	-0.0335838	-0.688542	-0.324621	0.211018	0	miR-708-3p	>0.05
miR-483-5p	21	32	19	8	14	28	13	135	miR-483-5p	34.8375	0.762207	34.4422	1.09366	34.6435	0.966926	33.9116	1.5071	34.3921	0.932146	34.4332	1.03505	34.6795	0.723374	miR-483-5p		0.395332	0.193971	-0.20136	-0.480462	-0.521638	-0.767867	-0.0411762	-0.287405	-0.246229	-0.925898	-0.251465	-0.210289	0.2373	miR-483-5p	>0.05
miR-206	17	31	18	10	18	32	12	138	miR-206	34.627	0.754437	34.2732	1.24901	34.5458	0.997313	33.7564	2.02718	34.438	1.31208	34.5423	0.925473	34.4066	1.19898	miR-206		0.353757	0.0811515	-0.272605	-0.681558	-0.785903	-0.65018	-0.104345	0.0313778	0.135723	-0.870546	-0.107837	-0.00349179	0.13339	miR-206	>0.05
miR-129-5p	15	22	10	7	9	18	8	89	miR-129-5p	34.2364	1.76411	33.8713	1.94263	33.3422	2.14916	33.7354	1.5615	33.6457	1.91045	33.6439	1.95828	33.8744	1.29713	miR-129-5p		0.365041	0.894177	0.529136	0.0897006	0.0914815	-0.139072	0.0017809	-0.228773	-0.230554	-0.501006	0.303471	0.30169	0.00310762	miR-129-5p	>0.05
miR-195-5p	15	24	12	7	10	19	8	95	miR-195-5p	34.0963	1.60972	33.7834	1.81686	33.7498	1.67814	33.4195	2.10239	33.5662	1.70138	33.6161	1.61243	33.3788	1.85623	miR-195-5p		0.312963	0.346587	0.0336239	-0.146698	-0.196607	0.0406162	-0.0499093	0.187314	0.237223	-0.676882	-0.183597	-0.133688	-0.404535	miR-195-5p	>0.05
miR-16-5p	13	15	8	7	11	19	8	81	miR-16-5p	33.8953	1.46906	33.1258	2.06856	33.2996	1.65702	33.4712	1.92149	33.6863	1.80109	33.2763	2.03067	33.4213	1.88061	miR-16-5p		0.769432	0.595627	-0.173805	-0.215143	0.194865	0.0498738	0.410007	0.265016	-0.144991	-0.424109	0.386661	-0.0233464	0.29545	miR-16-5p	>0.05
miR-126-3p	17	28	14	7	9	20	8	103	miR-126-3p	33.7816	2.89077	33.8059	2.35642	33.6783	1.8671	33.4921	2.18656	33.2681	1.71201	33.7033	1.59182	33.9671	1.32696	miR-126-3p		-0.0242907	0.103319	0.12761	0.224061	-0.211219	-0.474944	-0.435279	-0.699004	-0.263725	-0.289525	-0.410267	0.0250124	0.161128	miR-126-3p	>0.05
miR-449a	8	17	8	8	9	21	8	79	miR-449a	33.5388	1.35996	33.2118	1.87	33.5465	1.42428	33.8791	1.69311	34.2525	0.902016	34.2741	1.12869	34.2104	1.0544	miR-449a		0.327026	-0.00773136	-0.334758	-0.373358	-0.395006	-0.33131	-0.0216479	0.0420484	0.0636963	0.340303	0.70593	0.727578	0.998639	miR-449a	>0.05
miR-25-3p	18	29	14	8	11	24	8	112	miR-25-3p	34.8324	0.640382	34.3074	1.31298	34.2952	1.07558	33.9954	1.51049	34.12	1.50738	34.3786	0.925452	34.0703	1.42601	miR-25-3p		0.524997	0.537189	0.0121914	-0.124634	-0.383173	-0.074864	-0.258539	0.0497699	0.308309	-0.836993	-0.175171	0.0833685	-0.237132	miR-25-3p	>0.05
miR-127-5p	18	29	14	9	10	21	9	110	miR-127-5p	34.067	2.33709	34.3235	1.23301	33.9972	2.09604	34.3093	1.05254	33.7374	1.38956	34.0568	1.2427	34.3548	1.02654	miR-127-5p		-0.256545	0.0698281	0.326373	0.571883	0.252531	-0.0454775	-0.319352	-0.61736	-0.298008	0.242323	-0.259732	0.0596203	0.0312556	miR-127-5p	>0.05
miR-335-3p	22	38	17	8	12	21	9	127	miR-335-3p	35	0	34.691	0.912901	34.578	0.968936	34.2419	0.972685	34.2608	0.986196	34.2584	1.0168	34.619	0.620868	miR-335-3p		0.309025	0.422028	0.113003	-0.0188954	-0.016474	-0.377089	0.00242134	-0.358193	-0.360615	-0.758096	-0.317172	-0.319594	-0.0719822	miR-335-3p	>0.05
miR-34a-5p	10	18	10	7	12	25	9	91	miR-34a-5p	34.1289	1.04341	33.738	1.41237	33.6404	1.48456	33.8922	1.65735	34.0348	1.39576	33.9333	1.67136	33.9906	1.35824	miR-34a-5p		0.390928	0.488537	0.0976093	-0.142605	-0.0411212	-0.0984228	0.101484	0.0441821	-0.0573016	-0.236702	0.39444	0.292956	0.252649	miR-34a-5p	>0.05
miR-383	15	18	11	14	17	28	9	112	miR-383	34.3536	1.05105	33.8458	1.39331	33.7365	1.45547	34.7786	0.857376	34.5705	0.818701	34.1982	1.37183	34.487	0.683054	miR-383		0.5078	0.617104	0.109304	0.208101	0.580468	0.29164	0.372367	0.0835389	-0.288828	0.425006	0.834009	0.461642	0.641167	miR-383	>0.05
miR-1908	17	35	16	9	14	29	9	129	miR-1908	34.6526	0.944349	34.674	0.801054	34.4297	1.17102	34.28	1.06551	34.3732	1.01512	34.431	0.968921	34.2633	1.14422	miR-1908		-0.0214183	0.222949	0.244367	-0.0931855	-0.151011	0.0167104	-0.0578253	0.109896	0.167721	-0.372634	-0.0564998	0.00132553	-0.410762	miR-1908	>0.05
miR-218-5p	21	36	17	10	17	34	9	144	miR-218-5p	34.9826	0.0818047	34.9003	0.282753	34.6028	0.81074	34.2853	1.17197	34.6792	0.948113	34.7193	0.71499	34.378	1.01957	miR-218-5p		0.0823031	0.37971	0.297407	-0.393876	-0.433998	-0.0926584	-0.0401222	0.301218	0.34134	-0.697254	0.0763326	0.116455	-0.522292	miR-218-5p	>0.05
miR-193b-3p	12	17	15	6	12	20	10	92	miR-193b-3p	34.2666	0.958726	33.3698	1.57169	34.2309	1.32311	33.6688	1.50008	33.7431	2.29479	33.4636	2.26971	34.4196	0.884861	miR-193b-3p		0.896782	0.0356633	-0.861118	-0.0743544	0.205191	-0.750865	0.279545	-0.676511	-0.956056	-0.597798	-0.48778	-0.767326	1.04985	miR-193b-3p	>0.05
miR-330-3p	21	35	15	8	10	21	10	120	miR-330-3p	34.9725	0.129098	34.6615	0.804797	34.5497	0.844482	34.1588	1.33751	34.1402	1.06223	34.1719	1.13635	34.338	1.05703	miR-330-3p		0.310987	0.422825	0.111838	0.018564	-0.0131214	-0.179165	-0.0316854	-0.197729	-0.166044	-0.813687	-0.409426	-0.37774	-0.323534	miR-330-3p	>0.05
miR-211-5p	13	21	13	8	11	22	10	98	miR-211-5p	34.3902	0.885552	33.9983	1.28577	34.1575	1.21231	34.5975	0.56964	33.9522	2.47381	34.0125	1.81057	34.577	0.631004	miR-211-5p		0.391976	0.232777	-0.1592	0.645321	0.585004	0.0204634	-0.0603162	-0.624857	-0.564541	0.207246	-0.205298	-0.144982	0.578759	miR-211-5p	>0.05
miR-124-5p	14	29	15	12	12	23	10	115	miR-124-5p	34.5279	0.95029	34.5487	0.842906	34.2928	2.03435	34.8573	0.382937	34.2765	1.262	34.18	2.05097	34.4731	0.872858	miR-124-5p		-0.0208121	0.235168	0.25598	0.580712	0.677273	0.384187	0.0965603	-0.196525	-0.293086	0.329327	-0.0162177	-0.112778	-0.0756722	miR-124-5p	>0.05
miR-23b-3p	16	32	15	8	10	26	10	117	miR-23b-3p	34.4261	1.12414	34.3405	1.32413	34.3043	1.09926	33.6958	1.62393	33.5911	1.42275	33.971	1.65399	34.2863	1.12566	miR-23b-3p		0.0856076	0.121843	0.0362354	0.104739	-0.275126	-0.590441	-0.379865	-0.69518	-0.315315	-0.730319	-0.713215	-0.33335	-0.05427	miR-23b-3p	>0.05
miR-649	20	40	22	13	9	27	10	141	miR-649	34.8353	0.581769	34.9403	0.263315	35	0	34.6553	0.925727	33.898	1.21938	33.7311	2.18253	34.5129	0.963538	miR-649		-0.105057	-0.164721	-0.0596646	0.75723	0.924211	0.142335	0.166981	-0.614895	-0.781876	-0.180012	-1.10196	-1.26894	-0.427404	miR-649	>0.05
let-7d-5p	14	25	16	6	13	31	10	115	let-7d-5p	34.2052	1.19878	33.7168	1.79346	34.4333	0.997652	33.4995	1.5054	34.139	1.38306	34.2346	1.99134	34.2303	1.32228	let-7d-5p		0.488447	-0.228132	-0.716579	-0.639468	-0.735051	-0.730755	-0.0955838	-0.091287	0.00429676	-0.705692	-0.294356	-0.198772	0.51351	let-7d-5p	>0.05
miR-1	22	40	16	13	15	36	10	152	miR-1	35	0	34.6636	1.47102	34.1278	1.58472	34.7304	0.732705	33.9342	1.83673	34.3605	1.92735	33.947	1.59933	miR-1		0.336361	0.872191	0.535829	0.796163	0.369873	0.783425	-0.42629	-0.0127382	0.413552	-0.269606	-0.193579	0.232712	-0.71667	miR-1	>0.05
miR-325	22	37	21	14	16	36	10	156	miR-325	35	0	34.9002	0.280572	34.9883	0.0549365	34.9034	0.374025	34.6816	0.740677	34.7158	0.791773	34.6889	0.53274	miR-325		0.0998362	0.0117125	-0.0881237	0.221792	0.187667	0.214544	-0.0341249	-0.00724831	0.0268766	-0.0965729	-0.306652	-0.272527	-0.21128	miR-325	>0.05
miR-643	18	40	20	13	18	38	10	157	miR-643	34.3491	1.81171	34.9077	0.403664	34.9102	0.330165	34.9302	0.184601	34.4572	1.58693	34.6377	1.18038	33.0366	5.82145	miR-643		-0.558587	-0.56104	-0.00245335	0.473031	0.292573	1.89361	-0.180457	1.42058	1.60103	0.581085	-0.452986	-0.272529	-1.87111	miR-643	>0.05
miR-508-5p	15	26	14	6	11	19	11	102	miR-508-5p	34.6891	0.631774	34.2058	1.21687	34.513	0.843241	34.0351	1.30519	34.2988	1.07498	34.2027	0.904694	34.8179	0.408515	miR-508-5p		0.483288	0.176103	-0.307185	-0.263698	-0.167608	-0.782841	0.0960898	-0.519143	-0.615232	-0.654029	-0.214228	-0.310318	0.6121	miR-508-5p	>0.05
miR-888-5p	19	36	18	9	11	26	11	130	miR-888-5p	34.7187	0.798246	34.7525	0.685836	34.7601	0.553258	34.444	0.896059	33.8157	2.22742	34.2312	1.76588	34.275	1.27585	miR-888-5p		-0.0338052	-0.0414011	-0.00759592	0.628214	0.212724	0.168904	-0.415491	-0.45931	-0.0438198	-0.274747	-0.944362	-0.528872	-0.477456	miR-888-5p	>0.05
miR-212-3p	18	24	12	8	12	28	11	113	miR-212-3p	34.697	0.69378	34.4078	0.8948	34.0253	1.43083	34.29	1.18224	33.889	1.55927	34.3412	1.12344	34.4377	0.96656	miR-212-3p		0.289144	0.671639	0.382494	0.400983	-0.0511879	-0.14769	-0.452171	-0.548673	-0.0965023	-0.406964	-0.136308	0.315863	0.029871	miR-212-3p	>0.05
let-7g-3p	20	31	16	10	15	28	11	131	let-7g-3p	34.7969	0.657365	34.5157	1.62244	34.305	1.47048	34.1121	1.37423	34.4577	1.28786	34.3327	1.3636	34.0289	1.96171	let-7g-3p		0.281218	0.491956	0.210738	-0.345599	-0.22063	0.083251	0.124969	0.42885	0.303881	-0.684831	0.152724	0.0277548	-0.486864	let-7g-3p	>0.05
miR-199a-3p	16	29	14	9	16	29	11	124	miR-199a-3p	33.9149	2.91096	34.2252	1.34391	34.1586	1.30197	33.9931	1.37398	33.9048	2.09905	33.8929	1.8358	34.0352	1.5653	miR-199a-3p		-0.310339	-0.243735	0.0666041	0.0883507	0.100282	-0.0420219	0.0119318	-0.130373	-0.142304	0.0782777	-0.253807	-0.265739	-0.190039	miR-199a-3p	>0.05
miR-148a-3p	18	30	20	9	15	32	11	135	miR-148a-3p	34.4941	1.32655	34.0932	1.96609	34.7063	1.09712	33.728	1.67332	33.7942	2.006	34.0648	1.92089	34.1762	1.27135	miR-148a-3p		0.400978	-0.212135	-0.613113	-0.0662097	-0.33684	-0.448244	-0.27063	-0.382034	-0.111404	-0.766153	-0.912078	-0.641448	0.0830692	miR-148a-3p	>0.05
miR-185-5p	15	33	20	8	18	32	11	137	miR-185-5p	34.2573	2.4725	34.6081	0.903755	34.7679	0.758148	34.3483	1.05218	34.8179	0.430292	34.4772	1.8469	34.7323	0.525524	miR-185-5p		-0.350801	-0.510559	-0.159759	-0.469614	-0.128893	-0.38397	0.340721	0.0856438	-0.255077	0.0909936	0.0500477	-0.290673	0.124163	miR-185-5p	>0.05
miR-9-5p	16	29	15	11	14	34	11	130	miR-9-5p	34.6604	0.797857	34.2915	1.14089	34.2943	1.13482	34.3523	1.28396	34.3435	1.23483	34.6246	0.970518	34.645	0.91896	miR-9-5p		0.368829	0.366104	-0.00272544	0.00873187	-0.272354	-0.292715	-0.281086	-0.301447	-0.0203607	-0.308093	0.0492788	0.330365	0.353451	miR-9-5p	>0.05
miR-152	17	26	16	11	17	34	11	132	miR-152	34.3791	1.21564	33.941	1.60626	34.4276	1.08937	34.5642	0.937164	34.4939	0.995897	34.4211	1.29035	34.3624	1.04902	miR-152		0.438066	-0.0484722	-0.486538	0.0703074	0.14314	0.201801	0.0728324	0.131494	0.0586617	0.185107	0.0663276	-0.00650475	0.421372	miR-152	>0.05
miR-93-5p	18	30	21	9	20	34	11	143	miR-93-5p	34.7828	0.518769	34.3813	1.22511	34.9435	0.265087	34.2284	1.24882	34.8518	0.483312	34.604	0.929336	34.5244	0.856595	miR-93-5p		0.401508	-0.160663	-0.562171	-0.623376	-0.375505	-0.295999	0.247871	0.327376	0.0795053	-0.554371	-0.0916577	-0.339529	0.143137	miR-93-5p	>0.05
miR-148b-3p	20	37	20	13	18	36	11	155	miR-148b-3p	34.7412	0.839779	34.7571	0.792713	34.817	0.662451	34.5266	1.45632	34.6441	0.866702	34.639	0.963162	34.4515	1.20631	miR-148b-3p		-0.0158861	-0.075774	-0.0598879	-0.117446	-0.112364	0.075175	0.00508222	0.192621	0.187539	-0.214572	-0.1729	-0.177982	-0.305633	miR-148b-3p	>0.05
miR-17-5p	19	35	18	9	16	37	11	145	miR-17-5p	34.7806	0.596294	34.524	1.24859	34.5511	1.14883	34.0855	1.52264	34.5996	0.959094	34.5669	1.5978	34.4405	0.987846	miR-17-5p		0.256566	0.229489	-0.0270768	-0.514123	-0.481464	-0.355017	0.032658	0.159105	0.126447	-0.695094	0.048518	0.01586	-0.0835106	miR-17-5p	>0.05
miR-181b-5p	14	23	9	9	12	23	12	102	miR-181b-5p	34.4579	0.961975	33.784	1.5758	33.6908	1.45183	34.2323	1.15515	33.777	2.2185	34.0703	1.29002	34.7301	0.666379	miR-181b-5p		0.673851	0.767038	0.0931872	0.455308	0.162062	-0.497729	-0.293246	-0.953037	-0.659791	-0.225529	0.0862012	0.379447	0.946051	miR-181b-5p	>0.05
miR-33a-3p	21	43	19	11	14	23	12	143	miR-33a-3p	34.6176	1.79351	35	0	34.6289	1.24427	34.2476	1.42665	34.3137	1.11999	33.7528	1.50974	34.4193	1.08361	miR-33a-3p		-0.382378	-0.0113213	0.371057	-0.0661168	0.494723	-0.171717	0.56084	-0.1056	-0.666439	-0.370056	-0.315261	-0.876101	-0.580718	miR-33a-3p	>0.05
miR-885-5p	19	28	15	8	14	26	12	122	miR-885-5p	34.8098	0.587098	34.3011	1.18181	34.5886	0.725043	34.015	1.37015	34.2209	1.30392	33.9121	2.48884	34.579	0.861377	miR-885-5p		0.508677	0.22116	-0.287517	-0.205955	0.102877	-0.563994	0.308832	-0.358038	-0.66687	-0.794802	-0.367686	-0.676518	0.277869	miR-885-5p	>0.05
miR-197-3p	11	18	11	7	11	27	12	97	miR-197-3p	34.0258	1.13277	33.4428	1.65775	33.6388	1.61204	33.4656	1.91708	33.6892	1.52613	34.0275	1.52236	34.5013	1.25089	miR-197-3p		0.582949	0.386956	-0.195993	-0.223588	-0.561891	-1.0357	-0.338303	-0.812112	-0.47381	-0.560179	0.0503646	0.388667	1.05847	miR-197-3p	>0.05
miR-196b-5p	10	18	9	6	15	28	12	98	miR-196b-5p	33.6614	1.50472	33.1445	2.04905	33.4521	1.59755	33.528	1.53102	34.4543	1.02807	33.6923	2.01474	34.5768	1.05743	miR-196b-5p		0.516899	0.209235	-0.307664	-0.926248	-0.164226	-1.04878	0.762022	-0.122537	-0.884559	-0.133346	1.00214	0.240115	1.43234	miR-196b-5p	>0.05
miR-1290	12	20	10	10	17	28	12	109	miR-1290	33.8327	1.82262	33.387	1.87433	33.9271	1.47447	34.4867	0.988717	34.565	0.905634	34.4139	0.969463	34.4515	1.42361	miR-1290		0.445707	-0.0944094	-0.540116	-0.0783414	0.0727939	0.0351472	0.151135	0.113489	-0.0376467	0.653967	0.637899	0.486764	1.06453	miR-1290	>0.05
RNU6-2	16	31	20	9	12	31	12	131	RNU6-2	34.328	1.42541	34.2242	1.82613	34.8083	0.627384	33.859	1.63119	34.2318	1.29444	34.2014	1.5192	34.5401	0.871203	RNU6-2		0.103806	-0.480242	-0.584048	-0.372809	-0.342379	-0.68109	0.0304301	-0.308282	-0.338712	-0.469017	-0.57645	-0.60688	0.315879	RNU6-2	>0.05
miR-103a-3p	18	33	17	11	12	31	12	134	miR-103a-3p	34.7844	0.652592	34.2504	1.97584	34.5389	0.942894	34.2382	1.387	34.0229	1.65939	34.3911	1.24029	34.5447	1.01971	miR-103a-3p		0.534084	0.245561	-0.288523	0.215251	-0.152979	-0.306521	-0.368229	-0.521771	-0.153542	-0.546287	-0.515977	-0.147747	0.294318	miR-103a-3p	>0.05
miR-106b-3p	17	23	14	8	15	31	12	120	miR-106b-3p	34.4577	1.08254	33.932	1.52844	34.1423	1.54032	33.9845	1.20958	34.4783	1.07614	34.4665	1.0615	34.5664	0.814102	miR-106b-3p		0.525674	0.315339	-0.210334	-0.493811	-0.482066	-0.581936	0.0117445	-0.0881251	-0.0998696	-0.473216	0.335934	0.32419	0.634394	miR-106b-3p	>0.05
miR-15b-5p	19	35	18	12	18	31	12	145	miR-15b-5p	34.7923	0.554209	34.4057	1.32545	34.5566	0.986526	34.2287	1.71882	34.6359	0.899297	34.4023	1.11073	34.439	1.06457	miR-15b-5p		0.386655	0.235744	-0.150911	-0.407145	-0.17356	-0.210323	0.233585	0.196822	-0.0367632	-0.563604	0.079285	-0.1543	0.0333739	miR-15b-5p	>0.05
miR-20a-5p	8	19	9	9	19	31	12	107	miR-20a-5p	33.5564	1.43401	33.3761	1.7335	33.5565	1.39247	33.7253	1.71561	34.8131	0.539158	34.4403	1.24269	34.3234	1.31282	miR-20a-5p		0.180327	-5.36818e-05	-0.18038	-1.08783	-0.714942	-0.598051	0.372884	0.489774	0.116891	0.168886	1.25666	0.883774	0.947264	miR-20a-5p	>0.05
miR-28-3p	14	16	13	7	12	32	12	106	miR-28-3p	34.2351	1.26637	33.6133	1.53043	33.7334	1.7102	33.7247	1.58626	34.2784	0.966923	34.5602	0.898761	34.5099	0.96146	miR-28-3p		0.62184	0.501698	-0.120142	-0.553695	-0.835506	-0.785287	-0.28181	-0.231592	0.0502183	-0.510457	0.544936	0.826746	0.89667	miR-28-3p	>0.05
miR-302a-3p	18	24	12	11	19	32	12	128	miR-302a-3p	34.7032	0.70477	33.8896	1.38576	34.3184	0.962913	34.3742	1.19247	34.4807	1.83896	34.4696	1.30289	34.673	0.684344	miR-302a-3p		0.813566	0.384764	-0.428802	-0.106423	-0.0953636	-0.298715	0.011059	-0.192293	-0.203352	-0.328932	0.162255	0.151196	0.783349	miR-302a-3p	>0.05
miR-542-5p	14	30	16	8	16	33	12	129	miR-542-5p	34.3016	0.971313	34.3336	1.34953	34.3849	1.19346	34.0018	1.39688	34.5869	0.788323	34.3858	1.68479	34.5055	1.08808	miR-542-5p		-0.0319284	-0.08331	-0.0513816	-0.585053	-0.384003	-0.503692	0.201051	0.0813618	-0.119689	-0.299817	0.201926	0.000875723	0.171946	miR-542-5p	>0.05
miR-222-3p	21	36	15	12	17	33	12	146	miR-222-3p	34.8879	0.525772	34.6654	0.991387	34.4229	0.957577	34.1208	1.98673	34.6091	0.814499	34.5868	0.942304	34.7616	0.527745	miR-222-3p		0.222507	0.465021	0.242515	-0.488314	-0.46598	-0.640829	0.0223338	-0.152516	-0.174849	-0.767129	0.186206	0.163872	0.0962067	miR-222-3p	>0.05
miR-19a-3p	21	39	17	11	17	34	12	151	miR-19a-3p	34.9119	0.413057	34.808	0.751965	34.4754	1.04248	34.193	1.84254	34.1059	2.02703	34.5246	1.07694	34.5141	0.956391	miR-19a-3p		0.103956	0.436508	0.332552	0.087146	-0.331614	-0.321054	-0.41876	-0.4082	0.0105599	-0.718925	-0.369563	0.0491972	-0.293915	miR-19a-3p	>0.05
miR-10a-5p	21	31	13	11	16	35	12	139	miR-10a-5p	34.9326	0.31617	33.9926	1.70848	34.2261	1.23729	34.4964	0.949486	34.6386	0.751568	34.611	0.971487	34.4452	1.24067	miR-10a-5p		0.939954	0.706509	-0.233445	-0.142181	-0.114575	0.051257	0.0276051	0.193437	0.165832	-0.436144	0.412546	0.384941	0.452553	miR-10a-5p	>0.05
miR-10b-5p	19	36	13	11	16	35	12	142	miR-10b-5p	34.581	1.10741	34.4722	1.32672	33.9152	1.47458	34.2904	1.54821	34.7491	0.539051	34.6747	0.947252	34.4218	1.06565	miR-10b-5p		0.108836	0.665748	0.556912	-0.458745	-0.384337	-0.131374	0.0744084	0.327371	0.252963	-0.290608	0.833885	0.759477	-0.0503982	miR-10b-5p	>0.05
miR-151a-3p	19	37	20	12	20	37	12	157	miR-151a-3p	34.7794	0.57481	34.6552	0.96309	34.7809	0.771597	34.5316	0.982627	34.8421	0.535232	34.7495	0.705216	34.4113	1.16366	miR-151a-3p		0.124186	-0.00157395	-0.12576	-0.310468	-0.217926	0.120271	0.0925426	0.430739	0.338197	-0.247776	0.0611179	-0.0314247	-0.243862	miR-151a-3p	>0.05
miR-575	17	28	14	11	15	38	12	135	miR-575	34.7438	0.697522	34.1809	1.28539	34.1173	1.31182	34.4875	0.894135	34.5033	0.838549	34.9042	0.374809	34.5161	0.890771	miR-575		0.562979	0.62658	0.0636011	-0.0158626	-0.416752	-0.0286138	-0.40089	-0.0127512	0.388138	-0.25635	0.386093	0.786983	0.335243	miR-575	>0.05
miR-144-3p	22	39	21	12	21	40	12	167	miR-144-3p	35	0	34.7613	0.904075	34.9508	0.230546	34.3336	1.58457	34.9307	0.325117	34.6505	1.66927	33.974	2.47866	miR-144-3p		0.238729	0.0491525	-0.189576	-0.597132	-0.316978	0.359589	0.280154	0.956721	0.676567	-0.666447	-0.0201626	-0.300317	-0.787307	miR-144-3p	>0.05
miR-493-3p	20	26	12	10	13	27	13	121	miR-493-3p	34.9256	0.258276	34.2304	1.16757	33.8335	1.59005	34.3888	0.99705	34.2665	1.4413	34.2734	1.22425	34.7137	0.72067	miR-493-3p		0.695123	1.09205	0.396929	0.122245	0.115425	-0.324939	-0.00681998	-0.447184	-0.440364	-0.536776	0.43303	0.43985	0.483285	miR-493-3p	>0.05
miR-18a-3p	21	40	20	12	14	27	13	147	miR-18a-3p	34.9568	0.202739	34.8411	0.615802	34.8515	0.509909	34.572	1.18808	34.548	0.858648	34.4396	0.877062	34.7079	0.884939	miR-18a-3p		0.115688	0.105312	-0.0103758	0.0240419	0.132404	-0.13589	0.108362	-0.159932	-0.268294	-0.384756	-0.303486	-0.411848	-0.133178	miR-18a-3p	>0.05
miR-338-5p	19	24	13	6	16	27	13	118	miR-338-5p	34.742	0.705308	33.8664	1.41132	33.9992	1.33651	33.5285	1.62113	34.3502	1.1517	34.2145	1.53042	34.7175	0.660269	miR-338-5p		0.875576	0.742786	-0.13279	-0.821635	-0.68599	-1.18898	0.135645	-0.367349	-0.502993	-1.21344	0.35098	0.215335	0.851119	miR-338-5p	>0.05
miR-145-3p	19	33	16	11	19	27	13	138	miR-145-3p	34.4164	1.7128	34.4254	1.19896	34.4276	1.04014	34.6825	0.646104	34.4642	1.39231	33.819	2.05104	34.5617	0.955012	miR-145-3p		-0.00895794	-0.0112212	-0.00226328	0.218333	0.863553	0.120884	0.64522	-0.0974488	-0.742669	0.26612	0.0365654	-0.608655	0.136277	miR-145-3p	>0.05
miR-324-5p	15	15	12	12	16	28	13	111	miR-324-5p	34.4027	0.971762	33.6517	1.28099	33.9575	1.39268	34.7363	0.663104	34.5407	0.908526	34.1702	1.44895	34.4797	1.17778	miR-324-5p		0.750986	0.445193	-0.305793	0.195571	0.566075	0.256609	0.370503	0.0610376	-0.309466	0.333636	0.583257	0.212754	0.828013	miR-324-5p	>0.05
miR-143-3p	14	24	14	11	14	29	13	119	miR-143-3p	34.0659	1.3051	33.8233	1.54826	33.7416	1.77522	34.1065	1.66437	34.2047	1.2209	33.7178	2.7001	34.471	1.41692	miR-143-3p		0.242589	0.32436	0.0817705	-0.0981698	0.388703	-0.364509	0.486873	-0.266339	-0.753212	0.0406205	0.46315	-0.023723	0.647719	miR-143-3p	>0.05
miR-29a-5p	20	39	21	13	14	29	13	149	miR-29a-5p	34.7664	0.787919	34.5329	1.80222	34.9086	0.428838	34.6244	1.08348	34.0386	1.46843	34.3603	1.30069	34.5212	1.0541	miR-29a-5p		0.233504	-0.142175	-0.375679	0.585879	0.264172	0.103247	-0.321707	-0.482632	-0.160925	-0.141955	-0.870008	-0.548301	-0.0116982	miR-29a-5p	>0.05
miR-143-5p	14	24	10	13	19	30	13	123	miR-143-5p	34.0326	1.3919	33.5491	1.89253	33.8506	1.36443	34.8924	0.365209	34.3981	1.80476	34.0304	2.16189	34.7339	0.653622	miR-143-5p		0.483555	0.182034	-0.301521	0.494286	0.861978	0.15853	0.367692	-0.335755	-0.703448	0.859784	0.547533	0.17984	1.18481	miR-143-5p	>0.05
miR-142-3p	18	31	17	12	17	31	13	139	miR-142-3p	34.5089	1.07865	34.1074	1.70266	34.4231	1.19366	34.2567	2.3973	34.1898	1.75833	34.4637	0.986565	34.6934	0.785547	miR-142-3p		0.401427	0.08577	-0.315657	0.066917	-0.207062	-0.436714	-0.273979	-0.503631	-0.229652	-0.252189	-0.233336	0.0406426	0.585952	miR-142-3p	>0.05
miR-298	21	39	19	10	14	32	13	148	miR-298	34.8912	0.51024	34.8734	0.529106	34.9103	0.24261	34.6078	0.740442	34.4619	1.27034	34.6305	1.03203	34.9166	0.21665	miR-298		0.0177883	-0.0191204	-0.0369087	0.1459	-0.0226567	-0.308752	-0.168556	-0.454652	-0.286096	-0.283385	-0.448405	-0.279849	0.0431556	miR-298	>0.05
miR-345-5p	20	30	17	7	15	32	13	134	miR-345-5p	34.7486	0.820039	34.6267	0.740154	34.433	1.09086	34.0997	1.23492	33.9182	2.6897	34.6668	0.803645	34.8023	0.537583	miR-345-5p		0.121957	0.315629	0.193671	0.181456	-0.567067	-0.702657	-0.748524	-0.884114	-0.13559	-0.648933	-0.514761	0.233763	0.175682	miR-345-5p	>0.05
miR-101-3p	19	26	15	9	15	32	13	129	miR-101-3p	34.6909	0.812501	33.9078	1.61173	34.2983	1.21931	33.6324	2.06754	33.8463	1.76969	34.0798	2.04694	34.3128	1.51536	miR-101-3p		0.783154	0.392671	-0.390483	-0.21393	-0.447447	-0.680398	-0.233518	-0.466468	-0.23295	-1.05854	-0.451936	-0.218419	0.405015	miR-101-3p	>0.05
miR-222-5p	18	29	19	13	15	32	13	139	miR-222-5p	34.914	0.218405	34.6225	0.799168	34.7107	0.904564	34.6534	0.93091	34.645	0.561175	34.7001	0.65047	34.6939	0.711344	miR-222-5p		0.291557	0.203372	-0.0881856	0.00844264	-0.0467083	-0.0404271	-0.055151	-0.0488698	0.00628121	-0.260604	-0.0656744	-0.0105234	0.071381	miR-222-5p	>0.05
miR-7-5p	19	31	18	12	19	33	13	145	miR-7-5p	34.7016	0.771043	34.0212	1.89033	34.5062	1.26516	34.4989	1.10319	34.4224	1.82007	34.4196	1.47492	34.6221	0.819534	miR-7-5p		0.680388	0.195373	-0.485015	0.0765313	0.0792563	-0.123216	0.00272495	-0.199748	-0.202472	-0.202668	-0.0838264	-0.0865513	0.600936	miR-7-5p	>0.05
SNORD95	18	29	18	9	20	34	13	141	SNORD95	34.5551	0.985283	33.8232	2.54299	34.7063	0.788186	33.6649	1.9743	34.7923	0.729144	34.4633	1.21071	34.4727	1.59816	SNORD95		0.731966	-0.151139	-0.883105	-1.12739	-0.79839	-0.807781	0.328996	0.319606	-0.00939055	-0.890203	0.0860448	-0.242952	0.649544	SNORD95	>0.05
miR-18b-3p	21	37	15	10	14	35	13	145	miR-18b-3p	34.9862	0.0647049	34.6496	1.01051	34.3576	1.08095	34.3496	1.50104	34.1274	1.62873	34.499	1.15921	34.5406	1.00726	miR-18b-3p		0.336594	0.628642	0.292048	0.222185	-0.149389	-0.190993	-0.371573	-0.413177	-0.0416042	-0.636604	-0.230146	0.141427	-0.109017	miR-18b-3p	>0.05
let-7g-5p	17	32	19	11	14	35	13	141	let-7g-5p	34.4194	1.12073	34.2527	1.52326	34.6858	0.933809	33.8113	2.41488	33.6065	2.63985	34.6784	0.853916	34.3569	1.4901	let-7g-5p		0.1667	-0.266404	-0.433104	0.204743	-0.867143	-0.545638	-1.07189	-0.750381	0.321505	-0.608124	-1.07927	-0.00738513	0.104214	let-7g-5p	>0.05
miR-920	22	43	19	12	17	36	13	162	miR-920	35	0	35	0	34.6551	0.897287	34.4107	1.42429	34.0404	2.78001	34.5841	1.60905	34.2766	2.59915	miR-920		0	0.344922	0.344922	0.370233	-0.173486	0.134056	-0.543719	-0.236177	0.307542	-0.589348	-0.614658	-0.0709395	-0.723404	miR-920	>0.05
miR-214-3p	19	31	16	13	20	36	13	148	miR-214-3p	34.4916	1.6797	34.3825	1.14749	34.475	1.00436	34.4479	1.59458	34.7511	0.824668	34.6408	1.40729	34.1634	2.16429	miR-214-3p		0.109081	0.016579	-0.092502	-0.303134	-0.192858	0.284542	0.110276	0.587676	0.4774	-0.0436593	0.276054	0.165778	-0.21912	miR-214-3p	>0.05
miR-509-3p	21	37	18	13	18	37	13	157	miR-509-3p	34.9052	0.444475	34.7503	0.731554	34.692	0.790822	34.5695	1.24641	34.6723	0.754622	34.8649	0.39767	34.6719	0.747692	miR-509-3p		0.154892	0.213272	0.0583805	-0.102834	-0.295408	-0.102413	-0.192573	0.000421636	0.192995	-0.335777	-0.0196705	0.172903	-0.0784726	miR-509-3p	>0.05
miR-363-3p	19	33	18	13	20	39	13	155	miR-363-3p	34.8484	0.454725	33.9026	3.13536	34.0103	3.59103	33.9092	3.98256	34.4369	2.27982	34.5318	1.81017	34.2728	2.30688	miR-363-3p		0.945776	0.838087	-0.107689	-0.52771	-0.622608	-0.363619	-0.0948983	0.164091	0.258989	-0.939213	0.426584	0.521482	0.370182	miR-363-3p	>0.05
miR-95	21	37	20	12	21	39	13	163	miR-95	34.9728	0.127767	34.7361	0.678604	34.8323	0.666597	34.7699	0.805663	34.9357	0.301688	34.8363	0.632489	34.4336	1.6132	miR-95		0.236703	0.140475	-0.0962287	-0.165786	-0.0664207	0.336251	0.0993653	0.502037	0.402672	-0.202866	0.103394	0.00402909	-0.302414	miR-95	>0.05
miR-181d	18	25	15	11	18	26	14	127	miR-181d	34.6524	1.00654	34.1273	1.27104	34.339	1.19949	34.8006	0.533233	34.7676	0.623048	34.2664	1.29068	34.8528	0.404348	miR-181d		0.525138	0.313427	-0.211711	0.0329997	0.534192	-0.0521354	0.501192	-0.0851352	-0.586327	0.148191	0.428618	-0.0725739	0.725465	miR-181d	>0.05
miR-1224-3p	19	35	16	11	18	26	14	139	miR-1224-3p	34.8573	0.388399	34.6236	0.922209	34.4329	1.31218	34.5697	0.975982	34.4569	1.28471	34.2516	1.84255	34.827	0.478644	miR-1224-3p		0.233688	0.424361	0.190673	0.112749	0.318117	-0.257322	0.205368	-0.370071	-0.575439	-0.287642	0.0239704	-0.181398	0.203369	miR-1224-3p	>0.05
let-7d-3p	17	26	16	11	15	28	14	127	let-7d-3p	34.3638	1.37961	33.708	2.15351	34.3248	1.5191	34.3797	1.1704	34.2559	1.39788	33.8498	2.33743	34.4945	1.75937	let-7d-3p		0.655831	0.0390313	-0.6168	0.1238	0.529895	-0.114818	0.406095	-0.238618	-0.644713	0.0158592	-0.0689095	-0.475004	0.786509	let-7d-3p	>0.05
miR-133a	14	21	10	10	18	28	14	115	miR-133a	34.3841	0.9607	33.9143	1.35723	33.9547	1.32025	34.2865	1.54347	34.4077	1.48596	34.1947	1.53907	34.6279	1.34714	miR-133a		0.469739	0.42934	-0.0403989	-0.121191	0.0917828	-0.341401	0.212973	-0.22021	-0.433183	-0.0975638	0.452967	0.239994	0.713576	miR-133a	>0.05
miR-99a-5p	17	27	13	6	16	32	14	125	miR-99a-5p	34.3403	1.54	33.9007	1.70823	33.7772	1.64033	33.3456	1.55979	34.2763	1.30092	34.2013	1.62348	34.5931	1.21408	miR-99a-5p		0.43963	0.563066	0.123436	-0.930636	-0.855704	-1.24751	0.0749321	-0.316872	-0.391804	-0.99467	0.499032	0.4241	0.692468	miR-99a-5p	>0.05
SNORD96A	15	21	11	11	16	32	14	120	SNORD96A	34.4602	0.840121	33.7069	1.96998	34.0478	1.17751	34.0842	1.75469	34.2313	1.36487	34.4008	1.18472	34.8091	0.55525	SNORD96A		0.753288	0.412419	-0.340868	-0.147087	-0.316563	-0.724862	-0.169476	-0.577774	-0.408299	-0.375977	0.18353	0.353006	1.10217	SNORD96A	>0.05
miR-302a-5p	15	32	15	14	22	32	14	144	miR-302a-5p	34.2186	1.39703	34.2757	1.34693	34.2556	1.28585	34.9045	0.369959	35	0	34.2571	1.48893	34.8687	0.452161	miR-302a-5p		-0.0571194	-0.0370275	0.0200919	-0.0955231	0.647355	0.0357387	0.742878	0.131262	-0.611617	0.685925	0.744421	0.00154251	0.593067	miR-302a-5p	>0.05
miR-135a-5p	16	22	12	15	15	33	14	127	miR-135a-5p	34.6155	0.837108	34.083	1.14094	34.1783	1.12687	35	0	34.1879	1.67366	34.2891	1.62581	34.8505	0.410666	miR-135a-5p		0.532441	0.437205	-0.0952357	0.812061	0.710933	0.149471	-0.101128	-0.66259	-0.561462	0.384544	0.00968864	0.110816	0.767514	miR-135a-5p	>0.05
miR-134	17	27	17	13	21	33	14	142	miR-134	34.5493	0.974312	34.1199	1.27068	34.564	0.899654	34.7943	0.698469	34.8799	0.563266	34.3114	1.51195	34.7926	0.715688	miR-134		0.42939	-0.0147815	-0.444172	-0.0856147	0.482931	0.00170635	0.568546	0.087321	-0.481225	0.245028	0.315861	-0.252684	0.672712	miR-134	>0.05
miR-146a-5p	20	33	18	10	17	34	14	146	miR-146a-5p	34.4353	2.38861	33.9812	2.62456	33.4537	3.9357	34.2913	1.31243	34.0183	3.0642	33.7715	3.16931	34.3903	2.41021	miR-146a-5p		0.454086	0.981599	0.527512	0.273053	0.51987	-0.0989087	0.246817	-0.371961	-0.618779	-0.143961	0.564585	0.317768	0.409034	miR-146a-5p	>0.05
SNORD68	19	26	16	12	17	35	14	139	SNORD68	34.6956	1.0551	33.9145	2.11805	34.345	1.13907	34.3337	1.60132	34.5507	0.952693	34.5968	1.03959	34.8189	0.511484	SNORD68		0.781161	0.350644	-0.430516	-0.217049	-0.263184	-0.485244	-0.0461344	-0.268195	-0.222061	-0.361976	0.205718	0.251852	0.904429	SNORD68	>0.05
miR-378a-3p	20	36	17	15	19	35	14	156	miR-378a-3p	34.7576	0.910636	34.6115	0.97243	34.427	1.49127	35	0	34.6772	1.04724	34.645	0.95087	34.8747	0.348238	miR-378a-3p		0.146108	0.330599	0.184491	0.322813	0.354982	0.125279	0.0321692	-0.197534	-0.229703	0.242363	0.250149	0.21798	0.263192	miR-378a-3p	>0.05
miR-191-5p	19	35	18	11	18	36	14	151	miR-191-5p	34.7243	0.726768	34.4273	1.50468	34.6596	0.865799	34.159	1.73506	34.5758	1.02813	34.5239	1.30408	34.7499	0.688349	miR-191-5p		0.296917	0.0646602	-0.232257	-0.41678	-0.364921	-0.59089	0.0518588	-0.17411	-0.225969	-0.565247	-0.0838067	-0.135665	0.32256	miR-191-5p	>0.05
miR-20b-5p	19	32	19	12	18	36	14	150	miR-20b-5p	34.8282	0.539409	34.4054	1.19999	34.6881	0.885803	34.4921	1.15177	34.8953	0.296743	34.857	0.466342	34.7797	0.618551	miR-20b-5p		0.422854	0.140192	-0.282662	-0.403267	-0.364898	-0.287665	0.0383689	0.115602	0.0772331	-0.336177	0.207282	0.168913	0.374342	miR-20b-5p	>0.05
miR-155-5p	18	34	18	14	19	36	14	153	miR-155-5p	34.3115	2.06349	34.5638	1.32628	34.6506	0.833596	34.7442	0.990816	34.3176	2.26565	34.7764	0.740287	34.7818	0.613589	miR-155-5p		-0.252359	-0.339163	-0.0868034	0.426561	-0.0321842	-0.0376675	-0.458745	-0.464228	-0.00548332	0.432722	-0.333001	0.125744	0.218031	miR-155-5p	>0.05
miR-140-5p	21	36	17	15	19	36	14	158	miR-140-5p	34.998	0.00946099	34.7313	0.786315	34.6861	0.77345	35	0	34.8271	0.510914	34.7598	0.767575	34.7567	0.823907	miR-140-5p		0.266664	0.311876	0.0452118	0.172905	0.240159	0.243348	0.0672543	0.070443	0.00318873	0.00201709	0.140989	0.0737343	0.0253338	miR-140-5p	>0.05
miR-589-3p	20	34	18	11	22	36	14	155	miR-589-3p	34.681	1.43126	34.2822	2.24122	34.6791	0.830435	34.5638	1.04813	35	0	34.6083	1.33926	34.9486	0.196526	miR-589-3p		0.398775	0.00182255	-0.396953	-0.436209	-0.0445563	-0.384808	0.391653	0.0514014	-0.340251	-0.11716	0.320872	-0.0707809	0.666423	miR-589-3p	>0.05
miR-151a-5p	19	38	21	12	19	37	14	160	miR-151a-5p	34.8138	0.524391	34.7648	0.705572	34.9037	0.451519	34.4178	1.30061	34.7976	0.629432	34.5467	1.46486	34.8255	0.515618	miR-151a-5p		0.0490422	-0.0899101	-0.138952	-0.379798	-0.128878	-0.407649	0.25092	-0.0278508	-0.278771	-0.396009	-0.106121	-0.357041	0.0606826	miR-151a-5p	>0.05
miR-432-5p	16	30	13	14	19	37	14	143	miR-432-5p	34.3637	1.15954	34.1409	1.46987	33.9202	1.86143	34.8386	0.625029	34.8689	0.391123	34.6832	0.941667	34.7781	0.612346	miR-432-5p		0.222793	0.443517	0.220724	-0.0302976	0.155427	0.0605201	0.185725	0.0908176	-0.0949069	0.474886	0.948701	0.762976	0.637159	miR-432-5p	>0.05
miR-200c-3p	19	32	10	13	20	37	14	145	miR-200c-3p	34.7788	0.653297	34.43	1.13794	33.7136	1.32533	34.9187	0.23927	34.7995	0.655104	34.6502	1.33191	34.7794	0.666084	miR-200c-3p		0.348803	1.0652	0.716402	0.119196	0.268466	0.139267	0.14927	0.0200706	-0.129199	0.139918	1.08593	0.936657	0.349454	miR-200c-3p	>0.05
miR-135b-5p	19	24	17	14	20	37	14	145	miR-135b-5p	34.7095	0.764604	34.1905	1.11991	34.4601	1.27573	34.9979	0.00831659	34.5023	1.61491	34.4393	1.95497	34.9082	0.271935	miR-135b-5p		0.518997	0.249308	-0.269689	0.495505	0.558509	0.0896235	0.0630041	-0.405882	-0.468886	0.288401	0.0422034	-0.0208008	0.717775	miR-135b-5p	>0.05
miR-99a-3p	15	19	14	14	18	38	14	132	miR-99a-3p	34.2391	1.22889	33.587	1.54044	34.1116	1.4229	34.8842	0.448572	34.2403	1.77605	34.6566	1.07444	34.9353	0.247666	miR-99a-3p		0.652114	0.127506	-0.524608	0.643924	0.227569	-0.0511456	-0.416355	-0.69507	-0.278714	0.645087	0.128668	0.545024	1.34835	miR-99a-3p	>0.05
miR-200b-3p	21	32	19	12	20	38	14	156	miR-200b-3p	34.8947	0.494037	34.2847	1.69672	34.6554	1.06079	34.7837	0.474534	34.6458	1.48495	34.8303	0.715317	34.5184	1.79054	miR-200b-3p		0.609974	0.239223	-0.370752	0.137907	-0.0465989	0.265334	-0.184506	0.127427	0.311932	-0.110942	-0.00962573	0.17488	0.233699	miR-200b-3p	>0.05
miR-133b	19	31	20	15	21	38	14	158	miR-133b	34.6552	0.892201	34.5228	0.922375	34.482	2.38304	35	0	34.8873	0.528662	34.6248	1.6654	34.8521	0.410943	miR-133b		0.132385	0.173139	0.040754	0.112711	0.375246	0.147909	0.262535	0.0351976	-0.227337	0.344816	0.405245	0.14271	0.329293	miR-133b	>0.05
miR-203a	22	40	21	13	20	39	14	169	miR-203a	35	0	34.8875	0.417298	34.8955	0.490301	34.6948	0.893266	34.235	3.05656	34.8214	0.773333	34.328	2.65095	miR-203a		0.11252	0.104533	-0.00798755	0.459851	-0.126557	0.366823	-0.586408	-0.0930282	0.49338	-0.305166	-0.660484	-0.0740763	-0.559469	miR-203a	>0.05
miR-1265	19	36	18	14	20	39	14	160	miR-1265	34.4284	1.68194	34.5552	1.2503	34.5606	1.00587	34.7607	0.926797	34.8363	0.644546	34.7715	0.840846	34.7766	0.621813	miR-1265		-0.126761	-0.132204	-0.00544338	-0.075616	-0.010753	-0.0158594	0.064863	0.0597566	-0.00510633	0.332302	0.275714	0.210851	0.2214	miR-1265	>0.05
miR-302b-5p	21	42	20	14	20	39	14	170	miR-302b-5p	34.6247	1.7605	34.9978	0.0143074	34.8593	0.555529	34.8887	0.431201	34.9268	0.265937	34.7791	1.0132	34.8083	0.546045	miR-302b-5p		-0.373159	-0.234671	0.138488	-0.0381593	0.109602	0.0803991	0.147762	0.118558	-0.0292031	0.264005	0.0674936	-0.0802679	-0.189553	miR-302b-5p	>0.05
miR-744-5p	21	37	21	14	20	39	14	166	miR-744-5p	34.8829	0.549094	34.6555	0.992102	34.8793	0.566156	34.9852	0.0572386	34.9203	0.371318	34.7877	0.808003	34.798	0.586102	miR-744-5p		0.227421	0.00363764	-0.223783	0.0649051	0.197487	0.187176	0.132582	0.122271	-0.0103106	0.102288	0.0410208	-0.0915608	0.142533	miR-744-5p	>0.05
miR-379-5p	22	41	20	15	20	39	14	171	miR-379-5p	35	0	34.9544	0.213109	34.7637	0.776122	35	0	34.8967	0.379384	34.933	0.260501	34.2049	2.67228	miR-379-5p		0.0455713	0.236298	0.190727	0.103342	0.0669757	0.795079	-0.0363665	0.691736	0.728103	0	0.132956	0.169322	-0.749507	miR-379-5p	>0.05
miR-588	22	42	21	14	21	39	14	173	miR-588	35	0	34.9063	0.614611	34.8785	0.56993	34.7667	0.903722	34.9846	0.0723113	34.4016	2.48773	33.9742	3.29726	miR-588		0.0937273	0.12151	0.0277823	-0.217923	0.365094	0.792431	0.583017	1.01035	0.427337	-0.23334	0.106093	-0.476925	-0.932044	miR-588	>0.05
miR-497-5p	21	41	21	13	22	39	14	171	miR-497-5p	34.8678	0.619968	34.9094	0.420666	34.8379	0.760189	34.7533	0.703524	35	0	34.8028	0.733191	34.7359	0.730329	miR-497-5p		-0.0415619	0.029895	0.071457	-0.246687	-0.0494989	0.017458	0.197188	0.264145	0.0669569	-0.114509	0.162073	-0.0351151	-0.173529	miR-497-5p	>0.05
miR-98-5p	22	40	21	15	20	40	14	172	miR-98-5p	35	0	34.8478	0.609289	34.929	0.333221	35	0	34.7338	0.976689	34.8791	0.552673	34.7605	0.667991	miR-98-5p		0.15219	0.071043	-0.0811471	0.266157	0.120885	0.23946	-0.145272	-0.0266972	0.118575	0	-0.195114	-0.0498419	-0.0872699	miR-98-5p	>0.05
miR-106a-3p	22	43	20	14	19	41	14	173	miR-106a-3p	35	0	35	0	34.7455	0.868197	34.7781	0.859567	33.9377	3.233	34.9631	0.239385	34.5938	1.30235	miR-106a-3p		0	0.25453	0.25453	0.840316	-0.185001	0.184237	-1.02532	-0.656079	0.369238	-0.221939	-0.807726	0.217592	-0.406176	miR-106a-3p	>0.05
miR-136-5p	18	35	18	14	22	41	14	162	miR-136-5p	34.5947	0.984014	34.4442	1.25004	34.6014	0.936924	34.913	0.336832	35	0	34.9205	0.515445	34.5854	1.1625	miR-136-5p		0.150508	-0.00671427	-0.157222	-0.0869697	-0.0074348	0.327633	0.0795349	0.414603	0.335068	0.318298	0.398554	0.319019	0.141173	miR-136-5p	>0.05
miR-200c-5p	17	29	11	8	17	29	15	126	miR-200c-5p	34.597	0.875043	34.1186	1.47837	33.7879	1.51796	34.1219	1.29839	34.4682	1.37148	34.3358	1.25718	34.9389	0.244353	miR-200c-5p		0.478446	0.809147	0.330701	-0.346305	-0.213979	-0.817062	0.132326	-0.470756	-0.603082	-0.475178	0.680274	0.547949	0.82033	miR-200c-5p	>0.05
miR-224-3p	11	20	9	14	22	30	15	121	miR-224-3p	34.0486	1.04333	33.8059	1.3472	33.7302	1.29837	34.9191	0.3135	35	0	34.3215	1.25184	34.9598	0.16068	miR-224-3p		0.242679	0.31839	0.0757107	-0.0809453	0.597513	-0.0407753	0.678458	0.04017	-0.638288	0.87045	1.26979	0.591328	1.1539	miR-224-3p	>0.05
miR-208b	18	24	15	12	16	32	15	132	miR-208b	34.8157	0.435381	34.2749	1.11899	34.4885	0.861539	34.2958	1.99323	34.8101	0.338315	34.6214	0.804084	34.1835	3.26611	miR-208b		0.540814	0.327195	-0.213619	-0.514254	-0.325553	0.112359	0.188701	0.626613	0.437912	-0.519846	0.321603	0.132902	-0.0913912	miR-208b	>0.05
miR-137	16	35	19	13	17	33	15	148	miR-137	33.9603	2.57905	34.8247	0.432003	34.6611	0.992797	34.8674	0.370688	34.5253	1.4003	34.0698	2.77934	34.913	0.348142	miR-137		-0.864378	-0.700823	0.163555	0.342103	0.797621	-0.045522	0.455518	-0.387625	-0.843143	0.907142	-0.135784	-0.591302	0.0882862	miR-137	>0.05
miR-216a-5p	20	36	18	12	18	33	15	152	miR-216a-5p	34.8774	0.401263	34.6576	0.890327	34.5871	0.924728	34.5311	1.02288	34.8599	0.496427	34.5371	1.42241	34.8538	0.584836	miR-216a-5p		0.219806	0.290355	0.0705493	-0.328769	-0.00592831	-0.322661	0.322841	0.00610809	-0.316733	-0.346281	0.272843	-0.0499973	0.196186	miR-216a-5p	>0.05
miR-378a-5p	18	35	18	12	20	33	15	151	miR-378a-5p	34.7668	0.579257	34.5505	1.08198	34.7106	0.65261	34.5021	1.08804	34.9109	0.312672	34.6609	0.792412	34.88	0.47989	miR-378a-5p		0.216322	0.0561504	-0.160171	-0.408821	-0.158838	-0.377953	0.249983	0.0308675	-0.219115	-0.26471	0.200261	-0.0497218	0.329565	miR-378a-5p	>0.05
miR-652-3p	15	19	14	11	18	34	15	126	miR-652-3p	34.3987	1.04044	33.6338	1.49798	34.1675	1.25784	34.6299	0.772975	34.6949	0.7578	34.1934	2.25023	34.8872	0.451178	miR-652-3p		0.764868	0.23117	-0.533698	-0.0650534	0.436441	-0.257355	0.501494	-0.192301	-0.693795	0.231178	0.527401	0.025907	1.2534	miR-652-3p	>0.05
miR-122-5p	18	34	18	10	19	34	15	148	miR-122-5p	34.666	0.867438	34.468	1.12858	34.5983	1.1198	34.4093	1.02012	34.673	1.10544	34.295	1.69416	34.8673	0.530761	miR-122-5p		0.198032	0.0677433	-0.130289	-0.2637	0.114254	-0.458057	0.377954	-0.194357	-0.572311	-0.256797	0.074646	-0.303308	0.399292	miR-122-5p	>0.05
miR-132-3p	19	37	15	12	19	34	15	151	miR-132-3p	34.4011	1.86829	34.5334	1.62317	34.4535	0.901054	34.6277	0.807533	34.4722	1.58914	34.3684	1.75266	34.856	0.575983	miR-132-3p		-0.132351	-0.0524533	0.0798974	0.155479	0.259284	-0.228296	0.103805	-0.383774	-0.48758	0.226654	0.018722	-0.0850835	0.322599	miR-132-3p	>0.05
miR-500a-5p	17	27	17	12	16	35	15	139	miR-500a-5p	34.4574	1.04749	33.9465	1.61656	34.3038	1.36075	34.6783	0.738787	34.6824	0.850833	34.7849	0.628769	34.9957	0.0170413	miR-500a-5p		0.510967	0.153608	-0.357359	-0.00406447	-0.106567	-0.317453	-0.102503	-0.313389	-0.210886	0.220864	0.378536	0.481039	1.04928	miR-500a-5p	>0.05
miR-539-5p	22	38	19	14	17	35	15	160	miR-539-5p	35	0	34.8854	0.367279	34.8752	0.401002	34.9235	0.296184	34.5914	1.01996	34.8191	0.478245	34.9436	0.225758	miR-539-5p		0.114588	0.124846	0.0102579	0.332101	0.104383	-0.0200349	-0.227717	-0.352136	-0.124418	-0.0764743	-0.283729	-0.0560115	0.0581489	miR-539-5p	>0.05
miR-193a-3p	22	37	17	13	18	35	15	157	miR-193a-3p	35	0	34.8241	0.714217	34.6065	0.817195	34.7946	0.608444	34.7367	0.808602	34.6534	1.15784	34.7128	1.149	miR-193a-3p		0.175853	0.393464	0.217611	0.0579154	0.141251	0.0818775	0.0833352	0.0239621	-0.0593731	-0.205372	0.130177	0.0468419	-0.111396	miR-193a-3p	>0.05
miR-924	21	37	17	13	19	35	15	157	miR-924	34.9308	0.324625	34.6605	1.19308	34.656	0.689481	34.7532	0.845209	34.4098	2.5698	34.6834	0.968177	34.0519	3.79253	miR-924		0.270332	0.274837	0.00450518	0.343365	0.0697512	0.701289	-0.273614	0.357924	0.631537	-0.177633	-0.246161	0.0274532	-0.608589	miR-924	>0.05
miR-92a-1-5p	16	30	13	10	21	35	15	140	miR-92a-1-5p	34.6685	0.62327	34.0599	1.58936	34.2504	1.2142	34.202	1.4173	34.9465	0.250811	34.5306	1.12663	34.8107	0.757005	miR-92a-1-5p		0.60859	0.418082	-0.190508	-0.744495	-0.328547	-0.608717	0.415948	0.135778	-0.28017	-0.466442	0.696134	0.280186	0.750865	miR-92a-1-5p	>0.05
miR-30d-3p	21	38	20	14	17	36	15	161	miR-30d-3p	34.9233	0.359597	34.6901	1.11993	34.8956	0.338123	34.9939	0.02362	34.6262	1.03473	34.5993	1.84345	34.9935	0.0260238	miR-30d-3p		0.233216	0.0277265	-0.20549	0.367677	0.394602	0.000407271	0.0269244	-0.36727	-0.394194	0.0705677	-0.269383	-0.296307	0.303377	miR-30d-3p	>0.05
miR-34a-3p	20	39	16	14	16	37	15	157	miR-34a-3p	34.8855	0.372152	34.7932	0.668057	34.3987	1.06981	34.9921	0.0305767	34.439	1.00549	34.7355	0.820898	34.9427	0.229393	miR-34a-3p		0.0923334	0.486867	0.394534	0.553073	0.256601	0.0494534	-0.296472	-0.50362	-0.207148	0.106578	0.0403718	0.336844	0.149458	miR-34a-3p	>0.05
miR-542-3p	21	34	19	14	19	37	15	159	miR-542-3p	34.8977	0.479682	34.4322	1.33182	34.5709	1.12373	34.9831	0.0656065	34.6228	1.15793	34.817	0.719115	34.8503	0.598714	miR-542-3p		0.465545	0.32685	-0.138695	0.360275	0.166054	0.132739	-0.194221	-0.227536	-0.0333155	0.0853291	0.051904	0.246125	0.418136	miR-542-3p	>0.05
miR-21-3p	22	40	19	12	20	37	15	165	miR-21-3p	35	0	34.7477	1.26742	34.7457	0.668323	34.8501	0.374222	34.8125	0.622677	34.8703	0.4322	34.9837	0.0650075	miR-21-3p		0.252346	0.254265	0.00191924	0.0375876	-0.0202489	-0.133657	-0.0578364	-0.171245	-0.113408	-0.149909	0.0667683	0.124605	0.236094	miR-21-3p	>0.05
miR-498	22	43	22	15	20	37	15	174	miR-498	35	0	35	0	35	0	35	0	34.9435	0.246708	34.8711	0.501936	34.8546	0.581564	miR-498		0	0	0	0.0564591	0.128873	0.145391	0.0724142	0.0889319	0.0165177	0	-0.0564591	-0.128873	-0.145391	miR-498	>0.05
miR-549a	22	40	21	13	18	38	15	167	miR-549a	35	0	34.8307	0.65554	34.902	0.459837	34.808	0.506738	34.79	0.457103	34.8159	0.596632	34.9239	0.304231	miR-549a		0.16926	0.0980375	-0.0712228	0.0180572	-0.00790135	-0.115933	-0.0259586	-0.13399	-0.108031	-0.19199	-0.11201	-0.0860515	0.0932027	miR-549a	>0.05
miR-224-5p	22	39	19	12	19	38	15	164	miR-224-5p	35	0	34.8361	0.545606	34.5274	1.46513	34.7996	0.634673	34.7738	0.636538	34.7455	0.836529	34.9002	0.399123	miR-224-5p		0.163909	0.472593	0.308684	0.0258474	0.054117	-0.100595	0.0282696	-0.126443	-0.154712	-0.200376	0.24637	0.2181	0.0641287	miR-224-5p	>0.05
miR-522-3p	20	39	19	14	19	38	15	164	miR-522-3p	34.8022	0.658474	34.7773	0.736601	34.5835	1.10507	34.8601	0.541813	34.7685	0.640592	34.7369	1.01846	33.3087	6.76503	miR-522-3p		0.0248751	0.218666	0.19379	0.0916367	0.123208	1.55136	0.0315713	1.45972	1.42815	0.0579512	0.18498	0.153409	-1.46854	miR-522-3p	>0.05
miR-199a-5p	22	40	19	15	20	38	15	169	miR-199a-5p	35	0	34.834	0.658941	34.7177	0.820823	35	0	34.831	0.54968	34.8268	0.595153	34.8494	0.602474	miR-199a-5p		0.166004	0.282268	0.116264	0.169048	0.173246	0.150619	0.00419723	-0.0184298	-0.0226271	0	0.11322	0.109022	0.0153854	miR-199a-5p	>0.05
miR-374a-5p	20	38	22	12	21	38	15	166	miR-374a-5p	34.9738	0.0849603	34.8632	0.430663	35	0	34.7884	0.504636	34.9689	0.145757	34.8741	0.411486	34.9322	0.2711	miR-374a-5p		0.110584	-0.0262491	-0.136833	-0.180545	-0.0857043	-0.143845	0.0948403	0.0366995	-0.0581408	-0.185371	-0.0310755	-0.125916	0.0690578	miR-374a-5p	>0.05
miR-29b-2-5p	17	37	20	14	21	38	15	162	miR-29b-2-5p	34.6167	0.732722	34.7488	0.749531	34.8123	0.610255	34.8396	0.621262	34.842	0.741227	34.7869	0.716032	34.769	0.923985	miR-29b-2-5p		-0.132083	-0.19559	-0.0635073	-0.00237888	0.0526531	0.0705871	0.0550319	0.0729659	0.017934	0.222885	0.0296737	-0.0253582	0.0202151	miR-29b-2-5p	>0.05
cel-miR-39-3p	19	36	22	15	21	38	15	166	cel-miR-39-3p	34.933	0.189671	34.7239	0.710174	35	0	35	0	34.9296	0.330405	34.9375	0.236814	34.4302	2.27933	cel-miR-39-3p		0.209116	-0.0670054	-0.276122	0.0704425	0.0625338	0.569832	-0.00790878	0.499389	0.507298	0.0670054	-0.0704425	-0.0625338	-0.29371	cel-miR-39-3p	>0.05
miR-410	21	40	22	15	22	38	15	173	miR-410	34.7111	1.35486	34.9081	0.349516	35	0	35	0	35	0	34.7721	1.01697	34.9756	0.0974245	miR-410		-0.196943	-0.288856	-0.0919131	0	0.227921	0.0243561	0.227921	0.0243561	-0.203565	0.288856	0	-0.227921	0.067557	miR-410	>0.05
miR-181a-3p	22	42	20	12	19	39	15	169	miR-181a-3p	35	0	34.9833	0.109596	34.9324	0.219568	34.5388	1.28351	34.7661	0.62367	34.8005	0.991464	34.9974	0.0105735	miR-181a-3p		0.0167132	0.0675921	0.0508789	-0.227255	-0.261676	-0.458526	-0.0344207	-0.231271	-0.19685	-0.461169	-0.166322	-0.131901	0.0140698	miR-181a-3p	>0.05
miR-194-5p	18	31	18	11	21	39	15	153	miR-194-5p	34.822	0.488093	34.3912	1.19896	34.5964	1.01626	34.0969	1.92845	34.927	0.34225	34.819	0.671911	34.9747	0.101122	miR-194-5p		0.430792	0.225644	-0.205148	-0.830177	-0.722195	-0.877865	0.107982	-0.0476875	-0.15567	-0.725141	0.33068	0.222697	0.583515	miR-194-5p	>0.05
miR-23a-5p	22	38	21	14	21	39	15	170	miR-23a-5p	35	0	34.8228	0.562186	34.8791	0.567189	34.8239	0.682034	34.7528	1.15954	34.7759	1.24795	34.9092	0.363207	miR-23a-5p		0.177166	0.120925	-0.0562413	0.0711151	0.0480348	-0.0852987	-0.0230803	-0.156414	-0.133333	-0.1761	-0.12629	-0.10321	0.0863647	miR-23a-5p	>0.05
miR-27a-5p	21	40	21	15	21	39	15	172	miR-27a-5p	34.8897	0.517205	34.9529	0.193231	34.8006	0.935156	35	0	34.8036	0.921046	34.9008	0.42162	34.9004	0.398295	miR-27a-5p		-0.0631898	0.0891074	0.152297	0.196368	0.0992231	0.0995737	-0.0971447	-0.096794	0.000350679	0.110269	0.00300818	0.100153	-0.0524951	miR-27a-5p	>0.05
miR-192-5p	19	36	19	11	17	40	15	157	miR-192-5p	34.625	0.985775	34.7635	0.65555	34.7268	0.731653	34.5033	1.05467	34.1858	2.14287	34.8751	0.620893	34.8235	0.706057	miR-192-5p		-0.138479	-0.10179	0.0366888	0.317438	-0.37184	-0.320215	-0.689278	-0.637653	0.051625	-0.121702	-0.540929	0.148349	0.0600349	miR-192-5p	>0.05
miR-425-5p	20	28	14	13	20	40	15	150	miR-425-5p	34.7658	0.787371	34.1746	1.25462	34.0769	1.37879	34.6887	1.1611	34.7672	0.765844	34.9063	0.431844	34.9557	0.177145	miR-425-5p		0.591252	0.68893	0.0976782	-0.0784495	-0.217589	-0.266995	-0.13914	-0.188546	-0.0494059	-0.0770936	0.690286	0.829426	0.781154	miR-425-5p	>0.05
miR-28-5p	20	37	17	14	20	40	15	163	miR-28-5p	34.8679	0.427834	34.6236	0.982192	34.4121	1.13181	34.9543	0.176821	34.149	2.99468	34.7395	1.18215	33.8493	4.60264	miR-28-5p		0.244278	0.455814	0.211536	0.805393	0.214809	1.105	-0.590585	0.299611	0.890196	0.086474	-0.263106	0.327479	-0.774253	miR-28-5p	>0.05
miR-486-3p	21	41	18	14	20	40	15	169	miR-486-3p	34.9412	0.275624	34.9034	0.448657	34.6925	0.770386	34.7951	0.793535	34.8415	0.525748	34.8529	0.670651	34.0426	3.82961	miR-486-3p		0.0378223	0.248763	0.210941	-0.0463624	-0.057749	0.752513	-0.0113866	0.798876	0.810262	-0.146127	0.148999	0.160385	-0.860818	miR-486-3p	>0.05
miR-302c-3p	22	40	19	13	21	40	15	170	miR-302c-3p	35	0	34.7864	1.03592	34.4049	1.87096	34.7282	0.734903	34.8583	0.66462	34.9319	0.318823	34.5635	1.74598	miR-302c-3p		0.21359	0.595054	0.381464	-0.130061	-0.203613	0.164738	-0.0735523	0.294799	0.368351	-0.271758	0.453357	0.526909	-0.222906	miR-302c-3p	>0.05
miR-19a-5p	21	42	22	15	21	40	15	176	miR-19a-5p	34.9041	0.44989	34.9828	0.112771	35	0	35	0	34.6325	1.7239	34.7985	1.24923	34.9263	0.294788	miR-19a-5p		-0.0787195	-0.0959169	-0.0171974	0.367538	0.201502	0.0736969	-0.166035	-0.293841	-0.127806	0.0959169	-0.367538	-0.201502	-0.0564994	miR-19a-5p	>0.05
miR-96-5p	21	41	21	14	22	40	15	174	miR-96-5p	34.8448	0.72814	34.9204	0.386479	34.9115	0.415006	34.5211	1.85469	35	0	34.9175	0.392432	34.7415	1.03392	miR-96-5p		-0.0756379	-0.0667604	0.00887745	-0.47888	-0.396397	-0.220399	0.0824829	0.258481	0.175998	-0.323639	0.0884796	0.00599678	-0.178879	miR-96-5p	>0.05
miR-485-5p	20	42	18	14	19	41	15	169	miR-485-5p	34.9408	0.261068	34.9402	0.392431	34.8781	0.370116	34.8807	0.462098	34.7099	1.04211	34.9905	0.0612507	34.993	0.0278445	miR-485-5p		0.000619096	0.0627034	0.0620843	0.170747	-0.109862	-0.112352	-0.280609	-0.283099	-0.00249007	-0.0600869	-0.16813	0.112478	0.0528841	miR-485-5p	>0.05
miR-429	20	28	13	12	22	41	15	151	miR-429	34.8653	0.445538	34.5128	0.912934	34.5009	0.83597	34.7882	0.508137	35	0	34.9949	0.0331135	34.9621	0.151655	miR-429		0.352469	0.364386	0.0119169	-0.211794	-0.206685	-0.173881	0.00510952	0.0379138	0.0328042	-0.0770597	0.49912	0.494011	0.44929	miR-429	>0.05
miR-511	20	41	22	14	22	41	15	175	miR-511	34.7908	0.677138	34.8318	0.776409	35	0	34.5797	1.62765	35	0	34.6746	2.10911	34.8652	0.539181	miR-511		-0.0409998	-0.209207	-0.168207	-0.420259	-0.0948153	-0.285463	0.325443	0.134795	-0.190648	-0.211052	0	-0.325443	0.0334117	miR-511	>0.05
miR-504	21	39	18	15	22	41	15	171	miR-504	34.9936	0.0300634	34.8087	0.61138	34.6661	1.06404	35	0	35	0	34.9854	0.0947176	34.8579	0.568415	miR-504		0.184868	0.32753	0.142661	0	0.0146152	0.142104	0.0146152	0.142104	0.127489	0.00640955	0.333939	0.319324	0.0491742	miR-504	>0.05
miR-200a-3p	22	39	19	15	22	41	15	173	miR-200a-3p	35	0	34.8297	0.554203	34.7607	0.885774	35	0	35	0	34.9699	0.19522	34.9301	0.279471	miR-200a-3p		0.170327	0.239279	0.0689518	0	0.030123	0.0698679	0.030123	0.0698679	0.0397449	0	0.239279	0.209156	0.100459	miR-200a-3p	>0.05
miR-488-3p	20	36	21	15	20	42	15	169	miR-488-3p	34.8239	0.57013	34.7387	0.656568	34.8987	0.474962	35	0	34.3939	2.3682	35	0	34.439	2.2441	miR-488-3p		0.0851878	-0.0748825	-0.16007	0.606084	0	0.561025	-0.606084	-0.0450593	0.561025	0.176145	-0.504822	0.101262	-0.299693	miR-488-3p	>0.05
miR-626	21	41	22	15	20	42	15	176	miR-626	34.8822	0.552309	34.9698	0.178193	35	0	35	0	34.9119	0.326463	35	0	34.9907	0.0373145	miR-626		-0.0875482	-0.117753	-0.0302044	0.0881035	0	0.00932863	-0.0881035	-0.0787748	0.00932863	0.117753	-0.0881035	0	0.0208758	miR-626	>0.05
miR-518b	22	43	20	15	22	42	15	179	miR-518b	35	0	35	0	34.8464	0.609835	35	0	35	0	35	0	34.9116	0.353742	miR-518b		0	0.153626	0.153626	0	0	0.0884354	0	0.0884354	0.0884354	0	0.153626	0.153626	-0.0884354	miR-518b	>0.05
miR-567	22	43	21	15	22	42	15	180	miR-567	35	0	35	0	34.656	1.61333	35	0	35	0	35	0	34.9316	0.273642	miR-567		0	0.343963	0.343963	0	0	0.0684104	0	0.0684104	0.0684104	0	0.343963	0.343963	-0.0684104	miR-567	>0.05
miR-605	16	31	19	8	19	33	16	142	miR-605	34.5408	0.829488	34.1688	1.65364	34.8338	0.523517	33.8485	1.95954	34.8025	0.582569	34.2273	1.96541	35	0	miR-605		0.37195	-0.293026	-0.664976	-0.95395	-0.378838	-1.1515	0.575112	-0.197545	-0.772657	-0.692264	-0.031339	-0.606451	0.831182	miR-605	>0.05
miR-130b-3p	21	34	17	10	20	33	16	151	miR-130b-3p	34.8523	0.69268	34.4688	1.39976	34.6336	0.986703	34.4268	1.00663	34.4026	2.44627	34.5305	1.32714	35	0	miR-130b-3p		0.383491	0.218716	-0.164775	0.0242281	-0.10368	-0.573168	-0.127908	-0.597396	-0.469488	-0.425488	-0.231001	-0.103092	0.531171	miR-130b-3p	>0.05
miR-373-3p	15	32	19	14	20	33	16	149	miR-373-3p	34.5466	0.838417	34.4494	1.14224	34.6956	0.790646	34.7821	0.844023	34.5953	1.56135	34.6193	0.804343	35	0	miR-373-3p		0.0972205	-0.148986	-0.246207	0.186813	0.162777	-0.217926	-0.0240355	-0.404739	-0.380703	0.235425	-0.100374	-0.0763388	0.550571	miR-373-3p	>0.05
miR-130a-3p	20	35	16	10	21	33	16	151	miR-130a-3p	34.826	0.566947	34.4441	1.3324	34.2159	1.46552	34.302	1.29268	34.8788	0.568323	34.5757	0.990973	35	0	miR-130a-3p		0.381971	0.610116	0.228145	-0.576783	-0.273695	-0.69795	0.303089	-0.121167	-0.424256	-0.523998	0.662902	0.359813	0.555924	miR-130a-3p	>0.05
miR-524-5p	22	40	21	13	21	35	16	168	miR-524-5p	35	0	34.935	0.261682	34.963	0.173727	34.7779	0.66712	34.9614	0.180992	34.6842	1.20131	35	0	miR-524-5p		0.0650067	0.0370386	-0.0279681	-0.183475	0.0937832	-0.222062	0.277258	-0.0385877	-0.315846	-0.222062	-0.00154909	-0.278807	0.0650067	miR-524-5p	>0.05
miR-34b-5p	18	22	13	14	21	35	16	139	miR-34b-5p	34.607	0.91074	33.818	1.42953	34.1227	1.23228	34.8543	0.564205	34.9179	0.385248	34.5951	1.02278	35	0	miR-34b-5p		0.789023	0.484288	-0.304734	-0.0635421	0.259215	-0.145677	0.322757	-0.0821351	-0.404892	0.247327	0.795158	0.472401	1.18203	miR-34b-5p	>0.05
miR-376a-3p	21	37	20	11	16	36	16	157	miR-376a-3p	34.9558	0.207473	34.6823	0.979701	34.9332	0.253433	34.6765	0.610669	34.7117	0.56614	34.852	0.432515	35	0	miR-376a-3p		0.273418	0.022523	-0.250895	-0.0352529	-0.175542	-0.32352	-0.140289	-0.288267	-0.147978	-0.279287	-0.221511	-0.0812219	0.317651	miR-376a-3p	>0.05
miR-105-5p	21	40	13	11	17	36	16	154	miR-105-5p	34.9435	0.265022	34.7966	0.766767	34.0241	1.51139	34.5314	0.96565	34.4159	1.37669	34.4735	1.89079	35	0	miR-105-5p		0.146925	0.919394	0.772468	0.115517	0.0579607	-0.468581	-0.0575563	-0.584098	-0.526542	-0.412078	0.391799	0.449355	0.203428	miR-105-5p	>0.05
miR-424-3p	22	41	20	12	17	36	16	164	miR-424-3p	35	0	34.9417	0.363646	34.6588	1.14198	34.3536	1.74319	34.6988	0.728247	34.8462	0.498584	35	0	miR-424-3p		0.0582726	0.341239	0.282966	-0.345223	-0.492618	-0.646378	-0.147395	-0.301155	-0.15376	-0.646378	0.0400838	0.187479	0.0582726	miR-424-3p	>0.05
miR-300	18	31	15	15	18	36	16	149	miR-300	34.6227	0.819951	34.2803	1.35796	34.4289	0.98753	35	0	34.6264	0.879619	34.7358	0.874389	35	0	miR-300		0.34243	0.193807	-0.148623	0.373582	0.264241	0	-0.109341	-0.373582	-0.264241	0.37728	0.197505	0.306846	0.71971	miR-300	>0.05
miR-27b-5p	21	41	19	11	19	36	16	163	miR-27b-5p	34.7275	1.27832	34.9338	0.406362	34.4597	1.53911	34.5839	0.968486	34.7379	0.81333	34.7698	0.640453	35	0	miR-27b-5p		-0.206295	0.267786	0.474081	-0.153985	-0.185867	-0.416052	-0.0318817	-0.262067	-0.230185	-0.143512	0.278259	0.31014	0.0662446	miR-27b-5p	>0.05
miR-18b-5p	21	33	19	11	20	36	16	156	miR-18b-5p	34.9378	0.291779	34.501	0.990427	34.7706	0.659997	34.3178	1.2668	34.823	0.738753	34.732	0.729167	35	0	miR-18b-5p		0.436803	0.167237	-0.269567	-0.505227	-0.414206	-0.682199	0.0910205	-0.176972	-0.267993	-0.619992	0.052472	-0.0385485	0.499011	miR-18b-5p	>0.05
miR-181c-5p	20	41	21	13	21	36	16	168	miR-181c-5p	34.6039	1.72786	34.8318	0.78724	34.9353	0.303483	34.6964	0.806773	34.8299	0.79778	34.7041	1.29945	35	0	miR-181c-5p		-0.227956	-0.331435	-0.103479	-0.133478	-0.00770427	-0.303565	0.125774	-0.170087	-0.295861	0.0925722	-0.105385	-0.231158	0.168182	miR-181c-5p	>0.05
miR-342-5p	18	38	19	14	21	36	16	162	miR-342-5p	34.6306	0.861633	34.6851	1.16262	34.7294	0.746216	34.544	1.76624	34.8698	0.610906	34.0125	2.95627	35	0	miR-342-5p		-0.0544845	-0.0988115	-0.0443271	-0.325797	0.531447	-0.456042	0.857244	-0.130246	-0.987489	-0.0866635	0.140322	-0.716922	0.314895	miR-342-5p	>0.05
miR-376c-3p	22	40	17	12	16	37	16	160	miR-376c-3p	35	0	34.9504	0.240701	34.6843	0.68223	34.4862	1.14822	34.1961	2.06083	34.5441	1.48942	35	0	miR-376c-3p		0.0496159	0.315727	0.266111	0.290176	-0.0578478	-0.513773	-0.348024	-0.803949	-0.455925	-0.513773	-0.488222	-0.140198	0.0496159	miR-376c-3p	>0.05
miR-15b-3p	21	33	18	11	19	37	16	155	miR-15b-3p	34.949	0.239055	34.6011	0.893341	34.7452	0.635392	34.672	0.795485	34.7105	0.860006	34.8387	0.531101	35	0	miR-15b-3p		0.347972	0.203826	-0.144145	-0.0384973	-0.166683	-0.328015	-0.128186	-0.289518	-0.161332	-0.277048	-0.0347249	0.0934609	0.398938	miR-15b-3p	>0.05
miR-32-5p	21	39	20	15	19	37	16	167	miR-32-5p	34.8943	0.495958	34.8182	0.578738	34.7886	0.691589	35	0	34.3635	2.04222	34.7775	0.779865	35	0	miR-32-5p		0.0760702	0.105696	0.0296261	0.636459	0.22245	0	-0.414009	-0.636459	-0.22245	0.105739	-0.425024	-0.0110152	0.181809	miR-32-5p	>0.05
miR-107	21	41	19	11	20	37	16	165	miR-107	34.924	0.356387	34.8493	0.86502	34.5949	1.14826	34.1625	1.46907	34.9286	0.285125	34.4665	1.82109	35	0	miR-107		0.0747395	0.329133	0.254394	-0.766118	-0.304052	-0.837507	0.462066	-0.0713893	-0.533455	-0.761525	0.333726	-0.128339	0.150721	miR-107	>0.05
miR-20b-3p	18	40	20	12	20	37	16	163	miR-20b-3p	34.6424	0.821448	34.9231	0.351721	34.7554	0.801236	34.8202	0.440987	34.924	0.30631	34.6851	0.954341	35	0	miR-20b-3p		-0.280624	-0.112982	0.167642	-0.103847	0.135036	-0.179835	0.238883	-0.0759877	-0.314871	0.177726	0.168591	-0.0702924	0.0769364	miR-20b-3p	>0.05
miR-495-3p	21	40	21	14	20	37	16	169	miR-495-3p	34.7119	1.35134	34.833	0.634706	34.8336	0.780374	34.9105	0.346526	34.812	0.723036	34.8926	0.364319	35	0	miR-495-3p		-0.121071	-0.12173	-0.000659053	0.0985012	0.0179673	-0.0894727	-0.0805339	-0.187974	-0.10744	0.198634	-0.0215976	0.0589363	0.167035	miR-495-3p	>0.05
miR-132-5p	22	31	21	14	21	37	16	162	miR-132-5p	35	0	34.1864	1.56725	34.8012	0.932384	34.8179	0.705374	34.974	0.122051	34.5272	1.53791	35	0	miR-132-5p		0.813568	0.198785	-0.614783	-0.156105	0.290673	-0.182127	0.446778	-0.0260213	-0.472799	-0.182127	0.172764	-0.274014	0.813568	miR-132-5p	>0.05
miR-374b-5p	21	39	19	15	21	37	16	168	miR-374b-5p	34.9333	0.312964	34.8661	0.470851	34.8384	0.479014	35	0	34.4801	2.43867	34.7762	0.787774	35	0	miR-374b-5p		0.0671788	0.094874	0.0276952	0.519927	0.223753	0	-0.296173	-0.519927	-0.223753	0.0667241	-0.358329	-0.0621553	0.133903	miR-374b-5p	>0.05
miR-491-5p	18	33	15	15	22	37	16	156	miR-491-5p	34.739	0.650362	34.4712	1.26469	34.1779	1.30103	35	0	35	0	34.634	1.11619	35	0	miR-491-5p		0.26774	0.561043	0.293303	0	0.365959	0	0.365959	0	-0.365959	0.261021	0.822064	0.456105	0.528761	miR-491-5p	>0.05
miR-184	15	35	18	14	18	38	16	154	miR-184	34.348	1.00687	34.5935	0.933275	34.8209	0.437178	34.7099	1.12371	34.3204	1.84215	34.8217	0.725191	35	0	miR-184		-0.245509	-0.47288	-0.227371	0.389506	-0.111827	-0.290142	-0.501332	-0.679647	-0.178315	0.361819	-0.500566	0.000766076	0.406452	miR-184	>0.05
miR-139-5p	22	37	21	12	19	38	16	165	miR-139-5p	35	0	34.7196	0.994752	34.9466	0.250657	34.7378	0.713558	34.309	2.26027	34.7772	0.816076	35	0	miR-139-5p		0.280402	0.0534403	-0.226962	0.428839	-0.0393517	-0.262183	-0.46819	-0.691021	-0.222831	-0.262183	-0.637581	-0.169391	0.280402	miR-139-5p	>0.05
miR-22-5p	22	40	21	14	19	38	16	170	miR-22-5p	35	0	34.915	0.336646	34.9359	0.300793	34.9829	0.0660517	34.0999	3.1327	34.7193	1.10088	35	0	miR-22-5p		0.0850051	0.0641292	-0.0208759	0.883093	0.263608	-0.0170545	-0.619485	-0.900147	-0.280662	-0.0170545	-0.836018	-0.216533	0.0850051	miR-22-5p	>0.05
miR-29b-3p	18	32	16	13	20	38	16	153	miR-29b-3p	34.5361	1.02516	34.3176	1.39198	34.5451	0.925254	34.6811	1.22894	34.644	1.16676	34.7481	0.83224	35	0	miR-29b-3p		0.218523	-0.00905873	-0.227582	0.0370562	-0.0670313	-0.31892	-0.104087	-0.355977	-0.251889	0.144997	0.0988822	0.20297	0.68244	miR-29b-3p	>0.05
miR-153	21	42	22	14	20	38	16	173	miR-153	34.8826	0.550817	34.9932	0.0447202	35	0	34.599	1.55287	34.1425	2.77856	34.8946	0.414301	35	0	miR-153		-0.110615	-0.117435	-0.00681977	0.456535	-0.295576	-0.40095	-0.752111	-0.857485	-0.105375	-0.283516	-0.857485	-0.105375	0.00681977	miR-153	>0.05
miR-301a-3p	20	40	21	14	21	38	16	170	miR-301a-3p	34.6942	0.992682	34.8545	0.566229	34.8974	0.481419	34.9182	0.316698	34.8588	0.662447	34.6491	1.59132	35	0	miR-301a-3p		-0.160388	-0.203205	-0.0428171	0.0594631	0.269125	-0.0817711	0.209662	-0.141234	-0.350896	0.224073	-0.0385952	-0.248257	0.145456	miR-301a-3p	>0.05
miR-215	22	41	21	14	21	38	16	173	miR-215	35	0	34.8512	0.809412	34.7714	1.07222	34.9375	0.242067	34.9524	0.223105	34.5782	1.74815	35	0	miR-215		0.148823	0.228598	0.0797754	-0.0149352	0.359295	-0.0625013	0.374231	-0.0475661	-0.421797	-0.0625013	0.181032	-0.193199	0.148823	miR-215	>0.05
miR-520g	16	32	18	15	21	38	16	156	miR-520g	34.481	1.04077	34.3731	1.18001	34.7229	0.880098	35	0	34.8334	0.781403	34.7904	0.834389	35	0	miR-520g		0.107989	-0.241839	-0.349828	0.166596	0.209556	0	0.0429608	-0.166596	-0.209556	0.518954	0.110519	0.0675585	0.626943	miR-520g	>0.05
cel-miR-39-3p	21	35	18	15	21	38	16	164	cel-miR-39-3p	34.956	0.206258	34.6474	0.80131	34.7044	0.697743	35	0	34.9911	0.041675	34.6602	1.26721	35	0	cel-miR-39-3p		0.308576	0.251671	-0.0569054	0.00888514	0.339838	0	0.330953	-0.00888514	-0.339838	0.0439743	0.28676	-0.044193	0.352551	cel-miR-39-3p	>0.05
miR-340-3p	22	42	22	15	21	38	16	176	miR-340-3p	35	0	34.9636	0.238654	35	0	35	0	34.9869	0.0616689	34.6209	1.45116	35	0	miR-340-3p		0.0363943	0	-0.0363943	0.0131479	0.37911	0	0.365962	-0.0131479	-0.37911	0	-0.0131479	-0.37911	0.0363943	miR-340-3p	>0.05
miR-140-3p	21	31	17	12	19	39	16	155	miR-140-3p	34.877	0.576773	34.2674	1.44485	34.5122	1.03833	34.3936	1.26785	34.8629	0.389698	34.9426	0.289821	35	0	miR-140-3p		0.609588	0.364792	-0.244797	-0.469316	-0.549049	-0.606428	-0.0797333	-0.137113	-0.0573794	-0.48346	0.350647	0.43038	0.732557	miR-140-3p	>0.05
miR-15a-5p	21	38	20	13	19	39	16	166	miR-15a-5p	34.9272	0.341348	34.6265	1.19869	34.8209	0.589331	34.5578	1.19781	34.6695	0.870711	34.7231	1.3165	35	0	miR-15a-5p		0.300681	0.106283	-0.194398	-0.111692	-0.165294	-0.442241	-0.0536021	-0.330549	-0.276947	-0.369466	-0.151491	-0.0978887	0.373456	miR-15a-5p	>0.05
miR-513a-5p	21	40	21	14	19	39	16	170	miR-513a-5p	34.7645	1.10474	34.9129	0.329671	34.8346	0.775957	34.8443	0.603136	34.7677	0.686145	34.6799	1.44029	35	0	miR-513a-5p		-0.148451	-0.0700958	0.0783549	0.0765874	0.164381	-0.155729	0.087794	-0.232316	-0.32011	0.0798014	-0.0668818	-0.154676	0.0870796	miR-513a-5p	>0.05
miR-337-5p	22	43	21	13	20	39	16	174	miR-337-5p	35	0	35	0	34.953	0.220277	34.6117	1.2507	34.9609	0.153716	34.9012	0.383374	35	0	miR-337-5p		0	0.0469632	0.0469632	-0.349225	-0.289494	-0.38829	0.059731	-0.0390649	-0.0987958	-0.38829	0.00789832	-0.0518327	0	miR-337-5p	>0.05
miR-570-3p	22	43	20	15	20	39	16	175	miR-570-3p	35	0	35	0	34.3486	2.14828	35	0	34.8576	0.61455	34.9351	0.306006	35	0	miR-570-3p		0	0.651382	0.651382	0.142429	0.0649112	0	-0.0775181	-0.142429	-0.0649112	0	0.508952	0.586471	0	miR-570-3p	>0.05
miR-219-5p	22	42	21	15	20	39	16	175	miR-219-5p	35	0	34.7357	1.73291	34.8427	0.737716	35	0	34.9446	0.236468	34.7526	1.19186	35	0	miR-219-5p		0.264266	0.157282	-0.106984	0.0554426	0.247383	0	0.191941	-0.0554426	-0.247383	0	0.101839	-0.0901016	0.264266	miR-219-5p	>0.05
miR-583	22	38	21	13	21	39	16	170	miR-583	35	0	34.5332	1.80104	34.8665	0.626254	34.8444	0.418667	34.8864	0.532977	34.6905	1.40669	35	0	miR-583		0.46678	0.133518	-0.333262	-0.0419944	0.153886	-0.155626	0.19588	-0.113631	-0.309511	-0.155626	0.0198867	-0.175993	0.46678	miR-583	>0.05
miR-31-3p	22	41	21	14	21	39	16	174	miR-31-3p	35	0	34.7617	1.5493	34.9357	0.301691	34.5585	1.70982	34.9354	0.302901	34.7927	0.964142	35	0	miR-31-3p		0.238302	0.0643206	-0.173981	-0.376896	-0.234143	-0.441475	0.142753	-0.0645786	-0.207332	-0.441475	-0.000258	-0.143011	0.238302	miR-31-3p	>0.05
miR-454-3p	22	37	21	15	21	39	16	171	miR-454-3p	35	0	34.8297	0.605905	34.7936	0.968106	35	0	34.9895	0.049243	34.8541	0.614909	35	0	miR-454-3p		0.170292	0.206401	0.0361087	0.0104986	0.145937	0	0.135438	-0.0104986	-0.145937	0	0.195902	0.0604642	0.170292	miR-454-3p	>0.05
miR-144-5p	21	40	21	15	21	39	16	173	miR-144-5p	34.9819	0.0850618	34.7775	0.873304	34.9649	0.164489	35	0	34.5387	2.16383	34.8453	0.631088	35	0	miR-144-5p		0.204353	0.016934	-0.187419	0.46133	0.154684	0	-0.306646	-0.46133	-0.154684	0.0181352	-0.426261	-0.119615	0.222489	miR-144-5p	>0.05
miR-190a	20	40	22	15	21	39	16	173	miR-190a	34.899	0.463568	34.8844	0.442863	35	0	35	0	34.5751	1.9929	34.8676	0.66692	35	0	miR-190a		0.0146283	-0.100984	-0.115612	0.424887	0.132385	0	-0.292502	-0.424887	-0.132385	0.100984	-0.424887	-0.132385	0.115612	miR-190a	>0.05
miR-141-3p	22	40	20	14	22	39	16	173	miR-141-3p	35	0	34.7365	1.09407	34.7649	0.801694	34.7716	0.884499	35	0	34.8474	0.648743	35	0	miR-141-3p		0.263492	0.235136	-0.0283552	-0.228377	-0.0757891	-0.228377	0.152587	0	-0.152587	-0.228377	0.235136	0.0825489	0.263492	miR-141-3p	>0.05
miR-34c-5p	21	29	18	12	19	40	16	155	miR-34c-5p	34.8936	0.498973	34.2536	1.29117	34.4622	1.33598	34.4851	1.09825	34.1942	2.11792	34.825	0.855211	35	0	miR-34c-5p		0.640011	0.431411	-0.2086	0.290847	-0.339872	-0.514918	-0.630719	-0.805766	-0.175047	-0.408537	-0.267973	0.362745	0.746392	miR-34c-5p	>0.05
miR-299-5p	22	41	21	13	20	40	16	173	miR-299-5p	35	0	34.9471	0.244658	34.9236	0.358466	34.7671	0.887155	34.1673	2.69625	34.7612	1.09333	35	0	miR-299-5p		0.0529344	0.0764252	0.0234909	0.599798	0.00596145	-0.232884	-0.593836	-0.832682	-0.238846	-0.232884	-0.756257	-0.162421	0.0529344	miR-299-5p	>0.05
miR-138-5p	22	38	21	14	20	40	16	171	miR-138-5p	35	0	34.8017	0.746185	34.9012	0.463325	34.4879	1.98337	34.6887	1.21542	34.7068	1.83654	35	0	miR-138-5p		0.198297	0.0987812	-0.0995157	-0.200833	-0.218866	-0.512105	-0.0180331	-0.311271	-0.293238	-0.512105	-0.21249	-0.194457	0.198297	miR-138-5p	>0.05
miR-217	21	40	20	14	21	40	16	172	miR-217	34.9837	0.0762888	34.9103	0.410562	34.6486	1.20409	34.9355	0.249865	34.9384	0.289087	34.8642	0.784253	35	0	miR-217		0.0734804	0.335176	0.261696	-0.00288139	0.0712534	-0.0645149	0.0741348	-0.0616335	-0.135768	-0.0482501	0.289807	0.215673	0.0897452	miR-217	>0.05
miR-122-3p	22	41	21	14	21	40	16	175	miR-122-3p	35	0	34.8049	0.927615	34.9233	0.359577	34.8273	0.668813	34.9708	0.137115	34.6154	1.8535	35	0	miR-122-3p		0.195108	0.076662	-0.118445	-0.143454	0.211923	-0.172687	0.355377	-0.029233	-0.38461	-0.172687	0.047429	-0.307948	0.195108	miR-122-3p	>0.05
miR-519d	21	42	19	15	21	40	16	174	miR-519d	34.9284	0.335794	34.984	0.104757	34.6855	0.864107	35	0	34.9774	0.106174	34.869	0.80556	35	0	miR-519d		-0.0556162	0.242881	0.298497	0.0226364	0.130952	0	0.108316	-0.0226364	-0.130952	0.0715915	0.291836	0.183521	0.0159752	miR-519d	>0.05
miR-147a	19	35	20	15	21	40	16	166	miR-147a	34.7596	0.650077	34.7002	0.683872	34.8613	0.616958	35	0	34.9138	0.404371	34.9652	0.172443	35	0	miR-147a		0.0593997	-0.101728	-0.161128	0.0862121	0.0348191	0	-0.051393	-0.0862121	-0.0348191	0.240409	0.0524684	0.103861	0.299808	miR-147a	>0.05
miR-499a-5p	22	41	21	15	21	40	16	176	miR-499a-5p	35	0	34.7405	1.54401	34.9875	0.0585671	35	0	34.9474	0.246724	34.9291	0.443222	35	0	miR-499a-5p		0.25945	0.0124865	-0.246964	0.0526018	0.0709071	0	0.0183053	-0.0526018	-0.0709071	0	-0.0401153	-0.0584206	0.25945	miR-499a-5p	>0.05
miR-199b-5p	20	40	18	14	22	40	16	170	miR-199b-5p	34.7927	0.672127	34.6793	1.63776	34.6679	0.794317	34.8471	0.592249	35	0	34.7679	1.40417	35	0	miR-199b-5p		0.11346	0.124865	0.011404	-0.152918	0.079186	-0.152918	0.232104	0	-0.232104	0.0543632	0.332146	0.100042	0.320742	miR-199b-5p	>0.05
miR-23b-5p	21	38	20	14	22	40	16	171	miR-23b-5p	34.9893	0.049964	34.8026	0.7286	34.9543	0.17026	34.9096	0.350298	35	0	34.9616	0.180829	35	0	miR-23b-5p		0.186759	0.0350545	-0.151705	-0.0904467	-0.0520499	-0.0904467	0.0383968	0	-0.0383968	-0.0797943	0.0457068	0.00731003	0.197412	miR-23b-5p	>0.05
miR-221-5p	21	43	21	14	22	40	16	177	miR-221-5p	34.823	0.830171	35	0	34.8874	0.527943	34.7123	1.11418	35	0	34.6277	1.74419	35	0	miR-221-5p		-0.176993	-0.0644352	0.112558	-0.28768	0.0846183	-0.28768	0.372298	0	-0.372298	-0.110687	0.112558	-0.25974	0	miR-221-5p	>0.05
SNORD72	21	39	22	14	22	40	16	174	SNORD72	34.9405	0.279212	34.7532	1.04078	35	0	34.9144	0.331492	35	0	34.7955	1.12668	35	0	SNORD72		0.187236	-0.0595282	-0.246765	-0.0855909	0.118883	-0.0855909	0.204474	0	-0.204474	-0.0260627	0	-0.204474	0.246765	SNORD72	>0.05
miR-551b-3p	22	37	20	15	22	40	16	172	miR-551b-3p	35	0	34.6633	0.882208	34.8575	0.48107	35	0	35	0	34.8301	1.00572	35	0	miR-551b-3p		0.336712	0.142503	-0.194208	0	0.169861	0	0.169861	0	-0.169861	0	0.142503	-0.0273573	0.336712	miR-551b-3p	>0.05
miR-182-5p	21	38	22	15	22	40	16	174	miR-182-5p	34.9087	0.428053	34.7291	0.793189	35	0	35	0	35	0	34.8542	0.705081	35	0	miR-182-5p		0.179669	-0.0912613	-0.27093	0	0.145836	0	0.145836	0	-0.145836	0.0912613	0	-0.145836	0.27093	miR-182-5p	>0.05
miR-223-5p	22	39	22	15	19	41	16	174	miR-223-5p	35	0	34.8165	0.587936	35	0	35	0	34.706	1.17227	34.8111	1.2245	35	0	miR-223-5p		0.183548	0	-0.183548	0.294008	0.188944	0	-0.105064	-0.294008	-0.188944	0	-0.294008	-0.188944	0.183548	miR-223-5p	>0.05
miR-338-3p	22	42	22	15	19	41	16	177	miR-338-3p	35	0	34.9646	0.232449	35	0	35	0	34.8223	0.565851	34.9828	0.111229	35	0	miR-338-3p		0.0354482	0	-0.0354482	0.177686	0.017163	0	-0.160523	-0.177686	-0.017163	0	-0.177686	-0.017163	0.0354482	miR-338-3p	>0.05
miR-506-3p	22	42	21	15	20	41	16	177	miR-506-3p	35	0	34.9811	0.123766	34.8519	0.694702	35	0	34.6216	1.56096	34.9336	0.430439	35	0	miR-506-3p		0.0188742	0.148111	0.129237	0.378373	0.0664181	0	-0.311954	-0.378373	-0.0664181	0	-0.230262	0.0816929	0.0188742	miR-506-3p	>0.05
miR-155-3p	20	41	22	15	20	41	16	175	miR-155-3p	34.8761	0.401503	34.8702	0.696851	35	0	35	0	34.8785	0.481676	34.8672	0.860889	35	0	miR-155-3p		0.0059193	-0.123852	-0.129771	0.1215	0.132838	0	0.0113381	-0.1215	-0.132838	0.123852	-0.1215	-0.132838	0.129771	miR-155-3p	>0.05
miR-196a-3p	21	32	16	13	21	41	16	160	miR-196a-3p	34.8809	0.558561	34.6284	0.813684	34.5975	0.855682	34.3399	1.74582	34.8506	0.700844	34.9913	0.0561437	35	0	miR-196a-3p		0.252518	0.283431	0.0309131	-0.510702	-0.651459	-0.660122	-0.140757	-0.14942	-0.00866317	-0.541037	0.253096	0.393853	0.371603	miR-196a-3p	>0.05
miR-128	20	40	19	14	21	41	16	171	miR-128	34.9004	0.322345	34.7141	1.52824	34.8209	0.562599	34.8589	0.546363	34.8914	0.509281	34.9343	0.425672	35	0	miR-128		0.186301	0.0795565	-0.106744	-0.0324912	-0.0753878	-0.14107	-0.0428965	-0.108579	-0.0656825	-0.0414794	0.0705683	0.113465	0.285892	miR-128	>0.05
miR-377-3p	22	41	20	14	21	41	16	175	miR-377-3p	35	0	34.9452	0.346076	34.8997	0.335248	34.8781	0.472158	34.4163	2.7379	34.9739	0.169413	35	0	miR-377-3p		0.0547501	0.100298	0.0455474	0.461812	-0.0957697	-0.121911	-0.557582	-0.583723	-0.026141	-0.121911	-0.483425	0.0741566	0.0547501	miR-377-3p	>0.05
miR-208a	22	42	21	14	21	41	16	177	miR-208a	35	0	34.9942	0.0379926	34.974	0.121946	34.8491	0.58439	34.94	0.281552	34.9945	0.0359295	35	0	miR-208a		0.00579381	0.0259989	0.0202051	-0.0908618	-0.145345	-0.150889	-0.054483	-0.060027	-0.00554405	-0.150889	-0.0340281	0.0204549	0.00579381	miR-208a	>0.05
miR-363-5p	22	43	21	14	21	41	16	178	miR-363-5p	35	0	35	0	34.9066	0.438038	34.6641	1.30081	34.9333	0.312846	34.8053	1.26194	35	0	miR-363-5p		0	0.09339	0.09339	-0.269169	-0.141147	-0.335868	0.128023	-0.0666991	-0.194722	-0.335868	0.0266909	-0.101332	0	miR-363-5p	>0.05
miR-802	22	39	22	14	21	41	16	175	miR-802	35	0	34.7094	1.30169	35	0	34.8189	0.701215	34.9891	0.0509209	34.9922	0.0504183	35	0	miR-802		0.290631	0	-0.290631	-0.170197	-0.173273	-0.181053	-0.00307665	-0.0108564	-0.00777971	-0.181053	-0.0108564	-0.00777971	0.290631	miR-802	>0.05
miR-1284	18	40	22	14	21	41	16	172	miR-1284	34.4523	1.50697	34.8681	0.593023	35	0	34.8866	0.439041	34.879	0.567659	34.969	0.200974	35	0	miR-1284		-0.415759	-0.547671	-0.131912	0.00766547	-0.0823488	-0.11336	-0.0900143	-0.121025	-0.031011	0.434311	-0.121025	-0.031011	0.131912	miR-1284	>0.05
miR-149-5p	20	38	20	15	21	41	16	171	miR-149-5p	34.8587	0.458031	34.823	0.547135	34.8344	0.610133	35	0	34.9952	0.0226104	34.9221	0.504585	35	0	miR-149-5p		0.035769	0.024286	-0.011483	0.00482055	0.0778592	0	0.0730386	-0.00482055	-0.0778592	0.14127	0.160735	0.0876965	0.177039	miR-149-5p	>0.05
miR-30c-1-3p	22	39	22	15	21	41	16	176	miR-30c-1-3p	35	0	34.7853	0.680978	35	0	35	0	34.4228	2.70721	34.9499	0.324656	35	0	miR-30c-1-3p		0.214729	0	-0.214729	0.57718	0.0500955	0	-0.527084	-0.57718	-0.0500955	0	-0.57718	-0.0500955	0.214729	miR-30c-1-3p	>0.05
miR-1324	19	41	22	15	21	41	16	175	miR-1324	34.7378	0.801089	34.8973	0.538283	35	0	35	0	34.3609	2.99766	34.8618	0.895367	35	0	miR-1324		-0.159532	-0.262196	-0.102664	0.639104	0.138158	0	-0.500946	-0.639104	-0.138158	0.262196	-0.639104	-0.138158	0.102664	miR-1324	>0.05
miR-10b-3p	22	42	20	13	22	41	16	176	miR-10b-3p	35	0	34.9576	0.278356	34.8848	0.468775	34.4714	1.70357	35	0	34.9459	0.350345	35	0	miR-10b-3p		0.0424488	0.115168	0.0727188	-0.52864	-0.47458	-0.52864	0.0540594	0	-0.0540594	-0.52864	0.115168	0.0611083	0.0424488	miR-10b-3p	>0.05
miR-302b-3p	20	39	21	14	22	41	16	173	miR-302b-3p	34.9279	0.292637	34.8288	0.588017	34.8599	0.656984	34.8523	0.572107	35	0	34.7685	1.49999	35	0	miR-302b-3p		0.0991469	0.0679987	-0.0311481	-0.147717	0.0837361	-0.147717	0.231453	0	-0.231453	-0.0756467	0.140069	-0.0913841	0.171217	miR-302b-3p	>0.05
miR-20a-3p	20	40	20	15	22	41	16	174	miR-20a-3p	34.8607	0.514274	34.8978	0.468459	34.4867	2.24967	35	0	35	0	34.9987	0.00848314	35	0	miR-20a-3p		-0.0371172	0.373977	0.411095	0	0.00130898	0	0.00130898	0	-0.00130898	0.139294	0.513272	0.511963	0.102177	miR-20a-3p	>0.05
miR-340-5p	22	43	21	15	22	41	16	180	miR-340-5p	35	0	35	0	34.9389	0.286701	35	0	35	0	34.9375	0.405059	35	0	miR-340-5p		0	0.0611248	0.0611248	0	0.0625019	0	0.0625019	0	-0.0625019	0	0.0611248	-0.00137709	0	miR-340-5p	>0.05
miR-520c-3p	22	41	22	15	22	41	16	179	miR-520c-3p	35	0	34.7421	1.2491	35	0	35	0	35	0	34.9652	0.225636	35	0	miR-520c-3p		0.257856	0	-0.257856	0	0.0348164	0	0.0348164	0	-0.0348164	0	0	-0.0348164	0.257856	miR-520c-3p	>0.05
miR-606	21	43	22	15	22	41	16	180	miR-606	34.5511	2.10576	35	0	35	0	35	0	35	0	34.7743	1.46249	35	0	miR-606		-0.448949	-0.448949	0	0	0.225668	0	0.225668	0	-0.225668	0.448949	0	-0.225668	0	miR-606	>0.05
miR-183-5p	22	42	22	15	20	42	16	179	miR-183-5p	35	0	34.9499	0.328538	35	0	35	0	34.4628	2.067	35	0	35	0	miR-183-5p		0.0501015	0	-0.0501015	0.537178	0	0	-0.537178	-0.537178	0	0	-0.537178	0	0.0501015	miR-183-5p	>0.05
miR-142-5p	22	42	20	12	21	42	16	175	miR-142-5p	35	0	34.9127	0.572453	34.7417	0.874973	34.2245	1.74005	34.7982	0.946392	35	0	35	0	miR-142-5p		0.0872982	0.258253	0.170955	-0.573742	-0.775513	-0.775513	-0.201771	-0.201771	0	-0.775513	0.0564816	0.258253	0.0872982	miR-142-5p	>0.05
miR-499a-3p	22	41	20	14	21	42	16	176	miR-499a-3p	35	0	34.9127	0.399949	34.7815	0.732689	34.8931	0.413912	34.9577	0.198601	35	0	35	0	miR-499a-3p		0.0872959	0.218538	0.131242	-0.0645297	-0.106872	-0.106872	-0.0423418	-0.0423418	0	-0.106872	0.176196	0.218538	0.0872959	miR-499a-3p	>0.05
miR-32-3p	20	40	19	15	21	42	16	173	miR-32-3p	34.4387	2.38862	34.7225	1.43835	34.6515	1.05258	35	0	34.6732	1.53302	35	0	35	0	miR-32-3p		-0.283818	-0.212793	0.0710254	0.326841	0	0	-0.326841	-0.326841	0	0.561285	0.0216509	0.348491	0.277466	miR-32-3p	>0.05
miR-581	22	41	22	15	21	42	16	179	miR-581	35	0	34.8216	0.817496	35	0	35	0	34.8562	0.674346	35	0	35	0	miR-581		0.178397	0	-0.178397	0.143771	0	0	-0.143771	-0.143771	0	0	-0.143771	0	0.178397	miR-581	>0.05
miR-580	21	43	22	15	21	42	16	180	miR-580	34.8174	0.856658	35	0	35	0	35	0	34.9843	0.073825	35	0	35	0	miR-580		-0.18264	-0.18264	0	0.0157395	0	0	-0.0157395	-0.0157395	0	0.18264	-0.0157395	0	0	miR-580	>0.05
miR-146b-5p	17	35	17	13	22	42	16	162	miR-146b-5p	34.6075	0.835057	34.6068	0.951104	34.693	0.670473	34.558	1.33195	35	0	35	0	35	0	miR-146b-5p		0.000642633	-0.0855307	-0.0861734	-0.442029	-0.442029	-0.442029	0	0	0	-0.049513	0.306986	0.306986	0.393159	miR-146b-5p	>0.05
miR-517a-3p	20	33	18	15	22	42	16	166	miR-517a-3p	34.8249	0.586606	34.5885	0.809522	34.6778	0.80822	35	0	35	0	35	0	35	0	miR-517a-3p		0.236372	0.147068	-0.0893037	0	0	0	0	0	0	0.175142	0.322211	0.322211	0.411515	miR-517a-3p	>0.05
miR-514a-3p	21	40	19	15	22	42	16	175	miR-514a-3p	34.9617	0.179831	34.9076	0.354358	34.8423	0.439456	35	0	35	0	35	0	35	0	miR-514a-3p		0.0540873	0.119397	0.06531	0	0	0	0	0	0	0.0383401	0.157737	0.157737	0.0924274	miR-514a-3p	>0.05
miR-154-5p	22	41	20	13	21	38	16	171	miR-154-5p	35	0	34.7233	1.59499	34.788	0.733139	33.9216	3.66958	34.5026	2.33298	34.8197	0.58933	35	0	miR-154-5p		0.276716	0.211968	-0.0647484	-0.581054	-0.898136	-1.07845	-0.317082	-0.497394	-0.180312	-1.07845	-0.285426	0.0316558	0.276716	miR-154-5p	>0.05
miR-381-3p	22	36	21	12	20	37	15	163	miR-381-3p	35	0	34.87	0.419653	34.9953	0.0219411	34.1408	2.65235	34.9209	0.291717	34.747	0.916747	34.864	0.543988	miR-381-3p		0.129958	0.00467786	-0.12528	-0.780138	-0.606194	-0.723208	0.173944	0.0569305	-0.117014	-0.859205	-0.0743885	-0.248333	-0.00603922	miR-381-3p	>0.05
miR-409-3p	20	29	14	7	11	23	8	112	miR-409-3p	34.9091	0.336501	34.2648	1.22115	34.0767	1.47118	33.6364	1.61852	32.9191	3.42376	33.7002	2.2454	33.9745	1.28772	miR-409-3p		0.644369	0.832392	0.188024	0.717297	-0.0637503	-0.338125	-0.781047	-1.05542	-0.274375	-1.27272	-1.15762	-0.376576	-0.290225	miR-409-3p	>0.05
[truncated: 19 more columns]
